# Supplementary material for: Legacy Metal Contaminants and Excess Nutrients in Low Flow Estuarine Embayments Alter Composition and Function of Benthic Bacterial Communities
Source: Front Microbiol. 2021 Oct 8;12:661177. doi: 10.3389/fmicb.2021.661177 (PMC8531495; doi:10.3389/fmicb.2021.661177)
Supplement: Supplementary file 1 [file Data_Sheet_1.zip › Table 1.XLSX]

## Sheet: StudyDesign
Table S1a. Study design and environmental properties. Samples coloured in red were selected for metatranscriptomic analysis. Water temperature and salinity were measured once. All other environmental properties were measured twice. Only the means are shown.
Seq ID	Sample ID	Seq ID	Sample ID	Sampling time	Location	Distance from drain (m)	Retention type	Replicate	Temperature (T in ° C)	Salinity	Metals (ug/g)											Nutrients		Grain size
Amplicons		Metatranscriptomes		(DD/MM/YYYY)							Al	As	Cd	Co	Cr	Cu	Fe	Mn	Ni	Pb	Zn	%TN	%TOC	(silt; % <63um)
KDS1	HC_1_200_1			2014-02-04	Hen and Chicken Bay	200	Embayment	1	25.43	35.85	5227.5	16.5	0.35	4.6	56.5	146.5	14701.5	42.5	6.4	110	243.5	0.22	2.71	99.745
KDS2	HC_1_200_2			2014-02-04	Hen and Chicken Bay	200	Embayment	2	25.43	35.85	5227.5	16.5	0.35	4.6	56.5	146.5	14701.5	42.5	6.4	110	243.5	0.22	2.71	99.745
KDS3	PR_1_0_1			2014-02-04	Upper Parramatta River	0	Channel	1	25.7	35.52	3556	9.5	0.5	4.2	35.5	29.5	10399.5	46.5	7.5	74	157.5	0.13	2.69	95.555
KDS4	PR_1_0_2			2014-02-04	Upper Parramatta River	0	Channel	2	25.7	35.52	3556	9.5	0.5	4.2	35.5	29.5	10399.5	46.5	7.5	74	157.5	0.13	2.69	95.555
KDS5	PR_1_200_1			2014-02-04	Upper Parramatta River	200	Channel	1	25.65	35.63	3025.5	9.5	0.1	3.2	25	28.5	8274	37.5	4.25	62	114	0.065	1.035	86.67
KDS6	PR_1_200_2			2014-02-04	Upper Parramatta River	200	Channel	2	25.65	35.63	3025.5	9.5	0.1	3.2	25	28.5	8274	37.5	4.25	62	114	0.065	1.035	86.67
KDS7	PR_1_1000_1			2014-02-04	Upper Parramatta River	1000	Channel	1	25.63	35.61	5825	18.5	0.65	6.15	54.5	81.5	16596	80.5	15	154.5	299	0.315	14.185	97.08
KDS8	PR_1_1000_2			2014-02-04	Upper Parramatta River	1000	Channel	2	25.63	35.61	5825	18.5	0.65	6.15	54.5	81.5	16596	80.5	15	154.5	299	0.315	14.185	97.08
KDS9	IC_1_200_1			2014-02-06	Iron Cove	200	Embayment	1	25.33	36.17	3725	11	0.2	2.8	20.5	53	10783.5	39	4.35	97.5	184	0.225	4.075	94.315
KDS10	IC_1_200_2			2014-02-06	Iron Cove	200	Embayment	2	25.33	36.17	3725	11	0.2	2.8	20.5	53	10783.5	39	4.35	97.5	184	0.225	4.075	94.315
KDS11	LC_1_0_1			2014-02-06	Lane Cove River	0	Channel	1	25.29	35.86	6766.5	9	0.45	4.05	22	61	15690.5	44.5	8.8	103	220.5	0.17	4.965	80.89
KDS12	LC_1_0_2			2014-02-06	Lane Cove River	0	Channel	2	25.29	35.86	6766.5	9	0.45	4.05	22	61	15690.5	44.5	8.8	103	220.5	0.17	4.965	80.89
KDS13	LC_1_200_1			2014-02-06	Lane Cove River	200	Channel	1	25.47	35.88	5351	14	0.25	3.15	22	51	14000	43	6.05	78.5	169.5	0.135	3.42	68.825
KDS14	LC_1_200_2			2014-02-06	Lane Cove River	200	Channel	2	25.47	35.88	5351	14	0.25	3.15	22	51	14000	43	6.05	78.5	169.5	0.135	3.42	68.825
KDS15	LC_1_1000_1			2014-02-06	Lane Cove River	1000	Channel	1	25.27	35.79	5742	15	0.4	4.3	21.5	63.5	15494	40.5	6.15	92.5	202	0.14	2.45	83.27
KDS16	LC_1_1000_2			2014-02-06	Lane Cove River	1000	Channel	2	25.27	35.79	5742	15	0.4	4.3	21.5	63.5	15494	40.5	6.15	92.5	202	0.14	2.45	83.27
KDS17	HC_2_200_1			2014-03-13	Hen and Chicken Bay	200	Embayment	1	25.13	33.14	11258	29	1	8.4	163	499.5	31784.5	94.5	17.5	357.5	799	0.215	2.705	99.515
KDS18	HC_2_200_2			2014-03-13	Hen and Chicken Bay	200	Embayment	2	25.13	33.14	11258	29	1	8.4	163	499.5	31784.5	94.5	17.5	357.5	799	0.215	2.705	99.515
KDS19	PR_2_0_1			2014-03-13	Upper Parramatta River	0	Channel	1	24.63	31.37	9331.5	18	2.1	10	137	118.5	28707.5	122	20	224.5	677.5	0.15	3	69.28
KDS20	PR_2_0_2			2014-03-13	Upper Parramatta River	0	Channel	2	24.63	31.37	9331.5	18	2.1	10	137	118.5	28707.5	122	20	224.5	677.5	0.15	3	69.28
KDS21	PR_2_200_1			2014-03-13	Upper Parramatta River	200	Channel	1	24.85	31.1	4350.5	13	0.55	5.75	57.5	50.5	14939.5	59.5	8	89.5	237	0.08	1.33	94.635
KDS22	PR_2_200_2			2014-03-13	Upper Parramatta River	200	Channel	2	24.85	31.1	4350.5	13	0.55	5.75	57.5	50.5	14939.5	59.5	8	89.5	237	0.08	1.33	94.635
KDS23	PR_2_1000_1			2014-03-13	Upper Parramatta River	1000	Channel	1	25.1	30.68	8384.5	17.5	1.75	9.55	128	113.5	26742	111	16.5	197	579	0.19	3.295	88.95
KDS24	PR_2_1000_2			2014-03-13	Upper Parramatta River	1000	Channel	2	25.1	30.68	8384.5	17.5	1.75	9.55	128	113.5	26742	111	16.5	197	579	0.19	3.295	88.95
KDS25	IC_2_200_1			2014-03-11	Iron Cove	200	Embayment	1	25.7	34.78	12720.5	29	4.05	9.25	77.5	309.5	36917	102	24	655	1297.5	0.235	3.995	94.275
KDS26	IC_2_200_2			2014-03-11	Iron Cove	200	Embayment	2	25.7	34.78	12720.5	29	4.05	9.25	77.5	309.5	36917	102	24	655	1297.5	0.235	3.995	94.275
KDS27	LC_2_0_1			2014-03-11	Lane Cove River	0	Channel	1	25	31.68	4558	7.5	0.3	2.5	18	44.5	12111	37	5.75	75	158	0.12	2.475	76.72
KDS28	LC_2_0_2			2014-03-11	Lane Cove River	0	Channel	2	25	31.68	4558	7.5	0.3	2.5	18	44.5	12111	37	5.75	75	158	0.12	2.475	76.72
KDS29	LC_2_200_1			2014-03-11	Lane Cove River	200	Channel	1	25.11	31.76	2152.5	8.1	0.1	1.8	7	20	6842	22.5	2.6	36.5	69	0.05	0.785	82.66
KDS30	LC_2_200_2			2014-03-11	Lane Cove River	200	Channel	2	25.11	31.76	2152.5	8.1	0.1	1.8	7	20	6842	22.5	2.6	36.5	69	0.05	0.785	82.66
KDS31	LC_2_1000_1			2014-03-11	Lane Cove River	1000	Channel	1	25.34	33.13	8229.5	17.5	0.5	5.05	31	87	22499	69.5	9.75	123.5	277	0.205	3.625	92.445
KDS32	LC_2_1000_2			2014-03-11	Lane Cove River	1000	Channel	2	25.34	33.13	8229.5	17.5	0.5	5.05	31	87	22499	69.5	9.75	123.5	277	0.205	3.625	92.445
KDS33	HC_3_0_1			2014-05-01	Hen and Chicken Bay	0	Embayment	1	18.75	32.66	3541	8.15	0.8	4.4	28.6	115.7	11384.5	83.65	6.4	93.05	322.4	0.26	5.285	75.91
KDS34	HC_3_0_2			2014-05-01	Hen and Chicken Bay	0	Embayment	2	18.75	32.66	3541	8.15	0.8	4.4	28.6	115.7	11384.5	83.65	6.4	93.05	322.4	0.26	5.285	75.91
KDS35	HC_3_200_1			2014-05-01	Hen and Chicken Bay	200	Embayment	1	19.11	32.8	11374.5	27.5	1.05	9.05	171	518.5	32872.5	91.5	17.5	372	848.5	0.325	4.865	97.875
KDS36	HC_3_200_2			2014-05-01	Hen and Chicken Bay	200	Embayment	2	19.11	32.8	11374.5	27.5	1.05	9.05	171	518.5	32872.5	91.5	17.5	372	848.5	0.325	4.865	97.875
KDS37	HC_3_1000_1			2014-05-01	Hen and Chicken Bay	1000	Embayment	1	19.27	32.97	5601	20	0.45	4.75	69.5	204.5	17594	46	7.65	134.5	300.5	0.165	2	86.62
KDS38	HC_3_1000_2			2014-05-01	Hen and Chicken Bay	1000	Embayment	2	19.27	32.97	5601	20	0.45	4.75	69.5	204.5	17594	46	7.65	134.5	300.5	0.165	2	86.62
KDS39	PR_3_0_1			2014-05-01	Upper Parramatta River	0	Channel	1	19.56	32.09	3585	7.5	0.55	4.5	41	42.5	11126	56	8.45	77.5	190	0.085	1.375	92.11
KDS40	PR_3_0_2			2014-05-01	Upper Parramatta River	0	Channel	2	19.56	32.09	3585	7.5	0.55	4.5	41	42.5	11126	56	8.45	77.5	190	0.085	1.375	92.11
KDS41	PR_3_200_1			2014-05-01	Upper Parramatta River	200	Channel	1	19.56	32.08	7164.5	13	1.35	7.9	87.5	73	20982	95.5	15	136	416.5	0.155	2.875	97.6
KDS42	PR_3_200_2			2014-05-01	Upper Parramatta River	200	Channel	2	19.56	32.08	7164.5	13	1.35	7.9	87.5	73	20982	95.5	15	136	416.5	0.155	2.875	97.6
KDS43	PR_3_1000_1			2014-05-01	Upper Parramatta River	1000	Channel	1	19.7	32.22	3483	11.5	0.45	4.9	51.5	51.5	12311.5	48	6.55	88.5	215	0.085	1.43	97.205
KDS44	PR_3_1000_2			2014-05-01	Upper Parramatta River	1000	Channel	2	19.7	32.22	3483	11.5	0.45	4.9	51.5	51.5	12311.5	48	6.55	88.5	215	0.085	1.43	97.205
KDS45	IC_3_0_1			2014-04-29	Iron Cove	0	Embayment	1	19.85	33.21	16961	39	5	12	101	419	52163.5	160.5	30.5	830.5	1898	0.32	7.585	94.295
KDS46	IC_3_0_2			2014-04-29	Iron Cove	0	Embayment	2	19.85	33.21	16961	39	5	12	101	419	52163.5	160.5	30.5	830.5	1898	0.32	7.585	94.295
KDS47	IC_3_200_1			2014-04-29	Iron Cove	200	Embayment	1	19.94	33.56	10466	27.5	3.75	6.7	72.5	294	33963	97	21	613.5	1234.5	0.365	6.5	94.93
KDS48	IC_3_200_2			2014-04-29	Iron Cove	200	Embayment	2	19.94	33.56	10466	27.5	3.75	6.7	72.5	294	33963	97	21	613.5	1234.5	0.365	6.5	94.93
KDS49	IC_3_1000_1			2014-04-29	Iron Cove	1000	Embayment	1	19.85	33.64	3894.5	13.5	0.35	1.65	23.5	63	13554.5	39.5	5.25	121	231.5	0.1	1.605	72.075
KDS50	IC_3_1000_2			2014-04-29	Iron Cove	1000	Embayment	2	19.85	33.64	3894.5	13.5	0.35	1.65	23.5	63	13554.5	39.5	5.25	121	231.5	0.1	1.605	72.075
KDS51	LC_3_0_1			2014-04-29	Lane Cove River	0	Channel	1	19.85	31.66	2366	5	0.2	8.85	7.4	30	7250.5	28	5.15	55.5	105.5	0.04	0.865	61.145
KDS52	LC_3_0_2			2014-04-29	Lane Cove River	0	Channel	2	19.85	31.66	2366	5	0.2	8.85	7.4	30	7250.5	28	5.15	55.5	105.5	0.04	0.865	61.145
KDS53	LC_3_200_1			2014-04-29	Lane Cove River	200	Channel	1	19.83	31.77	1049	4.5	0.35	0.2	3.35	7.4	4105.5	20	1.3	19	34	0.02	0.535	58.105
KDS54	LC_3_200_2			2014-04-29	Lane Cove River	200	Channel	2	19.83	31.77	1049	4.5	0.35	0.2	3.35	7.4	4105.5	20	1.3	19	34	0.02	0.535	58.105
KDS55	LC_3_1000_1			2014-04-29	Lane Cove River	1000	Channel	1	19.78	32.49	4584	13.5	0.3	3.65	17.5	49	13711	42.5	5.35	75	164.5	0.1	2.195	88.475
KDS56	LC_3_1000_2			2014-04-29	Lane Cove River	1000	Channel	2	19.78	32.49	4584	13.5	0.3	3.65	17.5	49	13711	42.5	5.35	75	164.5	0.1	2.195	88.475
KDS57	HC_4_0_1			2014-05-27	Hen and Chicken Bay	0	Embayment	1	19.07	33.37	5832.5	9.5	0.6	2.4	35.5	108	14170	118.5	11.85	101	363.5	0.1	2.66	60.74
KDS58	HC_4_0_2			2014-05-27	Hen and Chicken Bay	0	Embayment	2	19.07	33.37	5832.5	9.5	0.6	2.4	35.5	108	14170	118.5	11.85	101	363.5	0.1	2.66	60.74
KDS59	HC_4_200_1			2014-05-27	Hen and Chicken Bay	200	Embayment	1	19.07	33.31	12242.5	29	0.9	6.45	163	492.5	34236	101.5	18	360.5	811.5	0.31	3.725	98.32
KDS60	HC_4_200_2			2014-05-27	Hen and Chicken Bay	200	Embayment	2	19.07	33.31	12242.5	29	0.9	6.45	163	492.5	34236	101.5	18	360.5	811.5	0.31	3.725	98.32
KDS61	HC_4_1000_1			2014-05-27	Hen and Chicken Bay	1000	Embayment	1	18.99	33.34	11448	29	0.6	5.7	137	405	32261	104.5	16	258	593.5	0.275	3.145	98.795
KDS62	HC_4_1000_2			2014-05-27	Hen and Chicken Bay	1000	Embayment	2	18.99	33.34	11448	29	0.6	5.7	137	405	32261	104.5	16	258	593.5	0.275	3.145	98.795
KDS63	PR_4_0_1			2014-05-27	Upper Parramatta River	0	Channel	1	18.81	33.37	9571	17.5	1.95	7.85	153	113	25849	121	18	200	628.5	0.23	4.27	97.685
KDS64	PR_4_0_2			2014-05-27	Upper Parramatta River	0	Channel	2	18.81	33.37	9571	17.5	1.95	7.85	153	113	25849	121	18	200	628.5	0.23	4.27	97.685
KDS65	PR_4_200_1			2014-05-27	Upper Parramatta River	200	Channel	1	18.56	33.17	9899.5	18	1.25	8.3	164	102.5	27581	112.5	18	175	509	0.345	5.975	96.65
KDS66	PR_4_200_2			2014-05-27	Upper Parramatta River	200	Channel	2	18.56	33.17	9899.5	18	1.25	8.3	164	102.5	27581	112.5	18	175	509	0.345	5.975	96.65
KDS67	PR_4_1000_1			2014-05-27	Upper Parramatta River	1000	Channel	1	18.59	33.24	9207	18	1.15	6.15	126.5	112	25969	111.5	15	179	491.5	0.19	2.77	96.49
KDS68	PR_4_1000_2			2014-05-27	Upper Parramatta River	1000	Channel	2	18.59	33.24	9207	18	1.15	6.15	126.5	112	25969	111.5	15	179	491.5	0.19	2.77	96.49
KDS69	HC_1_0_1	HCA_BL1_1	HC_0m_1_1	2014-02-04	Hen and Chicken Bay	0	Embayment	1	25.03	35.98	10660.5	26	1.8	9.65	113	371.5	32354	117	20.5	308	1005	0.32	6.525	36.985
KDS70	HC_1_0_2	HCA_BL1_2	HC_0m_1_2	2014-02-04	Hen and Chicken Bay	0	Embayment	2	25.03	35.98	10660.5	26	1.8	9.65	113	371.5	32354	117	20.5	308	1005	0.32	6.525	36.985
KDS71	HC_1_1000_1	HCC_BL1_1	HC_1000m_1_1	2014-02-04	Hen and Chicken Bay	1000	Embayment	1	25.44	35.73	4764.5	14	0.35	5.1	48.5	78.5	13675.5	53.5	6.7	101	236	0.115	1.395	90.195
KDS72	HC_1_1000_2	HCC_BL1_2	HC_1000m_1_2	2014-02-04	Hen and Chicken Bay	1000	Embayment	2	25.44	35.73	4764.5	14	0.35	5.1	48.5	78.5	13675.5	53.5	6.7	101	236	0.115	1.395	90.195
KDS73	IC_1_0_1	ICA_BL1_1	IC_0m_1_1	2014-02-06	Iron Cove	0	Embayment	1	25.13	36.08	7707.5	18	1.5	5.95	44	164.5	21775.5	69.5	12.4	316	679.5	0.475	9.24	93.37
KDS74	IC_1_0_2	ICA_BL1_2	IC_0m_1_2	2014-02-06	Iron Cove	0	Embayment	2	25.13	36.08	7707.5	18	1.5	5.95	44	164.5	21775.5	69.5	12.4	316	679.5	0.475	9.24	93.37
KDS75	IC_1_1000_1	ICC_BL1_1	IC_1000m_1_1	2014-02-06	Iron Cove	1000	Embayment	1	24.74	36.04	2755.5	9.75	0.15	2.7	15	35.5	9750	30	3.7	78.5	165	0.03	0.875	74.805
KDS76	IC_1_1000_2	ICC_BL1_2	IC_1000m_1_2	2014-02-06	Iron Cove	1000	Embayment	2	24.74	36.04	2755.5	9.75	0.15	2.7	15	35.5	9750	30	3.7	78.5	165	0.03	0.875	74.805
KDS77	HC_2_0_1	HCA_BL2_1	HC_0m_2_1	2014-03-13	Hen and Chicken Bay	0	Embayment	1	25.26	33.22	2948.5	8.95	0.6	3.1	28.05	133.15	9777.5	45.5	6.45	95.75	295.7	0.43	9.485	40.415
KDS78	HC_2_0_2	HCA_BL2_2	HC_0m_2_2	2014-03-13	Hen and Chicken Bay	0	Embayment	2	25.26	33.22	2948.5	8.95	0.6	3.1	28.05	133.15	9777.5	45.5	6.45	95.75	295.7	0.43	9.485	40.415
KDS79	HC_2_1000_1	HCC_BL2_1	HC_1000m_2_1	2014-03-13	Hen and Chicken Bay	1000	Embayment	1	24.3	32.36	3609	13	0.35	3.25	42.5	123.5	10860	28	4.6	85	181.5	0.125	2.055	64.25
KDS80	HC_2_1000_2	HCC_BL2_2	HC_1000m_2_2	2014-03-13	Hen and Chicken Bay	1000	Embayment	2	24.3	32.36	3609	13	0.35	3.25	42.5	123.5	10860	28	4.6	85	181.5	0.125	2.055	64.25
KDS81	IC_2_0_1	ICA_BL2_1	IC_0m_2_1	2014-03-11	Iron Cove	0	Embayment	1	25.89	34.68	11143.5	28.5	3.7	8.5	70	295.5	36154	112.5	21.5	621.5	1387	0.305	5.63	84.72
KDS82	IC_2_0_2	ICA_BL2_2	IC_0m_2_2	2014-03-11	Iron Cove	0	Embayment	2	25.89	34.68	11143.5	28.5	3.7	8.5	70	295.5	36154	112.5	21.5	621.5	1387	0.305	5.63	84.72
KDS83	IC_2_1000_1	ICC_BL2_1	IC_1000m_2_1	2014-03-11	Iron Cove	1000	Embayment	1	25.59	34.96	2775	9.5	0.15	2.75	15.5	40	10168.5	33.5	3.6	80	145.5	0.095	1.31	94.675
KDS84	IC_2_1000_2	ICC_BL2_2	IC_1000m_2_2	2014-03-11	Iron Cove	1000	Embayment	2	25.59	34.96	2775	9.5	0.15	2.75	15.5	40	10168.5	33.5	3.6	80	145.5	0.095	1.31	94.675
KDS85	IC_4_0_1			2014-05-29	Iron Cove	0	Embayment	1	18.23	34.56	12097	27.5	3.95	6.35	72	296	35122.5	112.5	22	649.5	1406.5	0.235	4.615	91.2
KDS86	IC_4_0_2			2014-05-29	Iron Cove	0	Embayment	2	18.23	34.56	12097	27.5	3.95	6.35	72	296	35122.5	112.5	22	649.5	1406.5	0.235	4.615	91.2
KDS87	IC_4_200_1			2014-05-29	Iron Cove	200	Embayment	1	18.25	34.3	11358.5	25.5	3.35	7.4	69	268	31659	95.5	20.5	585.5	1132.5	0.3	5.485	97.19
KDS88	IC_4_200_2			2014-05-29	Iron Cove	200	Embayment	2	18.25	34.3	11358.5	25.5	3.35	7.4	69	268	31659	95.5	20.5	585.5	1132.5	0.3	5.485	97.19
KDS89	IC_4_1000_1			2014-05-29	Iron Cove	1000	Embayment	1	18.32	34.63	2600.5	8.55	0.05	1	16.5	44	8286.5	25.5	3.7	86	154.5	0.075	1.175	56.935
KDS90	IC_4_1000_2			2014-05-29	Iron Cove	1000	Embayment	2	18.32	34.63	2600.5	8.55	0.05	1	16.5	44	8286.5	25.5	3.7	86	154.5	0.075	1.175	56.935
KDS91	LC_4_0_1			2014-05-29	Lane Cove River	0	Channel	1	17.82	33.74	5360.5	6.8	0.3	2.7	17	46	13021	52.5	8.35	79	169	0.21	2.945	56.675
KDS92	LC_4_0_2			2014-05-29	Lane Cove River	0	Channel	2	17.82	33.74	5360.5	6.8	0.3	2.7	17	46	13021	52.5	8.35	79	169	0.21	2.945	56.675
KDS93	LC_4_200_1			2014-05-29	Lane Cove River	200	Channel	1	18.06	33.59	1008.5	4.15	0.1	-0.25	2.9	5.95	3339	14.5	1.2	17	30.5	0.25	4.63	60.095
KDS94	LC_4_200_2			2014-05-29	Lane Cove River	200	Channel	2	18.06	33.59	1008.5	4.15	0.1	-0.25	2.9	5.95	3339	14.5	1.2	17	30.5	0.25	4.63	60.095
KDS95	LC_4_1000_1			2014-05-29	Lane Cove River	1000	Channel	1	18.12	34.24	3273.5	14	0.1	1.75	10.5	30	10352.5	32.5	3.85	59	112.5	0.12	2.395	70.925
KDS96	LC_4_1000_2			2014-05-29	Lane Cove River	1000	Channel	2	18.12	34.24	3273.5	14	0.1	1.75	10.5	30	10352.5	32.5	3.85	59	112.5	0.12	2.395	70.925

## Sheet: PCA
Table S1b. PCA Eigenvalues and Eigenvectors for environmental properties displayed in Supplementary Figure S1. Variables (Temperature, Salinity, Co, Cr, Cu, Ni, Zn, %TN, %TOC, Silt content) were selected from a Draftsman Plot to account for co-linearity of variables (Al, As, Cd, Fe, Mn, Pb).
Eigenvalues
PC	Eigenvalues	%Variation	Cum.%Variation
1	4.56	45.6	45.6
2	1.78	17.8	63.4
3	1.22	12.2	75.6
4	0.804	8	83.6
5	0.697	7	90.6
Eigenvectors
Variable	PC1	PC2	PC3	PC4	PC5
Temperature	-0.05	0.326	-0.641	0.22	-0.569
Salinity	-0.011	0.496	-0.427	0.083	0.643
Co	0.384	-0.164	-0.186	0.153	-0.287
Cr	0.386	-0.225	-0.007	-0.076	-0.114
Cu	0.401	-0.072	-0.037	0.176	0.248
Ni	0.444	-0.066	-0.037	0.161	0.037
Zn	0.421	-0.009	-0.037	0.238	0.203
%TN	0.284	0.473	0.331	-0.227	-0.111
%TOC	0.228	0.559	0.289	-0.185	-0.216
Silt content	0.181	-0.155	-0.418	-0.846	0.066
