# Supplementary material for: Legacy Metal Contaminants and Excess Nutrients in Low Flow Estuarine Embayments Alter Composition and Function of Benthic Bacterial Communities
Source: Front Microbiol. 2021 Oct 8;12:661177. doi: 10.3389/fmicb.2021.661177 (PMC8531495; doi:10.3389/fmicb.2021.661177)
Supplement: Supplementary file 1 [file Data_Sheet_1.zip › Table 2.XLSX]

## Sheet: AllSamples_otu_table_tax_red_ba
Table S2. zOTU table for the entire bacterial community in sediments. For further information on the Sample ID see Table S1.
OTU_ID	HC_1_0_1	HC_1_0_2	HC_1_1000_1	HC_1_1000_2	HC_1_200_1	HC_1_200_2	HC_2_0_1	HC_2_0_2	HC_2_1000_1	HC_2_1000_2	HC_2_200_1	HC_2_200_2	HC_3_0_1	HC_3_0_2	HC_3_1000_1	HC_3_1000_2	HC_3_200_1	HC_3_200_2	HC_4_0_1	HC_4_0_2	HC_4_1000_1	HC_4_1000_2	HC_4_200_1	HC_4_200_2	IC_1_0_1	IC_1_0_2	IC_1_1000_1	IC_1_1000_2	IC_1_200_1	IC_1_200_2	IC_2_0_1	IC_2_0_2	IC_2_1000_1	IC_2_1000_2	IC_2_200_1	IC_2_200_2	IC_3_0_1	IC_3_0_2	IC_3_1000_1	IC_3_1000_2	IC_3_200_1	IC_3_200_2	IC_4_0_1	IC_4_0_2	IC_4_1000_1	IC_4_1000_2	IC_4_200_1	IC_4_200_2	LC_1_0_1
UNI10496	0	0	0	0	0	0	0	0	0	0	0	0	0	0	0	0	0	0	0	0	0	0	0	0	0	0	0	0	0	0	0	0	0	0	0	0	0	0	0	0	0	0	0	0	0	0	0	0	0
UNI10806	3	4	12	4	15	12	7	5	6	6	7	7	15	4	5	7	3	10	2	1	11	7	8	17	2	7	10	11	17	12	17	9	2	10	7	6	7	5	4	2	12	20	8	2	4	9	7	7	8
UNI10885	0	0	0	0	1	0	0	0	0	0	0	0	0	0	0	0	0	0	0	0	0	0	0	0	0	0	0	0	0	0	0	0	0	0	0	0	0	0	0	0	0	0	0	0	0	0	0	0	0
UNI11244	0	0	0	0	0	0	0	0	0	1	1	0	0	0	0	0	0	0	0	0	0	0	0	0	0	0	0	0	0	0	0	0	0	0	0	0	0	0	0	0	0	0	0	0	0	0	0	0	1
UNI11560	0	0	0	0	0	0	0	0	0	0	0	0	0	0	0	0	0	0	0	0	0	0	0	0	0	0	0	0	0	0	0	0	0	0	0	0	0	0	0	0	0	0	0	0	0	0	0	0	0
UNI12038	4	7	9	5	7	6	4	5	5	4	7	10	7	3	8	8	3	5	3	7	14	14	10	11	5	3	5	10	5	9	6	6	5	2	9	6	6	2	3	3	6	7	5	5	1	5	2	6	2
UNI17350	1	0	4	0	0	0	1	0	1	2	2	0	1	0	2	4	0	1	0	1	1	1	1	0	0	0	8	4	5	6	2	2	1	4	7	13	1	1	9	5	7	16	1	2	1	5	5	11	2
UNI17596	0	0	3	5	2	1	11	7	2	1	6	1	1	1	5	4	0	2	1	1	13	4	1	1	1	0	3	3	6	11	2	6	0	2	8	7	2	0	3	2	8	8	3	6	0	0	7	4	3
UNI20315	5	3	5	2	0	1	10	5	2	0	3	0	4	1	8	4	1	2	2	2	10	4	2	2	3	0	2	3	3	13	7	6	1	2	3	4	4	1	4	1	7	13	4	0	1	0	8	5	4
UNI20494	1	1	8	4	5	4	20	5	3	2	6	0	3	0	4	3	0	4	2	3	8	3	2	1	0	1	4	8	9	9	2	2	3	5	3	4	1	1	10	2	4	11	1	4	0	0	8	1	1
UNI21875	0	0	0	0	0	0	0	0	0	0	0	0	0	0	0	0	0	0	0	0	0	0	0	0	0	0	0	0	0	0	0	0	1	0	0	0	0	0	0	0	0	0	0	0	0	0	0	0	0
UNI22533	0	0	0	1	1	1	1	3	1	0	2	0	0	0	1	0	1	0	0	0	7	2	0	0	0	0	4	3	4	6	0	2	5	4	3	7	0	0	5	4	6	13	4	1	0	7	8	3	0
UNI24879	0	0	0	0	0	0	0	0	0	0	0	0	0	0	0	0	0	0	0	0	0	0	0	0	0	0	0	0	0	1	0	0	1	0	0	0	0	0	0	0	0	0	0	0	0	0	0	0	0
UNI26721	0	0	0	0	0	0	0	0	0	0	0	0	0	0	0	0	0	0	0	0	0	0	0	0	0	0	0	0	0	0	0	0	0	0	0	0	0	0	0	0	0	0	0	0	0	0	0	0	0
UNI27921	0	0	0	0	0	0	0	0	0	0	0	0	0	0	0	0	0	0	0	0	0	0	0	0	0	0	0	0	0	0	0	0	0	0	0	0	0	0	0	0	0	0	0	0	0	0	0	0	0
UNI28094	1	4	15	6	8	5	13	7	5	5	22	7	2	0	20	15	8	8	3	4	24	15	5	14	5	4	10	8	14	20	8	6	16	12	8	12	10	1	10	8	9	18	5	3	7	1	12	10	6
UNI29272	0	0	0	0	0	0	0	0	0	0	0	0	0	0	1	0	0	0	0	0	0	0	0	0	0	0	0	0	0	0	0	0	0	1	0	0	0	0	0	0	0	0	0	0	0	0	0	0	0
UNI29764	0	0	0	0	0	0	0	0	0	0	0	0	0	0	0	0	0	0	0	0	0	0	0	0	0	0	0	0	0	0	0	0	0	0	0	0	0	0	0	0	0	0	0	0	0	0	0	0	0
UNI30236	0	0	2	2	2	1	0	0	0	0	1	1	1	0	2	3	1	0	0	1	2	0	1	1	0	4	12	0	7	3	3	2	2	6	5	7	1	1	7	4	9	19	0	4	0	6	3	10	3
UNI31063	4	1	14	7	8	4	0	1	6	6	9	7	0	2	16	7	7	5	3	3	4	10	6	16	3	1	8	8	9	7	13	6	3	7	5	5	3	4	12	3	7	8	3	4	4	12	8	6	4
UNI31126	0	0	0	0	0	0	0	0	0	0	0	0	0	0	0	0	0	0	0	0	0	0	0	0	0	0	0	0	0	0	0	0	0	0	0	0	0	0	0	0	0	0	0	0	0	0	0	0	0
UNI31569	0	0	0	0	0	0	0	0	0	0	0	0	0	0	0	0	0	0	0	0	0	0	0	0	0	0	0	0	0	0	0	0	0	0	0	0	0	0	0	0	0	0	0	0	0	0	0	0	0
UNI32018	0	0	0	0	0	0	0	0	0	0	0	0	0	0	0	0	0	0	0	0	0	0	0	0	0	0	0	0	0	0	0	0	0	0	0	0	0	0	0	0	0	0	0	0	0	0	1	0	0
UNI34887	0	0	0	0	0	0	0	0	0	0	0	1	0	0	0	0	0	0	0	0	0	0	0	0	0	0	0	1	0	0	0	0	0	0	0	0	0	0	0	0	0	0	0	0	0	0	0	1	0
UNI35609	0	0	0	0	0	0	0	0	0	0	0	0	0	0	0	0	0	0	0	0	0	0	0	0	0	0	0	0	0	0	0	0	0	0	0	0	0	0	0	0	0	0	0	0	0	0	0	0	0
UNI36635	0	0	0	0	0	0	0	0	0	0	0	0	0	0	0	0	0	0	0	0	0	0	0	0	0	0	0	0	0	0	0	0	0	0	0	0	0	0	0	0	0	0	0	0	0	0	0	0	0
UNI37723	0	2	0	1	0	0	8	8	0	0	3	0	0	1	1	2	0	0	1	0	0	2	2	3	2	1	3	1	2	4	0	3	0	0	5	4	0	1	0	1	1	2	1	2	3	2	2	1	1
UNI38490	0	0	7	6	1	0	1	0	1	0	2	0	0	1	1	2	0	0	0	0	0	2	0	0	1	0	2	1	0	0	0	0	3	3	0	0	0	0	2	0	0	0	0	0	2	0	0	0	0
UNI38820	6	7	5	2	4	5	10	4	2	0	18	1	3	3	1	2	11	9	2	2	1	0	14	11	8	7	3	4	6	15	22	22	3	6	6	2	16	5	4	1	8	21	7	7	6	0	9	5	2
UNI39177	2	1	0	1	0	1	10	4	0	0	1	0	2	1	0	2	0	1	0	2	4	0	0	0	4	1	1	1	3	1	3	2	0	1	6	0	2	1	0	0	1	6	2	1	0	0	2	2	1
UNI39182	2	2	3	1	3	4	4	12	3	7	4	0	3	0	6	5	2	4	0	1	5	15	4	6	2	0	3	10	1	0	2	2	8	2	1	4	3	0	8	4	0	4	0	0	3	6	2	3	0
UNI40102	0	0	6	3	0	0	0	0	0	1	0	0	0	0	0	2	0	0	0	0	0	0	0	1	0	0	3	1	0	0	0	0	2	2	0	1	0	0	3	1	0	0	0	0	1	0	1	0	1
UNI5370	6	2	24	16	14	9	19	12	6	11	19	15	5	1	23	17	3	4	4	2	19	10	15	14	4	1	9	13	9	13	3	4	3	2	5	8	5	2	6	11	5	9	4	1	6	11	5	10	7
UNI6145	0	0	0	0	0	0	0	0	1	0	0	0	0	0	0	0	0	0	0	0	0	0	0	0	0	0	0	0	0	0	0	0	0	0	0	1	0	0	0	0	0	1	0	0	0	0	0	0	0
UNI6584	5	9	11	8	9	14	16	4	7	10	23	10	10	0	22	13	2	4	2	2	16	17	14	13	4	4	10	12	14	12	6	3	6	6	4	11	1	1	8	11	11	15	4	2	5	10	7	12	3
UNI6653	0	0	0	0	0	0	0	0	0	0	0	0	0	0	0	0	0	0	0	0	0	0	0	0	0	0	0	0	0	0	0	0	0	0	0	0	0	0	0	0	0	0	0	0	0	0	0	0	0
UNI7198	0	0	0	0	0	0	0	0	0	0	0	0	0	0	0	0	0	0	0	0	0	0	0	0	0	0	0	0	0	0	0	0	0	0	0	0	0	0	0	0	0	0	0	0	0	0	0	0	0
UNI7307	1	1	13	8	5	5	16	11	6	10	26	9	4	1	12	23	6	4	8	3	11	13	3	11	2	2	7	5	0	5	5	0	5	5	6	18	4	0	5	8	11	10	2	2	0	5	4	7	10
UNI7869	0	0	0	0	0	0	0	0	0	0	1	0	0	0	0	0	0	0	0	0	0	0	0	0	0	0	0	0	0	0	0	0	0	0	0	0	0	0	0	0	0	0	0	0	0	0	0	0	0
UNI8183	8	5	12	3	10	15	6	5	5	5	10	9	9	4	7	7	6	11	2	8	10	14	15	18	1	3	8	8	9	14	16	12	4	2	4	8	6	5	8	8	6	10	6	4	3	6	8	3	3
UNI9182	0	0	0	0	1	0	0	0	0	0	0	0	0	0	0	0	0	0	0	0	1	0	0	0	0	0	0	0	0	0	0	0	0	0	0	0	0	0	1	0	0	0	0	0	0	0	0	0	0
UNI9800	0	0	0	0	0	0	0	0	0	0	0	0	0	0	0	0	0	0	0	0	0	0	0	0	0	0	0	0	0	0	0	0	0	0	0	0	0	0	0	0	0	0	0	0	0	0	0	0	0
UNI33695	2	6	4	1	3	2	3	1	1	2	6	1	3	1	4	1	2	4	4	4	3	4	1	4	1	2	0	1	2	2	0	0	2	3	3	1	3	1	4	2	1	4	0	1	2	3	1	4	3
UNI25327	0	2	1	0	3	1	0	0	0	1	1	1	2	3	4	2	1	1	0	0	0	1	0	1	1	0	0	1	0	1	2	0	0	1	1	0	0	2	0	1	0	2	0	1	2	0	0	1	4
UNI26140	0	0	0	0	1	0	0	0	1	2	1	0	2	1	0	1	4	3	1	0	1	3	0	1	0	0	0	0	1	1	0	0	2	1	1	0	0	0	0	1	0	1	0	0	0	2	0	0	1
UNI33188	3	4	1	0	11	4	0	0	4	8	4	4	3	8	4	5	5	5	2	2	2	1	2	6	2	2	6	2	2	3	4	1	2	2	1	7	6	1	3	2	0	6	3	4	0	2	3	4	0
UNI33766	0	3	2	1	2	1	1	0	0	1	2	1	2	3	3	1	3	2	1	0	1	1	2	2	0	3	1	2	1	1	2	1	2	2	1	4	0	2	2	1	1	0	4	1	1	2	0	3	2
UNI38363	1	1	1	3	0	2	0	0	0	3	3	2	0	0	0	0	0	1	0	0	3	2	1	1	0	1	1	2	1	0	0	1	0	1	1	1	0	0	1	0	0	0	1	0	0	1	0	0	1
UNI13601	16	15	6	6	2	6	14	22	6	4	8	6	10	3	3	7	3	1	11	3	8	6	9	9	7	5	6	7	6	18	7	9	8	8	4	8	9	1	15	5	4	18	4	13	6	11	5	7	9
UNI14860	0	0	0	0	0	0	0	0	0	0	0	0	0	0	0	0	0	0	0	0	0	0	0	0	0	0	0	0	1	0	0	0	0	0	0	0	0	0	0	0	0	0	0	0	1	0	0	0	0
UNI16490	5	4	5	7	3	1	14	19	2	6	4	5	5	0	8	4	1	2	6	6	8	4	5	8	8	3	6	5	5	8	3	8	4	3	6	2	9	3	10	12	3	5	8	3	5	14	5	5	2
UNI17876	7	5	6	3	2	6	16	20	8	7	3	6	5	1	0	8	1	1	5	6	12	8	8	10	4	5	12	7	6	9	3	6	7	4	4	1	10	3	7	5	3	7	2	12	6	17	5	5	6
UNI18756	0	0	0	0	1	0	0	0	0	0	0	0	0	0	0	0	0	0	0	0	0	1	0	0	0	0	0	0	0	0	0	0	0	0	0	0	0	0	0	0	0	0	0	0	0	0	0	0	0
UNI18863	4	4	9	4	3	5	3	4	4	4	12	3	6	2	6	5	7	1	3	3	10	6	11	11	1	1	3	4	4	2	2	2	1	4	2	3	3	1	4	0	0	5	1	1	2	0	0	2	5
UNI18998	0	0	0	0	0	0	0	0	0	0	0	0	0	0	0	0	0	0	0	0	0	0	0	0	0	0	0	0	0	0	0	0	0	0	0	0	0	0	0	0	0	0	0	0	0	0	0	0	0
UNI20298	0	0	0	0	0	0	0	0	1	0	0	0	0	0	0	0	0	0	0	0	0	0	0	0	0	0	0	0	0	0	0	0	0	0	0	0	0	0	0	0	0	0	0	0	0	0	0	0	0
UNI22757	0	0	0	0	0	0	0	0	0	0	0	0	0	0	0	0	0	0	0	0	0	0	0	0	0	0	0	0	0	0	0	0	1	0	0	0	0	0	0	0	0	0	0	0	0	0	0	0	0
UNI25085	0	0	0	0	0	0	0	0	0	0	0	0	0	0	0	0	0	0	0	0	0	0	0	0	0	0	0	0	0	0	0	0	0	1	0	0	0	0	0	0	0	0	0	0	0	0	0	0	0
UNI25530	0	1	5	3	3	0	1	3	2	2	1	2	3	0	4	1	2	1	0	0	3	3	5	5	0	0	5	1	1	1	0	0	0	0	1	0	1	0	1	1	0	4	0	0	1	0	2	1	4
UNI28686	0	0	11	3	0	0	0	0	3	0	0	0	0	0	1	0	0	0	0	0	0	0	0	0	0	0	2	0	2	1	0	0	7	6	0	0	0	0	10	11	0	0	0	0	3	3	1	0	3
UNI30496	0	0	0	0	0	0	0	0	0	0	0	0	0	0	0	0	0	0	0	0	0	0	0	0	0	0	1	0	0	0	0	0	0	0	0	0	0	0	0	0	0	0	0	0	0	0	0	0	0
UNI31428	0	0	0	0	0	0	0	0	0	0	0	0	0	0	0	0	0	0	0	0	0	0	0	0	0	0	0	0	0	0	0	0	0	0	0	0	0	0	0	0	0	0	0	0	0	0	0	0	0
UNI32538	0	0	4	5	0	0	0	0	0	0	0	0	0	0	2	1	0	0	0	0	0	1	0	0	0	0	0	0	0	0	0	0	5	3	0	0	0	0	3	4	0	0	0	0	5	2	0	0	0
UNI33992	0	0	0	0	0	0	0	0	0	0	0	0	0	0	0	0	0	0	0	0	0	0	0	0	0	0	0	1	0	0	0	0	0	0	0	0	0	0	0	0	0	0	0	0	0	0	0	0	0
UNI34757	0	0	1	0	0	0	0	0	0	0	0	0	0	0	0	0	0	0	0	0	0	0	0	0	0	0	1	0	0	0	0	0	0	0	0	0	0	0	0	0	0	0	0	0	0	0	0	0	0
UNI10365	0	0	0	0	0	0	0	0	0	0	0	0	0	0	0	0	0	0	0	0	0	0	0	0	0	0	0	0	0	0	0	0	0	0	0	0	0	0	0	0	0	0	0	0	0	0	0	0	0
UNI10378	0	0	0	0	0	0	0	0	0	0	0	0	0	0	0	0	0	0	0	0	0	0	0	0	0	0	1	0	0	1	0	0	0	0	0	0	0	0	0	0	1	0	1	0	0	0	0	0	2
UNI10381	0	0	0	0	0	0	0	0	0	0	0	0	0	0	0	0	0	0	0	0	0	0	0	0	0	0	0	0	0	0	0	0	0	0	0	0	0	0	0	0	0	0	0	0	1	0	0	0	0
UNI11277	0	0	1	0	0	0	0	0	0	0	0	0	0	0	0	0	0	0	0	0	0	1	0	0	0	0	0	0	0	0	1	0	0	0	0	0	0	0	0	0	0	0	0	0	0	0	0	0	0
UNI11395	18	24	13	4	5	6	23	49	8	8	11	5	24	10	12	20	6	12	23	33	16	12	21	26	4	9	26	19	7	16	14	14	17	7	14	4	23	9	20	14	4	13	10	11	15	19	10	9	17
UNI11528	0	0	0	0	0	0	0	0	0	0	0	0	0	0	0	0	0	0	0	0	0	0	0	0	0	0	0	0	1	0	0	0	0	0	0	0	0	0	0	0	0	0	0	0	0	0	0	0	0
UNI11622	1	0	0	0	0	0	0	0	0	0	0	0	0	0	0	0	0	0	0	0	0	0	1	0	0	0	0	0	0	0	0	0	0	0	0	0	0	0	0	0	0	0	0	2	0	0	0	0	1
UNI11652	0	0	15	11	3	1	1	3	1	3	4	1	0	0	5	5	1	2	0	1	5	5	3	5	0	0	2	1	1	3	1	0	7	4	1	2	1	0	9	9	1	3	0	0	3	11	0	0	4
UNI11734	3	6	19	9	2	2	8	9	4	7	2	1	5	4	4	6	2	6	4	6	4	6	5	5	3	9	53	16	11	26	13	11	5	10	10	8	13	7	10	9	8	16	13	5	10	25	9	17	45
UNI11747	2	1	14	6	3	1	0	3	3	1	2	1	1	1	8	6	1	1	2	2	2	5	1	2	0	0	5	2	5	0	1	1	5	5	0	2	0	1	7	4	0	1	1	1	1	6	0	1	2
UNI11828	0	0	0	0	0	0	0	0	0	0	0	0	0	0	0	0	0	0	0	0	0	0	0	0	0	0	0	0	0	0	0	0	0	0	0	0	0	0	0	0	0	0	0	0	0	0	0	0	1
UNI12146	0	0	0	0	0	0	0	0	0	0	0	0	0	0	0	0	0	0	0	0	0	0	0	0	0	0	0	0	0	0	0	0	0	0	0	0	0	0	0	0	0	1	0	0	0	0	0	0	0
UNI12418	0	0	0	0	0	0	0	0	0	0	0	0	0	0	0	0	0	0	0	0	0	0	0	0	0	0	0	0	0	0	0	0	0	0	0	0	0	0	0	0	0	0	0	0	0	0	0	0	0
UNI12694	0	0	0	0	0	0	0	0	0	0	0	0	0	0	0	0	0	0	0	0	0	0	0	0	0	0	0	0	0	0	0	0	0	0	0	0	0	0	0	1	0	0	0	0	0	0	0	0	0
UNI12765	0	0	0	0	0	0	0	0	0	0	0	0	0	0	0	0	0	0	0	0	0	0	0	0	0	0	0	0	0	0	0	0	0	0	0	0	0	0	0	0	0	0	0	0	0	0	0	0	0
UNI13133	0	0	0	0	0	0	0	0	0	0	0	0	0	0	0	0	0	0	0	0	0	0	0	0	0	0	0	0	0	0	0	0	0	0	0	0	1	0	0	0	0	1	0	0	0	0	0	0	0
UNI13569	0	0	0	0	0	0	0	0	0	0	0	0	0	0	0	0	0	0	0	0	0	0	0	0	0	0	0	0	0	0	0	0	0	0	0	0	0	0	0	0	0	0	0	0	0	0	0	0	0
UNI1436	21	28	30	23	25	18	8	18	40	41	47	27	35	9	34	50	14	46	24	19	39	34	62	47	12	14	30	26	29	41	12	7	33	50	14	28	14	7	57	61	18	37	10	13	57	62	19	23	33
UNI14584	0	0	0	0	0	0	0	0	0	0	0	0	0	0	0	0	0	0	0	0	0	1	0	0	0	0	0	0	0	0	0	0	0	0	0	0	0	0	0	0	0	0	0	0	0	0	0	0	0
UNI14696	0	0	0	0	0	0	0	0	0	0	1	0	0	0	0	0	0	0	0	0	0	0	0	0	0	0	0	0	0	0	0	0	0	0	0	0	0	0	0	0	0	0	0	0	0	0	0	0	0
UNI14838	0	0	0	0	0	0	0	0	0	0	0	0	0	0	0	0	1	0	0	0	0	0	0	0	0	0	0	0	0	0	0	0	0	0	0	0	0	0	0	0	0	0	0	0	0	0	0	0	0
UNI15645	0	0	0	0	0	0	0	1	0	0	0	0	0	0	0	0	0	0	0	0	0	0	0	0	0	0	2	0	0	0	0	0	0	0	0	0	0	0	0	0	0	0	0	0	0	0	0	0	0
UNI1586	0	0	1	1	0	0	0	0	0	0	0	0	0	0	1	0	0	0	0	0	0	0	0	0	0	0	1	0	0	0	0	0	1	0	0	0	0	0	0	2	0	0	0	0	0	0	1	0	0
UNI16163	0	0	0	0	0	0	0	0	0	0	0	0	0	0	0	0	0	0	0	0	0	0	0	0	0	1	0	0	0	0	0	0	0	0	0	0	0	0	0	0	0	0	0	0	0	0	0	0	0
UNI16275	0	0	0	0	0	0	0	0	0	0	0	0	0	0	0	0	0	0	0	0	0	0	0	0	0	0	0	0	0	0	0	0	0	0	0	0	0	0	1	0	0	0	0	0	0	0	0	0	0
UNI16288	0	0	0	0	0	0	0	0	0	0	0	0	0	0	0	0	0	0	0	0	0	0	0	0	0	1	0	0	0	0	0	0	0	0	0	0	0	0	0	0	0	0	0	0	0	0	0	0	0
UNI1676	0	0	0	0	0	0	0	0	0	0	0	0	0	0	0	0	0	0	0	0	0	0	0	0	0	0	0	0	0	0	0	0	0	1	0	0	0	0	1	0	0	0	0	0	1	1	0	0	0
UNI16817	3	5	9	7	1	1	4	2	1	2	2	0	3	2	4	3	2	1	5	3	1	1	4	2	5	5	28	14	5	5	2	5	4	1	6	7	6	1	3	10	5	4	7	8	6	9	6	4	24
UNI16838	0	1	1	0	0	1	0	0	0	0	1	0	0	0	0	1	1	0	0	0	1	0	1	0	0	0	0	0	0	0	0	0	1	1	0	0	0	0	0	1	0	0	0	0	0	0	0	0	1
UNI1684	9	14	41	21	18	13	9	12	18	28	20	37	23	8	48	41	9	30	27	27	36	42	73	70	10	17	23	25	27	35	14	11	23	36	12	28	18	10	47	67	25	26	12	8	52	57	24	24	25
UNI18326	0	0	0	0	0	0	0	0	0	0	0	0	0	0	0	1	0	0	0	0	0	0	0	0	0	0	0	0	0	0	0	0	1	0	0	0	0	0	0	0	0	0	0	0	0	1	0	0	0
UNI1844	0	0	1	0	0	0	0	0	0	0	0	1	0	0	0	0	0	0	0	0	0	0	0	0	0	0	0	0	0	0	0	0	0	0	0	0	0	0	0	0	0	0	0	0	0	0	0	0	0
UNI18631	2	6	7	5	5	2	1	11	0	8	14	4	12	3	6	8	1	4	5	14	5	11	13	18	3	2	12	9	9	6	8	7	1	1	9	5	8	3	6	2	3	8	7	6	4	13	6	7	12
UNI18909	0	0	0	0	0	0	0	0	0	0	0	0	0	0	0	0	0	0	0	0	0	0	0	0	0	0	0	0	0	0	0	0	0	0	0	0	0	0	1	0	0	0	0	0	0	0	0	0	0
UNI19109	0	0	0	0	0	0	0	0	0	0	0	0	0	0	0	0	0	0	0	0	0	0	0	0	0	0	0	0	0	0	0	0	0	0	0	0	0	0	0	0	0	0	0	1	0	0	0	0	0
UNI1919	0	0	0	0	0	0	0	0	0	0	1	0	0	0	0	1	0	0	0	0	0	0	0	0	0	0	1	0	0	0	0	1	0	0	1	0	0	0	1	2	0	0	0	0	1	0	0	0	2
UNI19221	0	1	5	0	0	0	0	0	0	1	1	0	0	0	0	1	0	0	1	0	0	0	0	2	0	1	5	0	1	0	0	0	1	1	0	0	3	0	0	1	2	0	0	0	5	3	0	1	1
UNI19524	0	0	0	0	0	0	0	0	0	0	0	0	0	0	0	0	0	0	0	0	0	0	0	0	0	0	0	0	0	0	0	0	1	0	0	0	0	0	0	0	0	0	0	0	0	0	0	0	0
UNI19549	0	0	0	0	0	0	0	0	0	0	0	0	0	0	0	0	0	0	0	0	0	0	0	0	0	0	0	0	0	0	0	0	0	0	0	0	0	0	0	0	0	0	0	0	0	0	0	0	0
UNI19569	2	2	5	0	3	4	1	3	4	6	1	1	3	2	2	3	1	4	3	2	0	5	1	2	3	0	10	10	5	6	0	3	2	6	1	1	5	1	7	6	4	5	4	3	6	11	4	3	2
UNI19924	1	2	6	4	0	0	0	2	1	3	2	1	5	4	0	2	0	2	3	2	1	2	4	0	3	4	33	27	3	5	6	2	3	2	4	3	5	3	0	2	2	4	5	5	2	16	1	3	9
UNI20426	0	0	0	0	0	0	0	0	0	0	0	0	0	0	0	0	0	0	0	0	0	0	0	0	0	0	0	0	0	0	0	0	0	0	0	0	0	0	0	0	0	0	0	0	0	0	0	0	0
UNI20533	0	0	0	0	0	0	0	0	0	0	0	0	0	0	0	0	0	0	0	0	0	0	0	0	0	0	0	0	0	0	0	0	0	0	0	0	0	0	0	0	0	0	0	0	0	0	0	0	0
UNI20715	2	4	3	3	2	1	0	12	2	1	0	1	0	2	4	0	3	5	2	5	9	1	2	7	2	2	4	5	3	3	3	5	0	0	2	1	1	0	3	3	0	3	1	2	0	3	6	1	4
UNI20768	1	0	1	1	0	0	1	1	0	0	0	0	0	0	0	0	0	1	1	3	0	0	0	0	0	0	4	3	0	0	0	0	0	0	0	0	1	0	0	0	0	0	0	0	0	0	0	0	1
UNI2081	13	10	25	26	9	16	10	8	14	43	22	22	11	11	29	41	11	33	22	12	36	41	43	56	5	11	17	21	12	17	9	7	29	44	12	15	21	4	43	47	14	22	12	8	53	42	11	14	24
UNI21138	0	0	0	0	0	0	0	0	0	0	0	1	0	0	0	0	0	0	0	0	0	0	0	0	0	0	0	0	0	0	0	0	0	0	0	0	0	0	0	0	0	0	0	0	0	0	0	0	0
UNI21440	0	2	0	3	2	3	3	3	0	2	0	1	0	1	1	2	0	4	2	2	2	3	3	5	4	1	11	3	4	3	4	1	5	7	1	0	1	0	7	9	4	7	4	6	2	11	5	2	4
UNI21532	0	0	0	0	0	0	0	0	0	0	0	0	0	0	0	0	0	0	0	0	0	0	0	0	0	0	0	0	0	0	0	0	0	0	0	0	0	0	0	0	0	1	0	0	0	0	0	0	0
UNI2161	0	0	0	0	0	2	0	0	0	1	0	0	0	1	0	0	0	0	0	0	0	0	0	0	0	0	0	1	1	0	0	0	0	0	0	0	0	0	1	1	0	0	0	1	0	0	0	0	0
UNI21721	1	2	12	5	4	5	1	4	5	9	6	2	0	1	7	6	1	3	1	5	12	9	7	9	2	1	12	9	9	14	2	2	4	14	6	3	5	0	8	22	4	6	5	2	13	18	3	5	12
UNI21899	0	0	0	0	0	0	0	0	0	0	0	0	0	0	0	0	0	0	0	0	0	0	0	0	0	0	0	0	0	0	0	0	0	0	0	0	0	0	0	0	0	0	1	0	0	0	0	0	0
UNI21998	0	0	0	0	0	0	0	0	0	0	0	0	0	0	0	0	0	0	0	0	0	0	0	0	0	0	0	0	0	0	0	0	0	0	0	0	0	0	0	0	0	0	0	0	0	0	0	0	0
UNI22300	1	2	8	4	3	4	1	1	9	5	11	3	2	0	5	6	1	4	1	1	9	3	17	5	4	0	5	7	6	7	1	1	7	13	3	2	6	2	10	13	4	4	3	3	13	9	6	4	13
UNI22418	2	1	11	4	5	0	0	1	3	3	5	4	1	0	5	4	4	1	2	2	12	5	8	6	6	2	11	7	5	10	0	2	8	9	3	3	5	1	13	5	2	2	5	1	8	14	5	3	16
UNI2249	0	0	1	0	0	0	0	0	0	0	0	0	0	0	0	0	0	0	0	0	0	1	0	0	0	0	0	0	0	0	0	0	0	1	0	0	0	0	1	0	0	1	0	0	0	0	0	0	0
UNI23654	0	0	0	0	0	0	0	0	0	0	0	0	0	0	0	0	0	0	0	0	0	0	0	0	0	0	0	0	0	0	0	0	0	0	0	0	0	0	0	0	0	0	0	0	0	0	0	0	0
UNI23917	5	2	3	0	2	2	1	2	0	2	0	0	1	1	0	4	0	1	1	1	0	3	3	1	1	2	1	1	5	2	0	1	1	5	3	3	3	0	13	3	2	3	1	1	4	7	2	3	3
UNI25387	0	0	0	0	0	0	0	0	0	0	0	0	0	0	0	0	0	0	0	0	0	0	0	0	0	0	0	0	0	0	0	0	0	0	0	0	0	0	0	0	0	0	0	0	0	0	0	0	0
UNI2543	0	0	1	0	0	0	0	0	0	0	0	0	0	0	0	1	0	0	0	0	0	0	0	0	0	0	0	0	0	0	0	1	0	0	0	1	0	0	0	0	0	0	0	0	0	0	0	0	2
UNI2559	0	0	0	0	0	0	0	0	0	0	0	0	0	0	0	0	0	0	0	0	0	0	0	0	0	0	0	0	0	0	0	0	0	0	0	0	0	0	1	0	0	0	0	0	1	0	0	0	0
UNI26012	0	0	0	0	0	0	0	0	0	0	0	0	0	0	0	0	0	0	0	0	0	0	0	0	0	0	0	0	0	0	0	0	0	0	0	0	0	0	0	0	0	0	0	0	0	0	0	0	0
UNI26459	0	0	0	0	0	0	0	0	0	0	0	0	0	0	0	0	0	0	0	0	0	0	0	0	0	0	0	0	0	0	0	0	0	0	0	0	1	0	0	0	0	0	0	0	0	0	0	0	0
UNI26613	9	13	9	8	9	8	6	11	6	9	10	5	8	1	15	6	3	13	8	8	14	11	20	15	9	12	19	14	13	15	9	10	11	11	5	7	22	8	15	15	5	16	20	14	17	6	13	12	25
UNI26888	3	1	13	7	2	4	1	1	1	2	1	1	2	1	5	4	0	4	0	2	5	2	4	9	4	3	5	8	4	6	3	4	11	18	4	3	4	2	8	6	3	5	4	1	12	8	2	6	3
UNI26932	0	1	0	0	0	0	0	0	0	0	0	0	0	0	0	0	0	0	0	0	0	0	0	0	0	0	0	0	0	0	0	0	0	0	0	0	0	0	0	0	0	0	0	0	0	0	0	0	0
UNI27097	0	0	11	8	1	0	1	1	0	0	2	1	1	0	4	2	1	1	2	1	6	6	5	5	2	1	4	2	2	4	1	2	11	7	1	0	3	0	11	3	2	3	0	2	5	3	0	1	2
UNI2711	0	0	0	0	0	0	0	0	0	0	0	0	1	0	0	0	0	0	0	0	0	0	0	0	0	0	0	0	0	0	0	0	0	0	0	0	0	0	0	0	0	0	0	0	0	0	0	0	0
UNI27422	0	0	0	0	0	0	0	0	0	0	0	0	0	0	0	0	0	1	0	0	0	0	0	0	0	0	0	0	0	0	0	0	0	0	0	0	0	0	0	0	0	0	0	0	0	0	0	0	1
UNI27511	0	0	0	0	0	0	0	0	0	0	0	0	0	0	0	0	0	0	0	0	0	0	0	0	0	0	0	0	0	0	0	0	0	0	0	0	0	0	0	0	0	0	0	0	0	0	0	0	0
UNI27574	0	0	0	0	0	0	0	0	0	1	0	0	0	0	0	0	0	0	0	0	0	0	0	0	0	0	0	0	0	0	1	0	0	2	0	0	0	0	2	1	0	0	0	0	0	1	0	0	1
UNI27592	6	0	2	5	0	0	1	0	1	1	0	0	3	0	2	2	1	3	1	3	2	3	0	5	0	0	1	3	0	0	0	0	3	0	1	1	0	0	1	2	1	1	0	0	0	3	0	0	2
UNI27751	0	0	0	0	0	0	0	0	0	0	0	0	0	0	0	0	0	0	0	0	0	0	0	0	1	0	0	0	0	0	0	0	0	0	0	0	0	0	0	0	0	0	0	0	0	0	0	0	0
UNI27961	0	0	0	0	0	0	0	0	0	0	0	0	0	0	0	0	0	0	0	0	0	0	0	0	0	0	0	0	0	0	0	0	1	0	0	0	0	0	0	0	0	0	0	0	0	0	0	1	0
UNI2844	0	0	0	0	0	0	0	0	0	0	0	0	0	0	0	0	0	0	0	0	0	0	0	1	0	1	0	0	0	0	0	0	0	0	0	0	0	0	0	0	0	0	0	0	1	0	0	0	0
UNI29007	0	0	0	0	0	0	0	0	0	1	0	0	0	0	0	0	0	0	0	0	0	0	0	0	0	0	0	0	0	0	0	0	0	0	0	0	0	0	0	0	0	0	0	0	0	0	0	0	0
UNI2904	28	25	41	33	21	16	43	73	25	30	32	23	51	18	32	17	11	30	22	26	49	49	52	35	17	18	36	39	39	42	31	42	19	24	16	19	46	16	29	30	24	43	28	20	34	42	13	25	56
UNI2921	0	1	0	0	0	0	0	0	0	0	0	0	0	0	0	0	0	0	0	0	0	0	0	0	0	0	0	0	0	1	0	0	0	0	0	0	0	0	0	0	0	0	0	0	0	0	0	0	0
UNI2991	0	0	0	0	0	0	0	0	0	0	0	0	0	0	0	0	0	0	0	0	0	0	0	0	0	0	0	0	0	1	0	0	0	0	0	0	0	0	0	0	0	0	1	0	0	0	0	0	0
UNI30168	0	0	0	0	0	0	0	0	0	0	0	0	0	0	1	0	0	1	0	0	0	1	1	0	0	0	0	0	1	0	0	0	0	0	0	0	0	0	1	0	0	0	0	0	0	0	0	0	0
UNI3055	0	0	0	0	0	0	0	0	0	0	0	0	0	0	0	0	0	0	0	0	0	0	0	0	0	0	0	0	0	0	0	0	0	0	0	0	0	0	0	0	0	0	0	0	0	0	0	0	1
UNI31026	0	0	13	10	3	1	0	4	2	3	1	2	1	0	3	0	1	2	4	3	4	6	5	6	4	1	5	10	4	2	0	4	6	8	2	2	2	2	11	8	1	1	1	1	4	2	6	1	4
UNI31423	0	0	0	0	0	0	0	0	0	0	0	0	0	0	0	0	0	0	0	0	0	0	0	0	0	0	0	0	0	0	0	0	0	0	0	0	0	0	0	0	0	0	0	0	0	0	0	0	0
UNI3146	1	0	0	0	0	0	0	0	0	0	0	0	0	0	0	0	0	0	0	0	1	0	0	0	0	0	0	1	0	0	0	0	0	1	0	0	0	0	1	1	0	0	0	0	1	2	0	0	0
UNI31767	3	1	5	3	1	2	0	1	2	3	2	5	1	1	4	0	0	1	7	1	1	5	6	4	3	5	12	6	3	1	1	1	2	4	3	1	2	3	1	3	2	3	3	2	1	9	3	3	7
UNI31801	0	0	0	1	0	0	0	0	0	0	0	0	0	0	0	0	0	0	0	0	0	0	0	0	0	0	1	4	0	1	0	0	0	0	1	0	0	0	0	0	0	0	0	0	1	0	0	0	0
UNI32137	0	0	0	0	0	0	0	0	0	0	0	0	0	0	0	0	0	0	0	0	0	0	0	0	0	0	0	0	0	0	0	0	0	0	0	0	0	0	0	0	0	0	0	0	0	0	0	0	0
UNI32468	0	0	0	0	0	0	0	0	0	0	0	0	0	0	0	0	0	0	0	0	0	0	0	0	0	0	2	0	0	0	0	0	0	0	0	0	0	0	0	0	0	1	0	0	0	0	0	0	0
UNI32518	0	0	7	2	0	1	0	0	0	0	0	3	2	0	0	1	0	2	0	0	0	1	3	1	2	3	16	15	5	8	1	2	3	5	6	1	2	0	9	7	4	1	1	0	3	13	7	4	8
UNI32624	1	1	4	2	2	0	2	3	2	3	0	1	1	1	2	1	0	3	3	1	0	2	1	0	0	2	5	7	1	1	2	3	1	3	3	3	2	0	6	2	2	2	5	0	8	7	2	4	1
UNI33434	0	0	0	0	0	0	0	0	0	0	0	0	0	0	0	0	0	0	0	0	0	0	0	0	0	0	0	0	0	1	0	0	0	0	0	0	0	0	0	0	0	0	0	0	0	0	0	0	0
UNI33623	1	4	8	6	2	0	0	3	1	1	1	1	2	1	4	4	1	1	4	0	5	4	2	6	2	2	7	6	2	5	0	0	1	3	2	0	4	2	5	4	2	3	3	4	2	13	2	0	8
UNI3384	0	0	0	0	0	0	0	0	0	0	0	0	0	0	0	0	0	0	0	0	0	0	0	0	0	0	0	0	0	0	0	0	0	0	0	0	0	0	1	0	0	0	1	0	0	0	0	0	0
UNI3390	0	0	0	0	0	0	0	0	0	0	0	0	0	0	0	0	0	0	0	0	0	0	0	0	0	0	0	0	0	0	0	0	0	0	0	0	0	0	1	1	0	0	0	0	0	0	0	0	0
UNI34027	0	0	0	0	0	0	0	0	0	0	1	0	0	0	0	0	0	0	0	0	0	0	0	0	0	0	0	0	0	0	0	0	0	0	0	0	0	0	0	0	0	0	0	0	0	0	0	0	0
UNI3494	0	0	1	0	0	0	0	0	0	0	0	0	0	0	0	0	0	0	0	0	0	0	0	0	0	0	1	0	0	0	0	1	0	0	0	0	0	0	0	0	0	0	0	0	0	0	0	0	1
UNI35753	0	0	0	0	0	0	0	0	0	0	0	0	1	0	0	0	0	0	0	0	0	0	0	0	0	0	0	0	0	0	0	0	0	0	0	0	0	0	0	0	0	0	0	0	0	0	0	0	0
UNI3635	0	0	0	0	0	0	0	0	0	0	0	0	0	0	0	0	0	0	0	0	0	0	0	0	0	0	0	0	0	0	1	0	0	0	0	0	0	0	0	0	0	0	0	0	0	0	0	0	0
UNI36443	0	0	0	0	0	0	0	0	0	0	0	0	0	0	0	0	0	0	0	0	0	0	0	0	0	0	0	0	0	0	1	0	0	1	0	0	0	0	0	0	0	0	0	0	0	0	0	0	0
UNI36556	0	0	2	1	0	0	0	0	3	0	1	0	0	0	3	4	0	0	1	1	1	0	1	0	0	0	1	0	0	0	0	0	0	4	0	0	0	0	2	4	0	0	0	0	1	1	0	0	0
UNI36583	5	3	1	1	2	0	1	1	2	2	3	0	3	1	4	3	1	1	3	7	5	2	4	4	1	0	3	2	1	1	0	0	0	2	1	0	0	0	4	3	0	0	1	1	1	5	2	2	7
UNI37176	2	2	5	1	2	2	1	0	0	3	1	3	1	0	3	3	0	2	2	1	3	2	2	2	0	1	3	4	2	1	3	1	5	4	0	1	2	2	3	7	0	1	0	5	8	3	2	3	4
UNI37260	0	0	1	2	0	0	0	0	1	0	1	0	0	0	0	0	0	0	0	1	1	0	0	1	0	0	1	1	0	0	0	0	0	1	1	0	0	0	1	0	0	2	1	0	2	1	0	0	2
UNI37601	0	0	0	0	0	0	0	0	0	0	0	0	0	0	0	0	0	0	0	0	0	0	0	0	0	0	0	0	0	0	0	0	0	0	0	0	0	0	0	0	0	0	0	0	1	0	0	0	0
UNI3777	0	0	0	1	0	0	0	0	0	0	0	0	0	0	3	0	0	0	0	0	0	0	0	0	0	0	0	0	0	0	0	0	0	0	0	0	0	0	0	1	0	0	0	0	0	0	0	0	0
UNI38682	4	2	6	4	2	2	0	1	2	0	1	3	0	0	2	1	0	0	1	2	4	6	2	1	1	0	2	6	4	2	0	0	4	2	3	0	5	1	3	4	2	2	2	1	3	5	0	1	5
UNI38754	0	0	0	0	0	0	1	0	0	0	0	1	1	0	0	0	0	0	0	0	0	0	0	0	0	0	0	0	0	0	0	0	0	0	0	0	0	0	0	0	1	0	0	0	0	0	0	0	2
UNI39270	1	0	1	0	1	0	0	1	1	1	0	0	1	1	0	0	0	4	1	1	2	0	0	0	1	0	1	1	0	1	0	1	0	0	0	0	0	0	1	0	0	0	0	1	0	0	0	0	3
UNI40054	2	0	6	5	0	0	1	7	1	0	0	1	0	1	2	0	1	2	3	4	3	4	1	0	2	3	11	12	2	4	4	6	5	2	1	2	2	3	9	5	6	4	2	7	8	12	7	3	7
UNI4034	0	0	0	0	0	0	0	0	0	0	0	0	0	0	0	0	0	0	0	0	0	0	0	0	0	0	0	0	0	0	0	0	0	0	0	0	0	0	0	0	0	0	0	0	0	0	0	0	0
UNI4092	9	15	30	20	5	5	33	66	14	7	24	17	21	5	22	19	11	24	20	25	34	37	39	36	9	19	34	23	24	36	28	45	10	14	15	11	23	16	26	20	34	22	22	11	25	28	20	6	39
UNI4471	0	0	0	0	0	0	0	0	0	0	0	0	0	0	0	0	0	0	0	0	0	0	0	0	0	0	0	0	0	0	0	0	0	0	1	0	0	0	0	1	0	0	0	0	0	0	0	0	0
UNI4563	0	0	0	0	0	0	0	0	0	0	0	0	0	0	0	0	0	0	0	1	0	0	1	0	0	0	0	0	0	0	0	0	0	0	0	0	0	0	0	1	0	0	0	0	0	0	0	0	0
UNI4984	1	0	0	1	0	0	0	0	0	0	0	0	0	0	0	0	0	0	0	0	0	0	0	0	0	0	0	0	0	0	0	0	0	0	0	0	0	0	0	0	0	0	0	0	0	0	0	0	0
UNI5043	11	19	40	29	13	18	37	87	22	16	26	9	31	14	35	29	9	14	22	35	37	34	40	53	18	15	39	32	15	30	20	38	16	23	19	14	37	16	23	27	23	34	21	12	25	25	17	26	31
UNI5205	3	1	0	1	0	0	1	4	0	3	0	1	0	0	1	2	1	2	4	2	2	2	3	1	3	4	2	0	2	3	4	4	3	3	1	0	3	1	3	1	1	2	4	0	0	4	2	2	4
UNI5346	0	0	0	0	0	0	0	0	0	0	0	0	1	0	0	0	0	0	0	0	0	0	0	0	0	0	0	0	0	0	0	0	0	0	0	0	0	0	0	1	0	0	0	0	1	1	0	0	1
UNI5407	0	0	0	0	0	0	0	0	0	0	0	0	0	0	0	2	0	0	0	0	0	0	0	0	0	0	0	0	0	0	0	0	0	0	0	0	0	0	0	1	0	0	0	0	1	0	0	0	0
UNI5593	0	0	0	0	0	0	0	0	0	0	0	0	0	0	0	0	0	0	0	0	0	0	0	0	0	0	0	0	0	0	0	1	1	0	0	0	0	2	0	0	0	0	0	0	0	2	1	0	0
UNI5758	0	0	0	0	0	0	0	0	0	0	0	0	0	0	0	0	0	0	0	0	0	0	0	0	0	0	0	0	0	0	0	0	0	0	0	0	0	0	0	1	0	0	0	0	0	0	0	0	0
UNI6035	0	0	0	0	0	0	0	0	0	0	0	0	0	0	0	0	0	0	0	0	0	1	1	0	0	0	0	0	0	0	0	0	0	0	0	0	0	0	0	0	0	0	0	0	0	0	0	0	0
UNI6161	0	0	0	0	0	0	0	0	0	0	0	0	0	0	0	0	0	0	0	0	0	0	0	0	0	0	0	0	0	0	0	0	1	0	0	0	0	0	0	0	0	0	0	0	0	0	1	0	1
UNI6285	34	31	28	11	12	11	33	90	17	18	31	17	43	27	34	18	12	28	41	82	40	50	64	61	27	26	58	44	40	39	22	30	22	22	11	20	38	19	57	50	22	39	34	30	30	69	33	20	38
UNI6360	0	0	0	0	0	0	0	0	0	0	0	0	0	0	0	1	0	1	0	0	0	0	0	0	0	0	1	0	0	0	0	0	0	1	0	0	0	0	0	0	0	0	0	0	0	0	0	0	0
UNI6462	1	0	3	0	0	0	2	7	1	1	1	1	1	0	1	1	1	0	1	0	1	2	3	4	0	0	2	3	6	3	2	1	2	1	0	0	1	0	3	1	2	1	2	3	1	1	1	1	1
UNI6472	0	0	0	0	0	0	1	0	0	0	0	0	0	0	0	0	0	0	0	0	0	0	0	0	0	0	0	0	0	0	0	0	0	0	0	0	0	0	0	0	0	0	0	0	0	0	0	0	0
UNI6737	0	0	1	0	0	0	0	0	0	0	0	0	0	0	0	0	0	0	0	0	1	1	0	0	0	0	0	0	0	0	0	0	0	0	0	0	0	0	0	1	0	1	0	0	0	0	0	0	0
UNI7082	0	0	1	1	0	0	0	0	0	0	1	1	0	0	0	0	0	0	0	0	0	0	0	0	0	0	1	0	0	0	1	0	0	0	0	0	0	0	0	0	0	0	0	0	0	0	0	0	1
UNI7214	0	0	0	0	0	0	0	0	0	0	0	0	0	0	0	0	0	0	0	1	0	0	0	0	0	0	0	0	0	0	0	0	0	0	0	0	0	0	0	0	0	0	0	0	0	0	0	0	0
UNI7236	0	0	0	0	0	0	0	0	0	1	0	0	0	0	0	0	0	0	0	0	0	0	0	0	0	0	0	0	0	0	0	0	0	0	0	0	0	0	0	0	0	0	0	1	0	0	0	0	0
UNI7309	0	0	0	0	0	0	0	0	0	0	0	0	0	0	0	0	0	0	0	0	0	0	0	0	0	0	0	0	0	0	0	0	0	0	0	0	0	0	0	0	0	1	0	0	0	0	0	0	0
UNI7378	0	0	0	0	0	0	0	0	0	0	0	0	0	0	0	0	0	0	0	0	0	0	0	0	0	0	0	0	0	0	0	0	0	0	0	0	0	0	2	0	0	0	0	0	0	0	0	0	0
UNI7444	0	0	0	0	0	0	0	0	0	0	0	0	0	0	0	0	0	0	0	0	0	0	0	0	0	0	0	0	0	0	0	0	0	0	0	0	0	0	0	0	0	0	0	0	0	0	0	0	0
UNI7807	0	0	0	0	0	0	0	0	0	0	0	0	0	0	0	0	0	0	0	0	0	0	0	0	0	1	0	0	0	0	0	0	1	0	0	0	0	0	1	0	0	0	0	0	0	0	0	0	1
UNI7851	0	0	0	0	0	0	0	0	0	0	0	0	0	0	0	0	0	0	0	0	0	0	0	0	0	0	0	0	0	0	0	0	0	0	0	0	0	0	0	0	0	0	0	0	0	0	0	0	0
UNI8526	0	3	3	0	0	0	2	4	0	1	2	0	1	2	2	0	1	1	0	3	4	1	2	2	1	1	1	1	0	2	1	3	1	1	0	0	1	0	1	1	1	2	2	0	0	1	1	0	1
UNI8886	0	0	1	0	0	0	0	0	0	0	1	0	0	0	0	0	0	0	0	0	0	0	0	0	0	0	0	0	0	0	1	0	0	0	0	0	0	0	0	1	0	0	0	0	0	0	0	0	1
UNI8944	0	0	0	0	0	0	0	0	0	0	0	0	0	0	0	0	0	0	0	0	0	0	0	0	0	0	0	0	0	0	0	1	0	0	0	0	0	0	0	0	0	0	0	0	0	0	0	0	0
UNI9476	0	0	0	0	0	0	0	0	0	0	0	0	0	0	0	0	0	0	0	0	0	0	0	0	0	0	0	0	0	0	0	0	0	1	0	0	0	0	0	0	0	0	0	0	0	0	0	0	0
UNI9515	0	0	0	0	0	0	0	0	0	0	0	0	0	0	0	0	0	0	0	0	0	0	0	0	0	0	0	0	0	0	0	0	0	0	0	0	0	0	0	0	0	0	0	0	0	0	0	0	0
UNI9847	1	4	12	10	2	1	1	0	3	2	3	3	2	0	6	7	0	4	0	2	3	5	6	5	1	0	0	3	1	0	1	0	8	6	0	1	1	0	10	5	3	2	1	1	4	5	1	0	3
UNI9861	18	13	2	1	1	1	7	17	0	3	4	2	19	5	1	2	0	1	11	11	0	2	5	5	8	1	16	15	2	1	2	2	1	3	1	0	5	1	2	2	1	4	1	1	0	2	0	1	20
UNI38051	9	8	2	1	8	0	17	3	2	5	7	1	4	6	1	1	5	9	7	2	7	6	3	5	7	10	8	6	5	3	12	9	0	0	3	5	2	4	0	1	3	1	1	1	0	0	5	1	11
UNI11032	9	1	7	5	14	7	0	9	9	8	6	6	11	13	6	3	12	16	5	4	4	7	8	10	5	5	4	4	5	4	10	11	1	2	8	4	7	4	1	3	7	5	4	3	2	1	4	5	3
UNI12716	0	0	0	0	0	0	0	0	1	0	0	0	0	2	0	0	0	0	1	0	0	0	0	0	0	0	0	0	0	0	0	0	0	0	0	0	0	0	0	1	0	1	0	1	0	0	0	0	0
UNI13447	0	0	0	0	0	0	0	0	0	0	0	0	0	0	0	0	0	0	0	0	0	0	0	0	0	0	0	0	0	0	0	0	0	0	0	1	0	0	0	0	0	0	0	0	0	0	0	0	0
UNI13909	0	0	0	0	0	0	0	0	0	0	0	0	0	0	0	0	0	0	0	0	0	0	0	0	0	0	0	0	0	0	0	0	0	0	0	0	0	0	0	0	0	0	0	1	0	0	0	0	0
UNI14379	0	0	0	0	0	0	0	0	0	0	0	0	0	0	0	0	0	0	0	0	0	0	0	0	0	0	0	0	0	0	0	0	0	0	0	0	0	0	0	0	0	0	0	0	0	0	0	0	0
UNI16026	0	0	0	0	0	0	0	0	0	0	0	0	0	0	0	0	0	0	0	0	0	0	0	0	0	0	0	0	0	0	0	0	0	1	0	0	0	0	0	0	0	0	0	0	0	0	0	0	0
UNI16313	0	4	3	7	0	5	2	3	5	5	5	6	4	2	7	8	6	8	1	3	10	13	4	8	1	0	2	4	3	4	3	1	3	4	3	3	1	0	3	0	2	1	3	1	2	8	1	4	6
UNI18196	0	0	0	0	0	0	0	0	0	0	0	0	0	0	0	0	0	0	0	0	0	0	0	0	0	0	0	0	0	0	0	0	0	0	0	0	0	0	0	0	0	0	0	0	0	0	0	0	0
UNI18713	0	0	0	0	0	0	0	0	0	0	0	0	0	0	0	0	0	0	0	0	0	0	0	0	0	0	0	0	0	0	0	0	0	0	0	0	0	0	0	0	0	0	0	0	0	0	0	0	0
UNI19114	0	0	0	0	0	0	0	0	0	0	0	0	0	0	0	0	0	0	0	0	0	0	0	0	0	0	0	0	0	0	0	0	0	0	0	0	0	0	0	0	0	0	0	0	0	0	0	0	0
UNI19370	0	2	5	3	3	4	0	0	2	2	1	2	2	2	9	2	3	4	1	1	3	4	8	0	1	0	4	6	3	2	3	0	3	5	0	2	0	0	1	1	1	3	0	2	4	4	0	2	8
UNI19657	0	0	0	0	0	0	0	0	0	0	0	0	0	0	0	0	0	0	0	0	0	0	0	0	0	0	0	0	0	0	0	0	0	0	0	0	0	0	0	0	1	0	0	0	0	0	0	0	0
UNI20772	4	5	19	21	9	6	5	8	15	17	5	4	9	11	11	13	15	19	6	2	9	2	6	3	3	6	13	7	9	11	2	4	20	13	15	9	2	5	22	20	11	15	3	9	20	32	7	9	17
UNI20907	0	0	0	0	0	0	0	0	0	0	0	0	0	0	0	0	0	0	0	0	0	0	0	0	0	0	0	0	1	0	0	0	0	0	0	0	0	0	0	0	0	0	0	0	0	0	0	0	0
UNI22253	0	0	1	1	0	0	0	0	0	0	0	0	0	0	0	0	1	0	0	0	1	1	0	0	0	0	1	0	0	1	0	0	1	0	0	0	0	0	2	1	0	1	0	1	0	5	0	1	1
UNI2315	11	17	17	14	11	10	15	11	22	25	10	6	19	28	18	16	14	16	7	9	10	5	6	4	4	3	19	15	11	8	6	4	17	19	7	13	9	5	22	23	10	12	5	6	15	19	11	9	21
UNI24006	0	1	4	2	6	2	1	2	2	4	4	4	1	2	4	3	5	5	0	2	2	5	0	2	1	0	2	3	1	1	2	0	1	4	2	2	2	0	5	0	2	2	2	1	3	3	4	1	1
UNI24911	0	0	3	1	3	0	1	0	0	0	1	0	2	1	2	3	3	0	0	0	3	1	1	2	0	1	0	0	1	0	0	0	1	0	1	3	1	0	0	0	1	1	0	0	0	0	0	1	2
UNI25121	0	4	21	18	4	5	11	6	6	12	2	1	7	18	11	16	10	7	3	6	2	7	1	5	3	8	9	7	8	11	4	1	10	17	7	12	4	5	19	18	8	11	4	3	16	33	8	9	11
UNI25183	0	0	0	1	0	0	0	0	0	0	0	0	0	0	0	0	0	0	0	0	0	0	0	0	0	0	0	0	0	0	0	0	0	0	0	0	0	0	0	0	0	0	0	1	0	0	0	0	0
UNI25359	0	0	0	0	0	0	0	0	0	0	0	0	0	0	0	0	0	0	0	0	0	0	0	0	0	0	0	0	0	0	0	0	0	0	0	0	0	0	0	0	0	0	0	0	0	0	0	0	0
UNI25840	0	0	0	0	0	0	0	0	0	0	0	0	0	0	0	0	1	0	0	0	0	0	0	0	0	0	0	0	0	0	0	0	0	0	0	0	0	0	0	0	0	0	0	0	0	0	0	0	0
UNI25893	0	0	0	0	0	0	0	0	0	0	0	0	0	0	0	0	1	0	0	0	0	0	0	0	0	0	0	0	0	0	0	0	0	0	0	0	0	0	0	0	0	0	0	0	0	0	0	0	0
UNI25943	3	12	5	4	1	5	5	5	2	7	5	5	9	21	6	7	16	11	2	2	2	0	4	1	4	11	6	4	1	4	4	3	13	6	8	3	9	7	4	7	5	6	4	3	9	0	3	4	9
UNI2595	4	4	24	21	7	10	7	12	15	27	13	7	18	20	10	24	12	13	6	8	10	5	4	6	4	6	17	16	6	12	7	5	18	16	13	11	4	1	10	20	13	13	3	9	14	16	16	16	22
UNI26158	0	0	0	0	0	0	0	0	0	0	0	0	0	0	0	0	1	0	0	0	0	0	0	0	0	0	0	0	0	0	0	0	0	0	0	0	0	0	0	0	0	0	0	0	0	0	0	0	0
UNI26544	0	0	4	2	2	1	0	0	1	0	5	1	1	2	2	3	2	3	0	0	2	5	2	3	0	0	5	4	1	1	0	0	4	3	1	1	0	1	5	1	0	0	0	1	1	0	0	1	1
UNI2708	0	0	0	0	1	0	0	0	0	0	0	0	0	0	0	0	0	0	0	0	0	0	0	0	0	0	0	0	0	0	0	0	0	0	0	0	0	0	0	0	0	0	0	0	0	0	0	0	2
UNI2772	0	0	0	0	0	0	0	0	0	0	0	0	0	0	0	0	0	0	0	0	0	0	0	0	0	0	0	0	0	0	0	0	0	0	0	0	0	0	0	0	0	0	0	0	0	0	0	0	0
UNI28393	1	0	3	5	1	5	0	1	2	0	4	0	3	2	2	1	1	2	0	2	1	0	2	4	1	1	3	1	0	2	0	0	1	1	4	1	2	0	0	1	3	1	1	0	0	2	1	0	2
UNI29235	0	0	0	0	0	0	0	0	0	0	0	0	0	0	0	0	0	0	0	0	0	0	0	0	0	0	0	0	0	0	0	0	0	0	0	0	0	0	0	0	0	0	0	0	0	0	0	0	0
UNI29575	1	1	3	1	4	2	4	2	1	3	0	4	2	1	1	1	5	6	0	0	3	4	0	5	0	0	2	0	2	2	0	1	1	0	1	0	2	0	1	1	1	1	0	0	0	2	1	0	0
UNI30584	0	0	0	0	0	0	0	0	0	0	0	0	0	0	0	0	0	0	0	0	0	0	0	0	0	0	0	0	0	0	0	0	0	0	0	0	0	0	0	0	0	0	0	0	0	0	0	0	0
UNI30831	0	0	0	1	0	0	0	0	0	0	0	0	0	0	0	0	0	0	0	0	0	0	0	0	1	0	0	0	1	0	0	0	0	1	0	0	0	1	0	0	0	0	0	0	0	0	0	0	0
UNI3099	0	0	0	0	0	0	0	0	0	0	0	0	0	0	0	0	0	0	0	0	0	0	0	0	0	0	0	1	0	0	0	0	0	0	0	0	0	0	0	0	0	0	0	0	1	0	0	0	0
UNI31275	2	0	1	3	3	1	0	2	0	5	11	2	2	1	1	2	7	6	2	0	1	1	4	3	1	0	1	0	2	1	4	1	0	2	3	0	0	0	1	2	1	1	0	1	0	1	3	2	1
UNI32188	1	3	6	6	5	1	3	6	1	4	6	5	6	6	5	4	11	9	3	2	9	9	1	11	1	2	6	4	6	9	6	2	13	6	5	8	2	3	10	5	3	10	3	5	7	7	5	6	1
UNI32661	0	0	0	1	0	0	0	0	1	0	0	0	0	0	0	0	0	0	0	0	0	0	0	0	0	0	0	0	0	0	0	0	0	0	0	0	0	0	0	0	0	0	0	0	0	1	0	0	0
UNI32684	3	3	5	7	6	6	0	6	1	0	1	4	1	3	4	4	4	4	2	3	3	5	3	5	2	1	1	0	6	4	2	4	3	6	7	3	2	2	2	1	5	4	2	1	4	1	1	2	2
UNI33161	0	0	0	0	0	0	0	0	0	0	0	0	0	0	0	0	0	1	0	0	0	0	0	0	0	0	0	0	0	0	0	0	0	0	0	0	0	0	0	0	1	0	0	0	0	0	0	1	0
UNI33901	0	0	0	0	1	0	0	1	0	0	0	0	0	0	0	0	0	0	0	0	0	0	0	0	0	0	0	0	0	0	0	0	0	0	0	0	0	0	0	0	0	0	0	0	0	0	0	0	0
UNI34064	0	2	0	2	2	1	1	0	0	0	0	2	4	1	3	0	3	0	0	1	0	0	2	1	0	0	1	0	1	2	1	1	0	0	2	3	0	1	1	2	0	2	2	0	1	0	0	1	1
UNI34074	1	0	1	1	0	0	0	1	0	2	2	2	1	0	1	1	2	3	1	0	0	2	1	1	0	0	0	0	0	1	0	1	1	0	1	0	2	0	3	0	1	1	0	1	1	0	0	1	1
UNI34121	0	0	0	0	0	0	0	0	0	0	0	0	0	0	0	0	1	0	0	0	0	0	0	0	0	0	0	0	0	0	0	0	0	0	0	0	0	0	0	0	0	0	0	0	0	0	0	0	0
UNI34196	4	2	16	16	4	5	5	6	7	10	3	3	6	16	9	18	8	6	0	4	10	4	1	2	2	0	7	6	6	5	2	2	19	9	6	9	1	2	14	7	12	11	2	3	14	13	5	1	10
UNI34281	0	0	1	0	0	0	0	0	0	2	0	2	1	0	1	0	0	0	0	1	0	0	0	0	0	0	0	0	0	0	0	0	0	1	0	1	0	0	1	0	0	0	0	0	1	0	0	0	0
UNI3430	0	0	1	0	0	0	0	0	0	0	0	0	0	0	0	0	0	0	0	0	0	0	0	0	0	0	0	0	0	0	0	0	0	0	0	0	0	0	0	0	0	0	0	0	1	0	0	0	0
UNI34392	0	0	1	0	0	0	0	0	0	1	0	0	0	0	1	0	0	0	0	0	0	0	0	0	0	0	0	0	0	1	0	0	1	0	0	0	0	0	0	0	1	0	0	0	0	0	0	0	0
UNI35043	0	0	0	0	0	0	0	0	0	1	0	0	0	0	0	0	0	0	0	0	0	0	0	0	0	0	0	0	0	0	0	0	0	0	0	0	0	0	0	0	1	0	0	0	1	0	0	0	0
UNI35838	0	1	1	0	2	0	1	0	1	0	2	1	0	0	1	0	2	3	0	0	1	2	0	1	0	0	0	0	3	2	1	0	0	0	1	1	0	0	0	0	0	0	0	0	0	0	0	0	2
UNI36438	4	7	0	2	10	2	3	8	6	8	8	4	3	12	6	5	11	2	4	1	5	3	6	7	4	0	3	1	2	3	4	1	0	1	7	1	1	2	0	1	4	1	3	1	0	0	5	2	6
UNI36625	0	0	0	0	0	0	0	0	0	0	0	0	0	0	0	0	0	0	0	0	0	0	0	0	0	0	0	1	0	1	0	0	0	0	0	0	0	0	0	0	0	0	0	0	0	1	0	0	0
UNI37298	1	0	3	1	0	2	1	1	0	1	0	1	0	6	3	1	2	1	0	2	3	1	1	2	0	2	0	4	0	0	0	0	0	0	1	2	1	0	1	0	0	1	0	1	0	1	0	0	1
UNI3740	5	2	11	14	6	6	7	17	11	15	7	2	10	13	7	17	12	18	7	2	9	6	6	9	1	5	11	11	9	5	3	3	8	10	9	12	0	3	7	9	13	9	4	2	10	10	5	11	9
UNI37749	0	0	0	1	0	0	0	0	0	0	0	0	0	0	0	0	0	0	0	0	0	0	0	1	0	0	0	2	0	0	0	0	0	0	0	0	0	0	0	0	0	0	0	0	0	0	0	0	0
UNI3834	0	0	0	0	0	0	0	0	0	0	0	0	0	0	0	0	0	0	0	0	0	0	0	0	0	0	0	0	0	0	0	0	0	0	0	0	1	0	0	0	0	0	0	0	0	0	0	0	0
UNI38481	0	0	0	0	0	1	0	0	1	0	0	0	0	0	0	1	0	0	0	0	0	1	0	0	0	0	0	0	1	0	0	1	0	1	0	0	1	0	2	0	0	1	0	0	0	2	0	0	0
UNI39230	2	0	2	0	2	2	4	2	6	4	1	3	4	16	7	1	6	3	0	1	1	2	0	1	1	3	3	2	2	4	0	1	3	4	4	4	0	1	3	7	1	4	5	4	4	0	2	2	5
UNI39244	0	1	1	3	1	0	4	11	4	3	4	1	2	2	3	1	5	2	0	0	1	2	1	2	2	2	2	1	1	1	0	2	10	2	0	3	0	0	1	3	0	3	0	0	2	3	0	1	1
UNI3960	0	0	0	0	0	0	0	0	0	0	0	0	0	0	0	0	0	0	0	0	0	0	0	0	0	0	0	0	0	0	0	0	0	0	0	0	0	0	0	0	0	0	0	0	0	0	0	0	0
UNI39650	0	0	0	0	0	0	0	0	0	1	0	0	1	0	0	0	0	0	0	0	0	0	0	0	0	0	0	0	0	0	0	0	0	0	0	0	0	0	0	0	0	0	0	0	0	0	0	0	0
UNI40305	1	2	1	1	1	1	3	1	1	0	3	1	0	1	1	2	6	4	1	0	4	2	2	3	1	1	0	0	0	1	0	0	0	0	2	2	1	0	1	0	3	2	1	0	0	1	1	1	0
UNI40797	0	0	0	0	0	0	0	0	0	0	0	0	0	0	0	1	0	0	0	0	0	0	0	0	0	0	0	0	0	0	0	0	0	0	0	0	0	0	0	0	0	1	0	0	0	0	0	0	0
UNI40811	0	0	0	0	0	0	0	0	0	0	0	0	0	0	0	0	0	1	0	0	0	0	0	0	0	0	0	0	0	0	0	0	0	0	0	0	0	0	0	0	0	0	0	0	0	0	0	0	0
UNI4844	0	0	0	1	0	0	0	0	0	0	0	0	0	0	0	0	0	0	0	0	0	0	0	0	0	0	0	0	0	0	0	0	0	0	0	0	0	0	0	0	0	0	0	0	0	0	0	0	0
UNI5194	0	0	0	0	0	0	0	0	0	0	0	0	0	1	0	0	0	0	0	0	0	0	0	0	0	0	0	0	0	0	0	0	0	0	0	0	0	0	0	0	0	0	0	0	0	0	0	0	1
UNI5239	14	13	11	6	13	11	12	13	9	12	9	13	17	10	13	10	14	25	8	4	9	7	15	8	12	15	3	2	11	9	5	13	2	4	7	14	5	11	2	3	5	15	12	7	4	7	6	9	16
UNI5374	0	0	0	0	0	0	0	0	1	0	0	0	0	0	0	0	0	0	0	0	0	0	0	0	0	0	0	0	0	0	0	0	0	0	0	0	0	0	0	0	0	0	0	0	0	0	0	0	0
UNI5589	0	0	0	0	0	0	0	0	0	0	0	0	0	0	0	0	0	0	0	0	0	0	0	0	0	0	0	0	0	0	0	0	0	0	0	0	0	0	0	0	0	0	0	0	0	0	0	0	0
UNI5962	0	0	0	0	0	0	0	0	0	0	0	0	0	0	0	0	0	0	0	0	0	0	0	0	0	0	0	0	0	0	0	0	0	0	0	0	0	0	0	0	0	0	0	0	0	0	0	0	0
UNI5963	0	0	0	0	0	0	0	0	0	0	0	0	0	0	0	0	0	0	0	0	0	0	0	0	0	0	0	0	0	0	0	0	0	0	0	0	0	0	0	0	0	0	0	0	0	0	0	0	0
UNI6205	0	0	0	0	0	0	0	0	0	0	0	0	0	0	0	0	0	0	0	0	0	0	0	0	0	0	0	0	0	0	0	0	0	0	0	0	0	0	0	0	0	0	0	0	0	0	0	0	0
UNI6505	0	0	0	0	0	0	0	0	0	0	0	0	0	0	0	0	0	0	0	0	0	0	0	0	0	0	0	0	0	0	0	0	0	0	0	0	0	0	0	0	0	0	0	0	0	0	0	0	0
UNI6552	0	0	0	0	0	0	0	0	0	0	0	0	0	0	0	0	0	0	0	0	0	0	0	0	0	0	0	0	0	0	1	0	0	0	0	0	0	0	0	0	0	0	0	0	0	0	0	0	0
UNI7415	0	0	0	0	1	0	0	0	0	0	0	0	0	0	0	0	0	0	0	0	0	0	0	0	0	0	0	0	0	0	0	0	0	0	0	0	0	0	0	0	0	0	0	0	0	0	0	0	0
UNI7801	6	3	5	12	3	4	16	14	10	8	10	7	10	20	7	15	12	16	8	6	8	8	12	15	7	10	1	1	3	6	8	14	1	2	11	9	11	6	1	3	9	4	10	9	3	2	4	14	9
UNI8051	0	0	0	0	0	0	0	0	0	0	0	0	0	0	0	0	0	0	0	0	0	0	0	0	0	0	0	0	0	0	0	0	0	1	1	0	0	0	0	0	0	0	0	0	0	0	0	0	0
UNI8356	0	1	0	1	1	0	1	0	1	0	0	1	0	0	0	0	0	0	0	0	0	0	0	0	0	0	0	0	0	0	0	1	0	1	0	0	0	0	0	0	0	1	1	0	0	0	0	0	0
UNI9147	0	0	0	0	0	0	0	0	0	0	0	0	0	0	0	0	0	0	0	0	0	0	0	0	0	0	0	0	0	0	0	0	0	0	0	0	0	0	0	0	0	0	0	0	0	0	0	0	0
UNI9290	0	0	0	0	0	0	0	0	0	0	1	0	0	0	0	0	0	0	0	0	0	0	0	0	0	0	0	0	0	1	0	0	0	0	0	0	0	0	0	0	0	0	0	0	0	0	0	0	0
UNI18732	23	16	5	15	17	8	2	0	8	24	14	19	23	32	26	9	28	45	12	21	28	28	37	12	15	12	6	14	6	11	21	7	8	10	10	18	5	22	10	21	13	8	3	16	11	14	18	9	5
UNI23200	0	0	0	0	0	0	0	0	1	0	0	0	1	0	0	0	0	0	0	0	1	0	1	0	0	0	0	0	0	0	0	0	0	0	0	0	0	0	0	0	0	0	0	0	0	0	0	0	0
UNI28473	0	0	0	0	0	0	0	0	0	0	0	0	0	0	0	0	0	0	0	0	0	0	0	0	0	0	0	0	0	0	0	0	0	0	0	0	0	0	0	0	0	0	0	0	0	0	0	0	0
UNI37251	0	0	1	0	0	0	0	0	0	0	0	0	0	0	0	0	0	0	0	0	0	0	0	0	0	0	0	0	0	0	0	0	0	0	0	0	0	0	0	0	0	0	0	0	0	0	0	0	0
UNI14484	6	1	9	2	5	2	2	3	2	3	3	3	5	7	6	0	5	15	2	2	3	7	7	4	3	3	1	4	4	4	3	0	3	2	1	3	1	2	6	7	2	4	0	3	8	5	2	3	8
UNI16868	17	17	21	13	20	9	10	5	26	26	15	12	19	15	36	7	23	32	9	6	28	29	33	16	4	2	4	5	10	13	11	9	19	45	3	8	2	5	37	27	8	18	1	7	20	18	11	9	7
UNI17219	0	0	1	0	0	0	0	0	0	1	0	0	0	0	1	0	0	0	0	0	0	1	2	0	0	0	0	0	1	0	0	0	0	0	0	0	0	0	0	0	1	1	0	0	1	0	0	0	0
UNI18392	3	14	12	17	10	3	2	6	12	22	16	16	13	20	27	5	24	17	7	8	23	40	25	13	3	3	4	3	16	12	9	4	14	32	8	14	3	0	29	31	9	20	3	4	16	28	17	9	3
UNI18588	0	0	0	0	0	0	0	0	1	0	1	0	1	2	0	0	0	1	0	0	0	0	1	0	1	0	0	0	0	0	0	0	0	0	0	0	1	0	0	0	0	0	0	0	0	0	2	0	0
UNI20194	1	0	0	0	0	0	0	0	0	0	0	0	0	0	0	0	0	0	0	0	0	0	1	0	0	1	0	0	0	0	0	1	2	1	0	0	0	0	0	0	0	0	0	0	1	0	0	0	0
UNI20729	0	0	0	0	0	0	0	0	0	0	0	0	0	0	0	0	0	1	0	0	0	0	0	0	0	0	0	0	0	0	0	0	0	0	0	0	0	0	0	0	0	0	0	0	0	0	0	0	0
UNI21497	3	8	16	14	8	7	2	2	18	5	16	9	4	15	16	7	22	17	5	3	15	22	24	13	2	5	7	4	13	9	9	5	14	24	2	8	3	1	32	16	10	9	2	7	9	17	14	8	6
UNI21527	0	2	2	3	2	0	0	1	3	6	2	0	1	3	2	3	5	7	1	1	8	9	2	4	1	2	1	2	3	2	3	0	1	3	2	2	1	1	5	5	4	3	1	0	6	6	3	2	0
UNI21611	0	0	0	0	0	0	0	1	0	0	0	0	1	0	0	1	0	1	0	0	1	1	0	0	0	0	0	1	0	0	0	0	0	1	1	0	0	0	0	0	0	0	0	1	0	0	0	0	0
UNI22352	3	4	1	5	2	0	3	1	7	4	4	2	3	0	7	3	5	3	0	1	6	2	2	1	1	1	3	4	1	2	2	0	3	4	0	2	1	0	6	1	2	2	0	1	2	4	2	2	4
UNI22943	3	1	2	1	2	1	0	0	1	1	5	2	4	3	2	1	8	3	4	5	2	7	4	3	1	3	2	2	3	3	6	2	2	1	3	1	1	2	2	3	1	2	1	2	4	2	5	2	3
UNI23408	5	3	1	2	3	1	2	1	5	5	3	3	1	3	3	1	4	11	4	5	2	2	4	1	5	3	2	0	1	10	5	4	1	8	3	0	3	5	8	4	4	7	3	5	3	6	8	1	5
UNI23458	0	5	9	8	2	1	4	1	7	5	2	6	5	11	7	10	7	9	1	3	9	12	8	4	1	2	7	7	4	3	7	4	7	13	1	6	2	1	10	10	6	7	2	4	7	19	11	5	7
UNI23929	0	0	0	0	0	0	0	0	0	0	0	0	0	0	1	0	0	0	0	0	0	0	0	0	0	0	0	0	0	0	0	0	0	0	0	0	0	0	0	0	0	0	0	0	0	0	0	0	0
UNI24201	0	1	0	1	0	0	0	0	1	1	1	0	1	0	0	0	0	0	0	0	0	1	0	0	0	0	1	0	0	1	0	1	0	0	0	1	0	0	1	1	0	0	0	0	0	0	1	0	0
UNI24701	0	0	0	0	0	0	0	0	0	0	1	0	0	0	0	0	0	1	0	0	0	0	0	0	0	0	0	0	0	1	0	0	0	0	0	1	0	0	0	0	0	1	0	0	0	0	0	0	0
UNI25972	0	0	0	0	0	0	0	0	0	0	0	0	0	0	0	0	1	0	0	0	0	0	0	0	0	0	0	0	0	0	0	1	2	0	1	0	0	0	0	1	0	0	0	0	0	0	0	0	0
UNI26018	0	1	1	0	3	1	1	0	3	5	3	3	2	2	3	1	2	3	0	1	1	2	2	3	2	1	1	5	8	6	4	3	2	1	0	3	2	1	1	0	2	8	1	1	1	0	2	2	1
UNI26042	0	0	0	0	1	0	0	0	0	0	0	0	0	0	0	1	0	0	0	0	0	0	0	0	0	0	0	0	0	0	0	0	0	0	0	0	0	0	0	0	0	0	0	0	0	0	0	0	0
UNI26312	6	2	4	8	1	0	2	2	2	4	2	1	2	8	3	2	4	5	4	1	6	6	7	3	0	1	2	5	3	5	4	2	2	11	2	0	0	1	7	3	3	4	0	3	3	6	3	0	10
UNI26400	6	2	3	9	4	2	3	3	3	8	6	5	3	7	5	4	13	12	4	1	11	14	17	10	5	2	4	7	7	11	9	8	8	10	3	4	2	2	10	3	5	2	5	3	9	37	3	3	7
UNI26728	0	0	0	0	0	0	0	0	0	0	1	0	0	0	0	0	1	0	0	0	0	0	0	0	0	0	0	0	0	0	0	0	0	0	0	0	0	0	0	0	0	0	0	0	0	0	0	0	0
UNI26928	0	0	0	0	0	0	0	0	0	1	0	0	0	0	0	0	0	0	0	0	0	0	0	0	0	0	0	0	0	0	0	0	0	0	0	0	0	0	0	0	0	0	0	0	0	0	0	0	0
UNI27453	4	1	1	1	1	1	2	2	3	5	2	1	0	4	2	2	4	4	1	7	1	1	10	3	2	1	1	2	0	4	5	7	1	5	3	0	0	7	2	3	0	4	1	1	1	12	6	1	3
UNI27678	0	1	3	4	2	1	1	1	4	3	0	1	0	0	3	1	0	5	0	1	1	1	3	0	2	0	0	1	2	1	1	0	1	4	0	3	1	0	2	3	1	3	0	1	0	1	1	3	0
UNI27756	0	0	0	0	0	0	0	0	0	0	0	0	0	0	0	0	0	0	0	0	0	0	0	0	0	0	0	0	0	0	0	0	0	0	0	0	0	0	0	0	0	0	0	0	0	0	0	0	0
UNI28568	1	1	4	2	1	0	1	1	1	3	3	2	7	2	5	1	7	3	3	0	6	2	7	4	0	0	2	2	1	2	0	0	3	7	2	0	1	1	2	1	1	4	1	3	3	1	1	2	2
UNI29218	0	2	8	7	7	3	0	0	8	2	6	6	3	1	6	4	9	4	0	0	10	11	4	2	1	3	0	3	3	4	3	2	2	5	2	1	0	1	5	6	0	2	0	1	4	1	1	3	1
UNI29257	1	1	4	4	3	0	0	0	4	2	2	4	0	3	2	1	12	5	1	3	6	8	3	3	1	4	1	1	4	1	4	0	4	5	1	0	1	0	6	7	2	4	1	0	5	4	4	1	3
UNI29377	2	2	5	2	1	4	3	2	1	1	4	1	1	11	5	1	6	1	1	1	6	8	2	1	2	2	1	1	1	2	0	0	1	6	1	2	0	1	7	1	2	6	0	2	1	5	5	5	3
UNI30491	0	0	0	0	0	1	0	0	0	0	0	0	0	0	0	0	0	0	0	0	0	0	0	0	0	0	1	0	0	0	0	0	0	0	0	0	0	0	0	1	0	0	0	0	0	0	0	0	0
UNI31046	0	0	0	0	0	0	0	0	0	0	0	0	0	0	0	0	0	0	0	0	0	0	0	0	0	0	0	0	1	0	1	0	0	0	0	0	0	1	0	0	0	1	0	0	1	0	0	0	0
UNI31209	0	0	0	0	0	0	0	0	0	0	0	0	0	0	0	0	0	0	0	0	0	0	0	0	0	0	0	0	0	0	0	0	0	0	1	0	0	0	0	0	0	0	0	0	0	0	0	0	0
UNI31543	0	0	0	0	0	0	0	0	0	0	0	0	0	0	0	0	0	0	0	0	0	0	0	0	0	0	0	0	0	0	0	0	1	0	0	0	0	0	0	0	0	0	0	0	0	0	0	0	0
UNI31680	0	0	1	3	0	1	0	2	2	3	0	1	2	2	3	2	0	2	0	0	2	2	1	0	1	5	0	1	1	3	4	2	1	1	1	2	3	0	3	1	1	4	1	1	0	0	4	4	0
UNI32043	2	1	1	2	3	0	0	0	4	1	1	2	0	2	3	1	2	1	0	3	1	4	3	1	0	2	3	2	5	3	3	0	0	7	1	1	1	0	4	7	2	4	3	1	6	3	4	3	2
UNI32431	0	0	0	0	0	0	0	0	0	0	0	0	0	0	0	0	0	0	0	0	0	1	0	0	0	0	0	0	0	0	0	0	0	0	0	0	0	0	0	0	0	0	0	0	0	0	0	0	0
UNI32909	0	0	0	0	0	0	0	0	0	0	0	0	0	0	0	0	0	0	0	0	0	0	0	0	0	0	0	0	0	0	0	0	0	0	0	0	0	0	0	0	0	0	0	0	0	0	0	0	0
UNI33552	0	1	1	0	1	2	1	0	0	0	0	0	0	0	0	2	2	5	0	0	2	7	4	3	0	0	1	0	0	1	5	1	1	1	0	0	0	0	1	0	0	2	0	1	3	3	1	0	1
UNI33724	1	0	7	10	5	1	1	1	5	6	5	3	2	2	11	4	4	5	0	0	5	11	6	0	0	0	7	6	9	13	4	2	4	7	1	7	1	5	11	3	1	7	3	4	4	16	4	5	6
UNI34310	0	0	10	5	0	0	0	0	2	7	1	0	2	1	1	2	1	2	0	0	0	1	1	0	1	2	3	3	0	0	0	0	12	6	1	1	0	0	6	1	0	0	0	0	1	10	1	0	2
UNI34384	0	0	0	0	0	0	0	0	0	0	0	0	0	1	0	0	0	0	0	0	0	0	0	0	0	0	0	0	0	0	0	0	0	0	0	0	0	0	0	0	0	0	0	0	0	0	0	0	0
UNI34495	0	0	1	0	0	0	0	0	1	0	0	1	0	0	0	0	1	1	0	0	0	0	0	0	0	0	0	0	0	0	0	0	0	0	0	0	0	0	0	0	0	0	0	0	0	1	0	0	0
UNI35176	0	0	1	0	0	0	0	0	0	0	0	0	0	0	0	0	0	0	0	0	0	0	0	0	0	1	0	0	0	1	0	0	1	0	0	1	0	0	1	0	0	0	0	0	1	1	0	0	0
UNI35451	2	0	0	0	2	3	0	1	0	0	1	2	0	5	1	0	3	2	1	2	1	4	3	2	0	1	1	0	1	2	5	2	2	0	1	0	0	1	1	4	2	1	1	0	6	0	1	2	1
UNI35630	1	0	0	1	2	1	0	0	1	0	0	1	2	3	2	2	5	2	0	0	2	2	4	0	1	0	0	0	4	8	4	2	1	2	5	2	0	1	1	1	2	6	2	4	4	0	7	2	0
UNI35900	0	0	0	0	0	0	0	0	0	0	0	0	0	0	0	0	0	0	0	0	0	1	0	0	0	0	0	0	0	0	0	0	0	0	0	0	0	0	0	0	0	0	0	0	0	0	0	0	0
UNI36132	1	3	8	3	4	3	1	1	2	8	2	5	4	3	12	1	7	8	0	1	4	9	11	3	2	1	0	1	2	13	3	2	7	12	0	3	2	1	6	3	2	5	0	2	4	10	3	2	4
UNI36241	0	0	0	0	1	0	0	0	0	0	0	0	0	0	0	0	0	0	0	0	0	0	0	0	0	0	0	0	0	0	0	0	0	0	0	0	0	0	0	0	0	0	0	0	0	0	1	0	0
UNI36308	0	0	1	0	0	0	1	0	0	2	0	0	1	0	0	1	1	2	0	0	1	3	1	0	0	1	0	0	0	0	1	0	1	0	0	1	0	0	3	4	0	0	1	0	1	0	0	0	1
UNI36315	0	0	2	0	0	0	0	0	0	0	0	0	0	0	0	0	0	0	0	0	0	0	0	0	0	0	0	0	1	0	0	0	0	0	0	0	0	0	0	0	0	0	0	0	0	0	0	0	0
UNI36430	0	0	0	0	0	0	0	0	0	0	1	0	0	0	0	0	0	0	0	0	0	0	0	0	0	0	1	0	0	0	0	0	0	0	0	0	0	0	0	0	0	0	0	0	0	0	0	0	0
UNI36532	4	1	0	0	2	0	3	0	1	3	2	3	1	4	2	0	5	8	3	0	3	11	5	1	1	0	1	1	1	3	3	3	2	4	0	1	1	1	4	3	1	1	2	6	2	2	4	3	4
UNI37005	1	1	4	7	2	0	1	0	3	3	4	3	1	2	2	1	7	4	2	1	6	1	3	0	0	2	4	5	4	2	4	1	8	8	3	1	0	0	9	2	1	3	1	2	10	18	1	0	12
UNI37504	2	3	2	2	2	1	1	0	1	3	5	2	4	4	8	2	5	9	0	0	5	4	8	4	0	1	1	0	6	5	5	1	1	2	2	0	1	1	1	2	2	2	3	0	2	0	0	1	0
UNI37584	0	0	0	0	0	0	0	0	0	0	0	0	0	0	0	0	1	0	0	0	0	1	0	0	0	0	0	0	0	0	0	0	0	0	0	0	0	0	0	0	1	0	0	0	0	0	0	0	0
UNI37815	0	0	1	5	1	1	0	0	0	1	0	2	0	0	1	0	7	3	1	2	4	6	1	1	0	2	0	0	0	1	1	1	2	3	0	0	0	0	2	1	0	1	0	1	4	0	1	1	1
UNI38276	0	2	3	2	2	0	1	0	3	3	3	0	1	1	2	2	3	3	1	1	0	3	3	1	1	2	1	0	3	2	4	0	2	5	0	2	1	1	3	3	2	1	0	0	3	1	1	0	1
UNI38336	0	3	2	3	1	0	0	0	0	2	0	0	1	1	4	1	2	0	0	0	3	2	1	0	0	0	1	0	2	2	2	1	1	2	0	2	0	0	3	1	1	4	0	0	1	0	1	0	0
UNI38591	0	1	0	0	0	0	0	0	0	0	0	0	0	0	0	0	0	0	0	0	0	0	0	0	0	0	0	0	0	0	0	0	0	0	0	0	0	0	0	0	0	0	0	0	0	0	0	0	0
UNI38695	0	0	0	0	0	0	0	0	0	0	0	0	0	0	0	0	0	0	0	0	0	1	0	0	1	0	0	0	1	0	1	0	0	0	0	0	0	0	0	0	0	0	0	0	0	0	0	0	0
UNI39274	2	2	5	0	3	2	0	0	2	0	2	2	1	4	2	2	1	5	1	2	4	3	4	0	0	1	2	3	2	2	1	3	2	8	1	2	0	1	8	4	7	9	0	4	2	3	2	2	5
UNI39483	0	0	0	0	1	0	0	0	0	1	0	0	0	0	0	0	0	0	0	0	0	0	1	0	0	0	0	0	0	0	0	0	0	0	0	0	0	0	0	0	0	0	0	0	0	0	0	0	0
UNI39676	0	0	0	0	0	0	0	0	0	0	0	0	0	0	0	0	0	0	0	0	0	1	0	0	0	0	0	1	0	0	0	0	0	0	0	0	0	0	0	0	0	0	0	0	0	0	0	0	0
UNI39911	0	1	1	2	2	0	0	1	0	1	0	1	0	0	2	0	1	1	0	0	0	1	0	1	0	0	1	0	1	1	0	1	2	2	0	0	0	0	0	2	0	1	0	0	0	0	1	0	0
UNI40191	2	0	2	1	4	1	3	3	2	2	0	0	4	6	4	2	5	3	3	7	4	4	3	4	1	3	2	5	2	4	4	1	1	3	5	4	3	0	5	6	1	2	1	2	2	10	2	2	0
UNI12231	3	6	8	3	9	7	5	2	9	1	11	5	5	3	8	9	7	8	3	6	11	12	8	18	0	3	2	2	4	3	0	2	4	4	0	4	3	1	6	3	2	3	0	0	2	5	0	1	4
UNI13422	1	4	4	4	11	4	0	3	6	9	4	9	5	5	10	6	6	7	5	2	7	4	13	13	3	2	2	2	6	4	0	2	3	3	1	0	4	1	3	5	1	4	6	4	4	8	2	3	6
UNI16596	0	3	2	5	7	4	2	3	2	2	7	2	1	2	6	9	4	4	2	0	7	15	8	16	1	1	1	0	4	0	6	2	1	3	2	2	1	1	4	1	1	1	1	0	3	4	1	1	0
UNI16730	0	0	0	0	0	0	0	0	0	0	0	0	0	0	0	0	0	0	0	0	0	0	0	0	0	0	0	0	0	0	0	0	0	0	0	0	0	0	0	0	0	0	0	0	0	0	0	1	0
UNI16854	0	0	0	0	0	0	0	0	0	0	0	0	0	0	0	0	0	0	0	0	1	0	0	0	0	0	0	0	0	0	0	0	1	0	0	0	0	0	0	0	0	0	0	0	0	0	0	0	0
UNI17156	0	0	0	0	0	0	0	0	0	0	0	0	0	0	0	1	0	0	0	0	0	0	0	0	0	0	0	0	0	0	0	0	0	0	0	0	0	0	0	0	0	0	0	0	0	0	0	0	1
UNI17290	0	0	0	0	0	0	0	0	0	0	0	0	0	0	0	0	0	0	0	0	0	0	0	0	0	0	0	0	0	0	0	0	0	0	0	0	0	0	0	0	0	0	0	0	0	0	0	0	0
UNI19516	1	5	17	9	2	6	1	8	6	7	4	5	3	1	1	5	1	2	4	4	10	5	4	9	1	3	4	4	3	9	1	6	9	13	15	5	5	3	15	5	5	7	3	2	11	13	1	4	5
UNI19590	6	10	24	9	5	2	3	1	7	16	2	5	2	3	5	3	1	2	3	2	6	9	3	4	2	3	14	10	8	8	5	7	10	20	8	3	5	5	17	15	4	3	2	2	16	7	4	3	6
UNI20628	0	0	0	0	0	0	0	0	0	0	0	0	0	0	0	0	0	0	1	0	0	0	0	0	0	0	0	0	0	0	0	0	0	0	0	0	0	0	0	0	0	0	0	0	0	0	0	0	0
UNI21291	0	0	0	0	0	0	0	0	0	0	0	0	0	0	0	0	0	0	0	0	0	0	0	0	0	0	0	0	0	0	0	0	0	0	0	0	0	0	0	0	0	0	0	0	0	0	0	0	0
UNI21529	0	0	0	0	0	0	0	0	1	0	0	0	0	0	0	0	0	0	0	0	0	0	0	0	0	0	1	0	0	0	0	0	0	0	0	0	0	0	0	0	0	0	0	0	0	0	0	0	0
UNI22701	0	0	0	0	0	0	0	0	0	0	0	0	0	0	0	0	0	0	0	0	0	0	0	0	0	0	0	0	0	0	0	0	0	0	0	0	0	0	0	0	0	0	0	0	0	0	0	0	0
UNI24533	0	0	0	0	0	0	0	0	0	0	0	0	0	0	0	0	0	0	0	0	0	0	0	0	0	0	0	0	0	0	0	0	0	0	0	0	0	0	0	0	0	0	0	0	0	0	0	0	0
UNI27835	1	0	0	0	0	0	0	1	2	0	0	1	0	1	0	0	0	0	0	0	1	1	0	1	0	0	0	1	0	0	0	0	0	0	0	0	0	0	1	0	0	2	0	0	0	1	0	0	1
UNI29936	6	3	19	11	3	2	3	6	6	5	0	4	3	1	1	7	0	1	3	0	8	3	0	6	4	2	8	7	6	4	2	5	10	11	4	5	2	6	7	3	6	5	3	0	4	6	6	3	6
UNI35532	0	0	1	0	0	0	0	2	0	0	0	1	0	0	0	0	0	0	0	1	0	0	0	0	0	0	0	0	0	2	1	0	0	0	1	0	0	0	1	1	0	1	0	2	0	1	1	0	0
UNI10073	4	0	8	7	4	5	0	2	3	9	3	9	5	0	1	5	4	4	2	1	8	7	8	12	2	4	4	7	3	4	1	3	0	9	1	3	6	1	7	8	2	0	3	3	10	13	7	1	17
UNI10941	3	4	4	11	7	7	2	1	7	4	2	6	1	3	6	5	4	2	2	2	10	5	3	18	2	2	8	9	2	3	1	3	9	10	4	5	0	3	11	6	2	2	3	1	15	13	1	0	7
UNI12789	0	0	1	0	0	0	0	0	0	0	0	0	0	0	0	0	0	0	0	0	0	0	0	0	0	0	0	0	0	0	0	0	0	0	0	0	0	0	0	1	0	0	0	0	0	0	0	0	0
UNI17510	2	0	4	6	4	4	0	0	3	3	5	1	2	2	4	5	4	1	1	1	4	4	5	7	1	0	2	3	2	3	0	1	6	3	2	1	1	0	7	5	0	1	3	1	5	13	3	0	2
UNI18983	0	0	0	1	0	0	0	0	0	0	0	0	0	0	0	0	0	0	0	0	0	0	0	0	0	0	0	0	0	0	0	0	0	0	0	0	0	0	0	0	0	0	0	0	0	0	0	0	0
UNI19252	0	0	0	1	0	0	0	1	0	0	0	0	0	0	0	0	0	0	0	0	0	0	0	0	0	0	0	0	0	0	0	0	0	1	0	0	0	0	0	0	0	0	0	0	0	0	0	0	0
UNI20515	0	0	0	0	0	0	0	0	0	0	0	0	0	0	0	0	0	0	0	0	0	0	0	0	0	0	0	0	0	0	0	0	0	0	0	0	0	0	0	0	0	0	0	0	0	0	0	0	0
UNI21029	0	0	0	0	0	0	0	0	0	0	0	0	0	0	0	0	0	0	0	0	0	0	0	0	0	0	0	0	0	0	0	0	0	0	0	0	0	0	0	0	0	0	0	0	1	0	0	0	0
UNI21764	0	0	0	0	0	0	0	0	0	0	0	0	0	0	0	0	0	0	0	0	1	0	0	0	0	0	0	0	0	0	0	0	0	0	0	0	0	0	0	0	0	0	0	0	0	0	0	0	0
UNI23468	0	0	0	0	0	0	0	0	0	0	0	0	0	0	0	0	0	0	0	0	0	0	0	0	0	0	0	0	0	0	0	0	0	0	0	0	0	0	0	0	0	0	0	0	0	0	0	0	0
UNI25391	0	0	0	0	0	0	0	0	0	0	0	0	0	0	0	0	0	0	0	0	1	0	0	0	0	0	0	0	0	0	0	0	0	0	0	0	0	0	0	0	0	0	0	0	0	0	0	0	0
UNI29061	0	0	2	5	0	0	0	0	0	2	0	1	0	0	2	1	0	0	0	0	0	5	0	0	0	2	3	2	0	1	3	0	2	6	4	0	1	0	3	4	1	0	1	1	7	1	0	1	5
UNI31190	0	0	0	0	0	0	0	0	0	0	0	0	0	0	0	0	0	0	0	0	0	0	1	0	0	0	0	0	0	0	0	0	0	0	0	0	0	0	0	0	0	0	0	0	0	0	0	0	0
UNI36223	1	1	4	4	1	4	0	1	4	3	1	3	1	1	1	2	2	1	1	1	9	5	2	3	0	1	1	1	0	1	0	0	2	6	0	0	1	0	3	2	2	0	0	1	11	0	0	0	2
UNI37134	0	1	2	7	3	4	0	1	1	1	0	2	0	1	4	0	1	3	1	2	4	3	6	5	0	0	2	0	2	2	1	0	3	1	0	1	0	0	3	4	0	0	0	0	4	0	1	0	1
UNI40032	0	0	0	0	0	0	0	0	0	0	0	0	0	0	0	0	0	0	1	0	0	0	0	0	0	0	0	0	0	0	0	0	0	0	0	0	0	0	0	0	0	0	0	0	0	0	0	0	0
UNI27376	0	0	8	7	0	0	0	0	0	0	1	0	0	0	0	2	0	0	0	0	0	0	0	0	0	0	3	0	0	0	0	0	6	3	0	2	0	0	0	1	0	0	1	0	2	8	0	0	0
UNI31199	2	1	6	2	0	1	4	0	5	4	2	1	2	2	8	4	3	1	1	0	7	7	4	8	1	0	2	1	3	3	3	0	1	2	0	0	0	0	5	2	5	4	1	0	5	2	0	1	0
UNI36100	0	0	8	1	0	0	0	0	0	0	0	0	0	0	0	0	0	0	0	0	0	0	0	0	0	1	1	0	0	0	0	0	2	3	0	0	0	0	0	1	0	0	0	0	4	6	0	0	0
UNI37746	0	0	1	0	0	0	0	0	0	0	0	0	0	0	0	0	0	0	0	0	0	0	0	0	0	0	0	0	0	0	0	0	0	0	0	0	0	0	0	0	0	0	0	0	0	0	0	0	0
UNI38698	1	0	1	0	1	1	1	1	2	2	1	0	1	1	3	2	1	0	1	0	1	2	5	4	0	0	0	0	1	1	1	1	0	2	0	0	0	0	0	1	0	1	0	1	1	4	0	1	1
UNI12074	0	0	0	0	0	0	0	0	0	0	0	0	0	0	0	0	0	0	0	0	0	0	0	0	0	0	1	0	0	0	1	0	0	0	0	0	0	0	0	0	1	0	0	0	0	0	0	0	0
UNI14133	0	0	0	0	0	0	0	0	0	0	0	0	0	0	0	0	0	0	0	0	0	0	0	0	0	0	0	0	0	0	0	0	0	0	0	0	0	0	0	0	0	1	0	0	0	0	0	0	0
UNI14803	0	0	0	0	0	0	0	0	0	0	0	0	0	0	0	0	0	0	0	0	0	1	1	0	0	0	0	0	0	0	0	0	0	0	0	0	1	0	0	0	1	0	0	0	1	0	0	0	0
UNI15323	0	0	0	0	0	0	0	0	0	0	0	0	0	0	0	0	0	0	0	0	0	0	0	0	0	0	0	0	1	0	0	0	0	0	0	0	0	0	0	0	0	0	0	0	0	0	0	0	0
UNI17477	0	0	0	0	0	0	0	0	0	0	0	0	0	0	0	0	0	0	0	0	0	0	0	0	0	0	0	0	0	0	0	0	0	0	1	0	0	0	0	0	0	0	0	0	0	0	0	0	1
UNI17913	0	0	0	0	0	0	0	0	0	0	0	0	0	0	0	1	0	0	0	0	0	0	0	0	0	0	0	0	0	0	0	0	0	0	0	0	0	0	0	0	1	0	0	0	0	0	0	0	0
UNI20985	0	0	0	0	0	0	0	0	0	0	1	0	0	0	0	0	0	0	0	0	1	0	0	0	0	0	0	0	0	0	0	0	0	0	0	0	0	0	0	0	0	0	0	0	0	0	0	0	0
UNI21035	0	0	0	0	0	0	0	0	0	0	0	0	0	0	0	0	0	0	0	0	0	0	0	1	0	0	0	0	0	0	0	0	0	0	0	0	0	0	0	0	0	0	0	0	0	0	0	0	0
UNI22996	0	0	0	0	0	0	0	0	0	0	1	0	0	0	0	0	0	0	0	0	0	0	0	0	0	0	0	0	0	0	0	0	0	0	0	0	0	0	0	0	0	0	0	0	0	0	0	0	0
UNI24351	0	0	0	0	0	0	0	0	0	0	0	0	0	0	0	0	0	0	0	0	0	0	0	0	0	0	0	0	0	0	0	0	0	0	0	0	0	1	0	0	0	0	0	0	0	0	0	0	0
UNI25926	2	3	3	6	1	1	12	19	3	12	2	2	3	1	3	5	1	4	4	7	5	2	4	7	1	3	10	5	1	2	5	3	6	5	4	2	5	1	3	2	2	6	0	4	5	12	0	4	4
UNI27088	5	9	2	2	1	3	9	22	2	8	3	2	7	0	6	8	0	1	1	8	3	14	9	7	1	4	8	3	9	5	3	4	1	0	4	1	1	1	10	5	9	12	5	2	4	9	3	6	7
UNI28116	0	0	0	0	0	0	0	0	0	0	0	0	0	0	0	0	0	0	0	0	0	0	0	0	0	0	0	0	0	0	0	0	0	0	0	0	0	0	0	0	0	0	0	0	1	0	0	0	0
UNI28176	0	1	4	2	1	4	6	13	1	3	3	0	4	2	5	4	1	1	5	2	1	6	1	3	1	1	6	6	0	2	3	1	1	1	1	1	2	0	3	4	5	2	2	0	11	7	2	2	3
UNI28979	5	4	4	3	2	0	7	15	4	1	0	0	2	1	2	2	0	1	3	7	9	4	4	5	0	2	4	4	4	5	3	3	2	1	4	2	2	2	1	3	1	3	0	2	2	6	2	1	2
UNI30093	0	0	0	0	0	0	0	0	1	0	0	0	0	0	0	0	0	0	0	0	0	0	0	0	0	0	0	0	0	0	0	0	0	0	0	0	0	0	0	0	0	0	0	0	0	0	0	0	0
UNI31251	2	2	9	3	4	4	8	21	3	5	3	3	4	4	10	5	3	5	8	2	15	10	7	6	1	1	6	10	2	2	2	1	5	5	2	2	1	2	13	4	0	1	2	1	15	33	4	1	5
UNI31735	4	5	17	5	3	6	6	10	3	7	7	4	5	3	8	10	4	6	5	8	13	10	19	15	2	4	6	6	11	12	2	3	9	6	4	6	5	3	9	7	1	10	3	4	8	25	7	7	6
UNI32173	0	0	0	0	0	0	0	0	0	0	0	0	0	0	1	0	0	0	0	0	0	0	0	0	0	0	0	0	0	0	0	0	0	0	0	0	0	0	0	0	0	0	0	0	0	0	0	0	0
UNI33247	0	1	2	4	1	3	11	19	8	3	2	6	2	3	3	1	0	0	5	10	5	4	5	7	0	1	10	8	2	4	0	1	4	5	2	2	3	1	10	3	1	4	0	1	7	12	4	2	8
UNI34231	1	1	32	30	1	3	1	1	5	4	2	3	0	3	6	11	1	2	0	0	7	10	1	3	3	4	16	14	2	1	2	3	18	10	3	2	2	2	6	9	1	1	1	1	27	39	1	2	30
UNI36979	2	1	1	1	1	3	1	2	1	3	4	2	3	1	1	2	0	1	0	1	4	5	2	3	1	0	1	1	3	8	3	2	4	4	4	5	4	2	7	2	0	6	1	0	2	0	1	5	3
UNI37592	0	0	2	2	1	1	1	1	2	2	3	1	0	0	0	1	2	0	2	0	1	1	4	5	1	0	0	1	0	0	0	0	1	1	0	0	0	0	4	2	0	0	1	0	1	0	0	0	1
UNI40117	13	12	4	4	9	5	15	39	5	9	5	2	10	2	5	8	2	5	11	9	7	6	8	11	5	2	4	8	11	9	7	3	7	4	4	5	9	3	3	6	5	7	8	4	3	13	3	4	10
UNI40542	0	0	2	1	3	0	0	0	1	1	1	0	0	0	4	3	0	2	0	0	4	1	2	1	0	0	1	1	0	0	0	0	2	3	0	0	0	0	1	1	0	2	0	0	4	8	0	0	17
UNI7450	12	7	16	20	14	19	10	8	10	12	31	14	17	1	22	17	3	18	5	5	27	37	21	25	4	10	7	6	13	29	11	10	16	20	14	9	19	6	33	22	16	23	8	8	21	33	10	13	8
UNI7743	0	1	0	0	0	0	0	0	0	0	0	0	0	0	1	0	0	0	0	0	0	0	0	0	0	0	0	0	0	0	0	0	0	0	1	0	0	0	1	0	0	0	0	0	1	0	0	0	0
UNI8242	0	0	0	0	0	0	0	0	0	0	0	0	0	0	0	0	0	0	0	0	0	0	0	0	0	0	0	1	0	0	0	0	0	0	0	0	0	0	0	0	0	0	0	0	0	1	0	0	0
UNI8360	0	0	0	0	0	0	0	0	0	1	0	0	0	0	0	0	0	0	0	0	0	0	0	0	0	0	0	0	0	0	0	0	0	0	0	0	1	0	0	1	0	0	0	0	0	0	0	0	0
UNI8996	3	4	7	5	8	2	3	2	11	8	8	5	3	1	10	17	5	10	4	4	12	12	8	12	2	4	4	4	5	5	7	3	4	7	4	6	2	4	15	13	5	6	1	1	15	12	7	5	5
UNI9587	0	0	0	0	0	0	0	0	0	0	1	0	0	0	0	0	0	0	0	0	0	0	0	0	0	0	0	0	0	0	0	0	0	0	0	0	0	0	0	0	0	0	0	0	0	0	0	0	0
UNI37192	0	0	5	0	1	0	0	0	1	0	1	0	0	0	2	1	0	0	0	0	0	0	1	0	0	0	0	0	1	1	0	1	1	2	0	0	0	0	1	2	0	0	0	0	8	13	1	1	2
UNI16516	8	2	14	10	5	11	7	8	9	12	8	9	0	0	14	12	1	2	2	6	18	12	10	20	3	3	5	3	7	8	6	1	11	10	7	4	3	0	11	8	3	10	2	5	9	25	6	2	8
UNI20337	0	0	0	0	0	0	0	0	0	0	0	0	0	0	0	1	0	0	0	0	0	0	0	0	0	0	1	0	0	0	0	0	0	0	0	0	0	0	0	0	0	0	0	0	0	0	0	0	0
UNI25198	0	0	0	0	0	0	0	0	0	0	1	0	0	0	0	0	0	0	0	0	0	0	0	0	0	0	0	0	0	0	0	0	0	0	0	0	0	0	0	0	0	0	0	1	0	0	0	0	0
UNI25475	2	1	15	9	3	3	1	2	4	7	6	4	1	0	9	8	2	7	3	0	7	9	3	8	0	3	2	2	2	1	5	2	4	8	1	3	3	3	3	1	1	3	0	2	2	9	2	3	1
UNI26407	0	0	0	0	0	0	0	0	2	0	0	0	0	0	0	0	0	0	0	0	0	0	0	0	0	0	0	0	0	0	0	1	0	0	0	0	0	0	0	0	0	0	0	0	0	0	0	0	0
UNI27747	0	0	0	0	0	0	0	0	0	0	0	0	0	0	0	0	0	0	0	0	0	0	0	0	0	0	0	0	0	0	0	0	0	0	0	0	0	0	1	0	0	0	0	0	0	0	0	0	0
UNI29317	0	0	0	1	0	0	0	0	0	0	0	0	1	0	0	0	0	0	0	0	0	0	0	0	0	0	0	0	0	0	0	0	0	0	0	0	1	0	0	0	0	0	0	0	0	0	0	0	0
UNI34243	0	0	0	0	0	0	0	0	0	0	0	0	0	0	0	0	0	0	0	0	0	0	0	0	0	0	0	0	0	0	0	0	0	0	0	0	0	0	0	0	0	0	0	0	0	0	0	0	0
UNI36685	1	3	12	9	3	3	0	1	2	8	4	2	5	1	2	13	1	4	3	3	12	14	6	8	2	1	7	3	5	5	2	7	7	14	2	6	0	2	21	17	1	5	2	3	13	9	4	5	3
UNI37178	0	0	2	1	2	2	1	1	1	0	0	0	0	0	0	1	1	4	2	0	9	4	0	3	1	1	0	1	0	1	1	1	1	2	0	1	0	0	2	0	1	0	1	0	0	8	0	1	14
UNI38246	0	0	0	0	0	0	0	0	0	0	0	0	0	0	0	0	0	0	0	0	0	0	0	0	0	0	0	0	0	0	0	0	0	0	0	0	0	0	0	0	0	0	0	0	0	0	0	0	0
UNI38969	0	1	2	0	0	1	0	0	0	1	0	1	0	0	0	0	0	1	0	0	1	0	0	1	0	0	0	0	0	0	0	0	1	1	0	0	0	0	0	0	0	1	0	0	0	0	0	0	0
UNI39114	0	0	1	0	0	0	0	0	0	0	0	0	0	0	0	0	0	0	0	0	0	0	0	0	0	0	0	0	0	0	0	0	0	0	1	0	0	0	0	0	0	0	0	0	0	1	0	0	0
UNI39510	0	0	0	0	0	0	0	0	0	0	0	0	0	0	0	0	0	1	0	0	0	0	0	0	0	0	0	0	0	0	0	0	0	0	1	0	0	0	0	0	0	0	0	0	0	0	0	0	0
UNI10262	0	0	0	0	0	0	0	0	0	0	0	0	0	0	0	0	0	0	0	0	0	0	0	1	0	1	0	0	0	0	0	0	0	0	0	0	0	0	0	0	0	0	0	0	1	0	0	0	1
UNI10344	0	0	0	0	0	0	0	0	0	0	0	0	0	0	0	0	0	0	0	0	0	0	0	0	0	0	0	0	0	0	0	0	0	0	0	0	0	0	0	0	1	0	0	0	1	0	0	0	0
UNI10738	0	0	0	0	0	1	0	0	0	0	0	0	0	0	0	0	1	0	0	1	0	0	0	0	0	0	0	0	0	0	0	0	0	0	0	1	0	0	0	0	0	0	0	0	0	0	0	0	0
UNI11364	4	8	1	6	4	2	2	0	6	8	1	0	6	3	3	1	4	2	0	1	4	1	4	2	0	1	3	4	4	2	3	7	14	9	3	2	1	3	7	4	1	3	1	0	6	0	0	4	13
UNI12463	0	0	0	0	0	0	0	0	0	0	0	0	0	0	0	0	0	0	0	0	0	0	0	0	0	0	0	0	0	0	0	0	0	0	0	0	0	0	0	0	0	0	0	0	0	0	0	0	0
UNI12672	0	0	0	0	0	0	0	0	0	0	0	0	0	0	0	0	0	0	0	0	0	0	0	1	0	0	0	0	0	0	0	0	0	0	0	0	0	0	0	0	0	0	0	0	0	0	0	0	0
UNI13341	7	0	4	5	3	3	3	2	6	3	5	5	6	1	3	11	7	5	6	5	10	10	9	12	4	0	4	4	8	9	7	3	7	9	3	2	5	4	5	2	1	0	3	2	8	10	4	3	3
UNI14153	0	0	0	0	0	0	0	0	0	0	0	0	0	0	0	1	0	0	0	0	0	0	0	0	0	0	0	0	0	0	0	0	0	0	0	0	0	0	0	0	0	0	0	0	0	0	0	0	0
UNI15032	0	0	0	0	0	0	0	0	0	0	0	0	0	0	0	0	0	0	0	0	0	0	0	0	0	0	0	0	0	0	0	0	0	0	0	0	0	0	0	0	0	0	0	0	0	0	0	0	0
UNI15424	0	1	3	5	4	6	3	0	7	5	2	5	1	8	4	3	2	7	3	4	5	3	3	6	4	0	2	0	3	1	4	1	10	5	5	2	0	1	5	2	0	2	0	4	5	0	0	0	7
UNI16102	0	0	0	0	0	0	0	0	0	0	0	0	0	0	0	0	0	1	0	0	0	0	0	0	0	0	0	0	0	0	1	0	0	0	0	0	0	0	0	0	0	0	0	0	0	0	0	0	1
UNI16664	0	0	0	0	0	0	0	0	0	0	0	0	0	0	0	0	0	0	0	0	0	0	0	0	0	0	0	0	0	0	0	0	0	0	0	0	0	0	0	0	0	0	0	0	0	0	0	0	0
UNI16884	0	0	0	0	0	0	0	0	0	0	0	0	0	0	0	0	0	0	0	0	0	0	0	0	0	0	0	0	0	0	0	0	0	0	0	0	0	0	0	0	0	0	0	0	0	0	0	0	0
UNI17206	0	0	0	0	0	0	0	0	0	0	0	2	0	0	1	0	0	1	0	1	0	0	0	0	0	0	0	0	0	0	0	0	0	0	0	0	0	0	0	0	0	0	1	0	0	0	0	0	0
UNI17470	1	4	5	9	2	1	0	2	4	6	2	2	2	2	13	4	5	8	1	0	6	7	2	1	0	2	4	4	1	6	4	2	8	12	7	5	1	1	1	6	1	1	2	0	11	0	0	0	9
UNI18759	0	0	0	0	0	1	0	0	0	1	0	0	0	0	0	0	0	0	0	0	1	0	0	0	0	0	0	0	0	0	0	0	0	0	0	0	0	0	1	0	0	0	0	0	1	1	0	0	1
UNI19735	0	0	0	0	0	0	0	0	0	0	0	0	0	0	0	0	0	0	0	0	0	0	0	0	0	0	0	0	0	0	0	0	0	0	0	0	0	0	0	0	0	0	0	0	0	0	0	0	1
UNI20837	1	0	0	0	0	0	0	0	2	1	0	0	0	0	0	0	1	0	0	0	0	0	0	1	0	0	0	0	0	1	0	0	0	0	0	0	0	0	0	0	0	0	0	0	0	0	0	0	0
UNI21540	0	0	0	0	0	0	0	0	0	0	0	0	0	1	0	0	1	0	0	0	0	0	0	0	0	0	0	0	0	0	0	0	0	0	0	0	0	0	0	0	0	0	0	0	0	0	0	0	0
UNI22126	0	0	0	0	0	0	0	0	0	0	1	0	0	0	1	0	0	0	0	0	0	0	0	0	0	0	0	0	0	0	0	0	0	0	0	0	0	0	0	0	0	0	0	0	0	0	0	0	1
UNI22643	0	0	0	0	0	0	0	0	0	0	0	0	0	0	0	0	0	0	0	0	0	0	0	0	0	0	0	0	0	0	0	0	0	0	0	0	0	0	0	0	0	0	0	0	0	1	0	0	0
UNI23000	0	0	0	0	0	1	0	0	0	0	0	0	0	0	0	0	0	0	0	0	0	0	0	0	0	0	0	0	0	0	0	0	0	0	0	0	0	0	0	0	0	0	0	0	0	0	0	0	0
UNI23461	0	0	0	2	0	0	0	0	0	0	0	0	0	0	0	0	0	0	0	0	0	0	1	0	0	0	0	0	0	0	0	0	0	0	0	0	0	0	0	0	0	0	0	0	0	0	0	0	5
UNI23558	0	0	0	0	0	0	0	0	0	0	0	0	0	0	0	0	0	0	0	0	0	0	0	0	0	0	0	0	0	0	0	0	0	0	0	0	0	0	0	0	0	0	0	0	0	0	0	0	0
UNI23855	0	0	0	0	0	0	0	0	0	0	0	0	0	0	0	0	0	0	0	0	0	0	0	0	0	0	0	0	0	0	0	0	0	0	0	0	0	0	0	0	0	0	0	0	1	1	0	0	0
UNI25353	0	0	0	0	0	0	0	0	0	0	0	0	0	0	0	0	0	0	0	0	0	0	0	0	0	0	0	0	0	0	0	0	0	0	0	0	1	0	0	0	0	0	0	0	0	0	0	0	3
UNI25482	0	0	0	0	0	0	0	0	0	0	0	0	0	0	0	0	0	0	0	0	0	0	0	0	0	0	0	0	0	0	0	0	0	0	0	0	0	0	0	0	0	0	0	0	0	0	0	0	0
UNI26727	1	0	2	0	0	0	0	0	0	0	0	1	0	0	1	2	0	1	0	2	1	1	0	2	0	0	0	0	0	0	0	0	0	1	1	1	0	0	3	1	0	1	0	0	3	4	0	0	2
UNI27396	1	0	1	3	0	2	0	0	1	2	0	1	1	0	1	1	1	0	1	1	1	0	1	1	0	0	0	1	1	1	0	0	1	0	0	0	0	1	2	0	1	1	0	0	1	4	0	1	0
UNI27753	0	0	0	0	0	0	0	0	0	0	0	0	0	0	0	0	0	0	0	0	0	0	0	0	0	0	0	0	0	0	0	0	0	0	0	0	0	0	0	0	0	0	0	0	0	0	0	0	0
UNI28535	1	2	0	0	2	0	2	1	0	5	1	0	2	1	2	1	2	3	2	3	0	2	4	9	1	6	3	1	1	4	5	2	4	1	3	0	1	1	3	4	0	3	0	1	2	5	2	3	15
UNI29644	0	0	0	0	0	0	0	0	0	0	0	0	0	0	0	0	0	0	0	0	0	0	0	0	0	0	0	0	0	0	0	0	0	0	0	0	0	0	0	0	0	0	0	0	0	0	0	0	0
UNI30832	0	0	0	0	0	0	0	0	0	0	0	0	0	0	0	0	0	0	0	0	0	0	0	0	0	0	0	0	0	0	0	0	0	0	0	0	0	0	0	0	0	0	0	0	0	0	0	0	0
UNI31234	0	0	1	0	0	0	0	0	0	0	0	0	0	0	0	0	0	0	0	0	0	0	0	0	0	0	0	0	0	0	0	0	0	0	0	0	0	0	0	0	0	0	0	0	1	0	0	0	0
UNI31647	0	0	0	0	0	0	0	0	0	0	0	0	0	0	0	0	0	0	0	0	0	0	0	0	0	0	1	0	0	0	0	0	0	0	0	0	0	0	0	0	0	0	0	0	0	0	0	0	0
UNI31757	0	0	6	6	1	1	0	2	3	6	3	0	1	1	0	2	0	1	0	0	0	5	1	1	0	0	8	10	0	2	0	1	10	8	0	0	0	0	10	6	1	0	0	0	10	17	0	0	24
UNI32376	0	0	0	1	0	0	0	1	0	2	0	0	0	0	0	0	0	0	1	0	0	0	1	0	0	0	2	0	0	0	0	0	2	0	0	0	0	0	0	1	0	0	1	0	3	2	0	0	20
UNI32444	0	0	0	0	0	0	0	0	0	0	0	0	0	0	0	0	0	0	0	0	0	0	0	0	0	0	0	0	0	0	0	0	0	0	0	0	0	0	0	0	0	0	0	0	0	0	0	0	0
UNI33476	0	1	2	0	0	0	0	0	0	0	0	1	0	0	0	0	1	5	2	0	0	1	0	1	0	0	1	0	2	0	0	0	0	1	0	3	1	1	3	2	1	0	2	0	1	2	0	1	7
UNI33802	0	0	0	0	0	0	0	0	0	0	0	0	0	0	0	0	0	0	0	0	0	0	0	0	0	0	0	0	0	0	0	0	1	0	0	0	0	0	0	0	0	0	0	0	0	0	0	0	0
UNI33881	0	0	0	0	0	0	0	0	0	0	0	0	0	0	0	0	0	0	0	0	0	0	0	0	0	0	0	0	0	0	0	0	0	0	0	0	0	0	0	0	0	0	0	0	0	0	0	0	0
UNI34522	0	0	3	0	0	0	0	0	0	1	0	0	0	1	0	0	0	0	0	0	0	0	0	0	0	1	0	2	0	0	1	0	2	0	0	0	0	0	1	1	0	1	0	0	2	0	0	0	8
UNI37194	0	0	0	0	0	0	0	0	0	0	0	0	0	0	0	0	0	1	0	0	0	0	1	0	0	0	0	0	0	0	0	0	0	0	0	0	0	0	0	0	0	0	0	1	0	0	0	0	3
UNI37421	0	0	0	0	0	0	0	0	0	0	0	0	0	0	0	0	0	0	0	0	0	0	0	0	0	0	0	0	0	0	0	0	0	0	0	0	0	0	0	0	0	0	0	0	0	0	0	0	1
UNI38216	0	0	1	0	1	0	0	0	0	1	0	0	0	0	1	0	0	1	0	0	0	0	2	1	0	0	0	1	1	0	0	0	0	0	0	0	0	0	0	0	0	0	0	0	2	3	0	0	9
UNI38526	0	0	0	0	0	0	0	0	0	0	0	0	0	0	0	0	0	0	0	1	0	0	0	0	0	0	0	0	0	0	0	0	0	0	0	0	0	0	0	0	0	0	0	0	0	0	0	0	0
UNI39602	0	0	0	0	0	0	0	0	0	0	0	0	0	0	0	0	0	0	0	0	0	0	0	0	0	0	0	0	0	0	0	0	0	0	0	1	0	0	0	1	0	0	0	0	0	0	0	0	0
UNI40018	0	0	12	8	1	1	0	0	0	2	1	1	0	0	5	3	0	3	0	1	2	3	2	2	0	1	3	3	0	5	0	0	5	7	2	0	3	1	9	10	1	0	1	2	9	17	0	2	2
UNI40281	0	0	0	0	0	0	0	0	0	0	0	0	0	0	0	0	0	0	0	0	0	0	0	0	0	0	0	0	0	0	0	0	0	1	0	0	0	0	0	0	0	0	0	0	0	0	0	0	0
UNI9948	6	6	6	4	10	8	0	5	4	12	9	9	7	1	10	7	6	6	10	9	10	15	11	13	6	3	1	5	5	7	7	3	7	4	5	7	12	4	7	5	4	4	5	4	5	12	5	4	3
UNI9969	10	8	8	1	5	8	3	4	5	12	12	7	5	4	8	8	6	6	11	9	6	8	14	9	9	9	0	2	8	9	5	8	6	10	2	3	14	11	6	7	3	3	7	3	13	18	5	6	4
UNI10235	0	0	0	1	0	0	0	0	0	0	0	0	0	0	0	0	0	0	0	0	0	2	0	0	1	0	0	0	0	0	0	0	0	0	0	0	0	0	1	0	0	0	0	0	0	0	1	2	2
UNI10494	0	0	0	1	0	0	0	0	0	0	0	0	0	0	0	0	0	0	0	0	0	0	0	0	0	0	0	0	0	0	0	0	0	0	0	0	0	0	0	0	0	0	0	0	0	0	0	0	0
UNI11264	0	0	0	0	0	1	0	0	0	0	0	0	0	0	0	0	0	0	0	0	0	0	0	0	0	0	0	0	0	0	0	0	1	0	0	0	0	0	0	0	0	0	0	0	0	0	0	0	0
UNI11526	0	0	0	0	0	0	0	0	1	0	0	0	0	0	0	0	0	1	0	0	0	0	1	0	0	0	0	0	0	0	0	0	0	0	0	0	0	0	0	0	0	0	0	0	0	0	0	0	0
UNI12689	9	7	15	7	7	3	4	8	7	5	4	2	9	1	11	21	2	6	6	3	7	7	2	4	2	1	15	12	5	11	9	2	10	12	8	3	10	2	19	27	6	8	5	7	31	24	4	4	11
UNI12779	0	0	0	0	0	0	0	0	0	0	0	0	0	0	0	0	0	0	0	0	0	0	0	0	0	0	0	0	0	1	0	0	0	0	0	1	0	0	0	0	0	0	0	0	0	0	0	0	0
UNI12923	7	3	17	12	4	7	1	4	3	8	5	6	8	4	7	14	4	4	5	14	8	12	13	20	5	1	12	12	8	11	4	5	15	14	8	5	9	4	35	22	12	7	4	7	34	36	9	6	5
UNI13139	7	3	6	7	1	6	2	1	7	7	2	1	5	1	9	6	0	5	10	3	2	8	2	4	2	1	12	8	4	4	2	4	6	9	5	3	3	1	14	16	0	2	5	2	21	46	4	6	10
UNI13142	0	0	0	1	0	0	0	0	0	0	0	0	0	0	0	0	0	1	0	0	0	0	0	0	0	0	0	0	0	0	0	0	0	0	0	0	0	0	0	0	0	0	0	0	0	0	0	0	0
UNI13427	0	0	0	0	0	0	0	0	0	0	0	0	0	0	0	0	0	0	0	0	1	0	0	0	0	0	0	0	0	0	0	0	0	0	0	0	0	0	0	0	0	0	0	0	0	0	0	0	0
UNI14091	0	0	0	0	0	0	0	0	0	0	0	0	0	0	0	0	0	0	0	0	0	0	0	0	0	0	0	0	0	0	0	0	0	0	0	0	0	0	0	0	0	0	0	0	0	0	0	0	0
UNI14666	0	0	0	0	0	0	0	0	1	0	0	0	0	0	0	0	0	1	0	0	0	0	0	0	0	0	0	0	0	0	0	0	0	0	0	0	1	0	0	0	0	0	0	0	0	0	0	0	0
UNI14689	0	0	1	0	0	0	0	0	0	0	0	0	0	0	0	0	0	0	0	0	0	0	0	0	0	0	0	0	0	0	0	0	1	0	0	0	0	0	0	0	0	0	0	0	0	0	0	0	0
UNI14802	0	0	0	0	0	1	0	0	0	0	0	0	0	0	0	0	0	0	0	0	0	0	0	0	0	0	0	0	0	0	0	0	0	0	0	0	0	0	0	0	0	0	0	0	0	0	0	0	0
UNI14971	0	0	0	0	0	0	0	0	0	0	0	0	0	0	0	0	0	0	0	0	0	0	0	0	0	0	0	1	0	0	0	0	0	0	0	0	0	0	0	0	1	0	0	0	0	1	0	0	0
UNI15885	1	0	0	0	0	0	0	0	0	0	0	0	0	0	0	0	0	0	0	0	0	0	0	0	0	0	0	0	0	0	0	0	0	0	0	0	0	0	0	0	0	0	0	0	0	0	0	0	0
UNI16229	0	0	0	0	0	0	0	0	0	0	0	0	0	0	0	0	0	0	0	0	0	0	0	0	0	0	0	1	0	0	0	0	0	0	0	0	0	0	0	0	0	0	0	0	0	0	0	0	0
UNI16334	5	2	12	2	3	2	1	1	2	4	3	0	1	1	4	12	0	1	7	5	4	4	4	2	1	0	4	7	1	3	0	1	3	6	5	1	0	0	8	10	2	2	2	3	18	26	2	2	6
UNI16515	0	0	0	0	0	0	0	0	0	0	0	0	0	0	0	0	0	0	0	0	0	0	0	0	0	0	0	1	0	0	0	0	1	0	0	0	0	0	0	0	0	0	0	0	0	0	0	0	0
UNI16712	0	0	0	0	0	0	0	0	0	0	0	0	0	0	0	0	0	0	0	0	0	0	0	0	0	0	0	0	0	0	0	0	0	0	0	0	1	0	0	0	0	0	0	0	0	0	0	0	0
UNI16779	2	6	11	5	1	2	2	1	3	5	1	2	2	0	7	10	1	3	6	4	5	4	1	8	1	5	2	7	5	7	1	2	10	8	5	0	3	6	14	9	1	3	2	2	12	32	4	9	8
UNI16909	0	0	1	0	0	0	0	0	0	1	0	0	0	0	0	0	0	0	0	0	0	0	0	0	0	0	0	0	0	0	0	0	0	0	0	0	0	0	0	0	0	0	0	0	0	0	0	0	0
UNI16968	0	0	3	7	2	3	0	2	3	2	1	3	1	0	7	5	3	4	1	4	3	4	4	0	2	0	4	1	3	3	1	1	8	5	1	2	4	2	10	13	3	1	2	1	16	20	1	3	5
UNI16999	0	0	0	0	0	0	0	0	0	0	0	0	0	0	0	0	0	0	0	0	0	0	0	0	0	0	0	0	0	0	0	0	0	0	0	0	0	0	0	0	0	0	0	0	0	0	0	0	0
UNI17037	0	0	0	0	0	0	0	0	0	0	0	0	0	0	0	0	0	0	0	0	0	0	0	0	0	0	0	0	0	0	0	0	0	0	0	0	0	0	0	1	0	0	0	0	0	0	0	0	0
UNI17378	0	0	5	4	1	2	2	0	2	4	1	1	0	1	6	10	1	6	1	3	6	4	4	4	1	1	2	0	3	4	2	1	8	5	1	1	1	0	13	11	0	1	1	0	14	23	2	3	8
UNI17398	0	0	0	0	0	0	0	0	0	1	0	0	0	0	0	0	0	0	0	0	0	0	0	0	0	0	0	0	0	0	0	0	0	0	0	0	0	0	0	0	0	0	0	0	0	0	0	0	0
UNI18466	0	0	0	0	0	0	0	0	0	0	0	0	0	0	0	0	0	0	0	0	0	0	0	0	0	0	0	0	0	0	0	0	0	0	0	0	0	0	0	0	0	0	0	0	0	0	0	0	0
UNI18689	0	0	0	0	0	0	0	0	0	0	0	0	0	0	0	0	0	0	0	0	0	0	0	0	0	0	0	0	0	0	0	0	0	0	0	0	0	0	0	0	0	0	0	0	0	0	0	0	0
UNI18781	0	0	0	0	0	0	0	0	0	0	0	0	0	0	0	0	0	0	0	0	0	0	0	0	0	0	0	0	0	0	0	0	1	0	0	0	0	1	0	0	0	0	0	0	0	0	0	0	0
UNI18870	0	0	0	1	0	0	0	0	0	0	0	0	0	0	0	0	0	0	0	0	0	0	0	0	0	0	0	0	0	0	0	0	0	0	0	0	0	0	1	0	0	0	0	0	1	0	0	0	0
UNI19130	0	0	0	1	1	0	0	0	0	0	0	0	0	0	0	0	0	0	0	0	0	0	1	0	0	0	0	0	0	0	0	0	0	0	0	0	0	0	0	0	0	0	0	0	0	0	0	0	0
UNI20062	0	0	0	0	0	0	0	0	0	0	0	0	0	0	0	0	0	0	0	0	0	0	0	0	0	0	0	0	0	0	0	0	0	0	0	0	0	0	0	0	0	0	0	0	0	0	0	0	0
UNI21071	0	0	3	1	0	0	0	0	2	2	0	1	0	0	2	2	1	1	0	3	1	1	2	0	1	1	1	3	0	2	0	0	2	0	1	0	1	0	2	1	2	1	0	0	3	6	2	1	5
UNI22172	0	0	1	1	0	0	1	1	0	0	0	0	0	0	0	0	0	0	0	0	0	0	0	0	1	0	1	0	0	0	0	0	0	0	0	0	0	0	0	0	0	0	0	0	0	0	0	0	1
UNI22177	0	0	0	0	0	0	0	0	0	0	0	0	0	0	0	0	0	0	0	0	0	0	0	0	0	0	0	0	0	0	0	0	0	0	0	0	0	0	1	1	0	0	0	0	0	0	0	0	0
UNI22669	0	0	0	0	0	0	0	0	0	0	0	0	0	0	0	0	0	0	0	0	0	0	0	0	0	0	0	0	0	0	0	0	0	0	0	0	0	0	0	0	0	0	0	0	0	0	0	0	0
UNI22696	0	0	0	0	0	0	0	0	0	0	0	0	0	0	0	0	0	0	0	0	0	0	1	0	0	0	0	0	0	0	0	0	0	0	0	0	0	0	0	0	0	0	0	0	0	0	0	0	0
UNI23427	0	0	0	0	0	0	0	0	0	0	0	0	0	0	0	0	0	0	0	0	0	0	0	0	0	0	0	0	0	0	0	0	0	0	0	0	0	0	0	0	0	0	0	0	0	0	0	0	0
UNI23476	0	0	0	2	0	0	0	0	0	0	0	0	0	0	1	0	0	0	0	0	0	0	0	0	0	0	2	0	0	0	0	0	0	0	0	1	1	0	0	1	0	0	0	0	0	2	0	0	1
UNI25088	1	0	0	0	0	0	0	0	0	0	0	0	0	0	0	0	0	0	0	0	0	0	0	0	0	0	0	0	0	0	0	0	0	0	0	0	0	0	1	0	0	1	0	0	0	0	0	0	0
UNI25190	0	0	0	0	0	0	0	0	0	0	0	0	0	0	0	0	0	0	0	0	0	0	0	0	0	0	0	0	0	0	0	0	0	0	0	0	0	0	0	0	0	0	0	0	0	0	0	0	0
UNI25826	0	0	0	0	0	0	0	0	0	0	0	0	0	0	0	0	0	0	0	0	0	0	0	0	0	0	0	0	0	0	0	0	0	0	0	0	0	0	0	0	0	0	0	0	0	0	0	0	0
UNI25952	0	0	2	4	0	0	0	0	1	3	3	2	1	1	0	0	1	1	3	0	1	2	3	5	1	0	4	2	1	0	1	1	2	2	0	0	1	0	6	1	0	2	0	0	5	11	0	0	4
UNI26025	0	1	1	1	0	0	0	0	1	0	0	0	0	0	0	0	0	0	0	0	0	0	0	1	0	0	0	1	0	0	0	0	0	0	0	0	0	0	0	1	0	0	0	0	0	0	0	0	8
UNI26655	0	0	0	0	0	0	0	0	0	1	0	0	0	0	0	0	0	0	0	0	0	0	0	0	0	0	0	0	0	0	0	0	0	0	0	0	0	0	0	0	0	0	0	0	0	0	0	0	0
UNI28090	0	0	0	0	0	0	0	0	0	0	0	0	0	0	1	0	0	1	0	0	0	0	0	0	0	0	0	0	0	0	0	0	0	0	0	0	0	0	0	0	0	0	0	0	0	0	0	0	0
UNI28177	0	0	0	0	0	0	0	0	0	0	0	0	0	0	0	0	0	0	0	0	0	0	0	0	0	0	0	0	0	0	0	0	0	0	0	0	0	0	0	0	0	0	0	0	0	0	0	0	0
UNI28265	0	0	3	1	0	0	0	1	0	1	1	0	0	0	0	0	0	0	0	0	0	1	0	0	1	0	2	3	1	0	0	0	7	2	0	1	0	0	2	2	0	0	0	0	5	1	0	0	2
UNI28383	0	0	0	0	0	0	0	0	0	0	0	0	0	0	0	0	0	0	0	0	0	0	0	0	0	0	0	0	0	0	0	0	0	0	0	0	0	0	0	1	1	0	0	0	0	0	0	0	0
UNI29026	0	0	0	0	0	0	0	0	0	0	0	0	0	0	0	0	0	0	0	0	0	0	0	0	0	0	0	0	0	0	0	0	0	0	0	0	0	0	0	0	0	0	0	0	0	0	0	0	0
UNI29485	0	0	0	0	0	0	0	0	0	0	0	0	0	0	0	0	0	0	0	0	0	0	0	0	0	0	0	0	0	0	0	0	0	0	0	0	0	0	0	0	0	0	0	0	0	0	0	0	0
UNI29777	0	0	0	0	0	0	0	0	0	0	0	0	0	0	0	0	0	0	0	0	0	0	0	0	0	0	0	0	0	0	0	0	0	0	0	0	0	0	0	0	0	0	0	0	0	0	0	0	0
UNI30382	3	5	11	6	5	4	1	1	6	6	5	5	7	10	8	7	14	15	4	6	9	5	9	7	5	4	4	6	5	7	6	2	4	10	3	1	3	3	7	8	1	0	1	1	9	6	0	5	4
UNI30570	0	0	3	1	0	1	0	0	0	0	2	0	0	0	2	2	0	0	1	1	0	0	0	0	0	0	2	0	0	0	0	0	1	1	0	0	0	0	1	0	0	0	0	0	3	3	0	0	5
UNI30992	0	0	1	0	0	0	0	0	0	0	0	0	0	0	2	0	0	0	0	0	0	0	0	0	0	0	0	0	0	0	0	0	0	0	0	0	0	0	0	0	0	0	0	1	1	0	1	0	0
UNI31099	0	1	6	2	2	1	0	0	0	4	1	2	2	2	5	5	1	2	2	0	4	2	4	3	0	0	3	0	2	2	1	0	4	3	1	3	1	0	8	6	1	1	1	0	9	17	3	0	6
UNI31728	0	0	0	0	0	0	0	0	0	0	0	0	0	0	0	0	0	0	0	0	0	0	0	0	0	0	0	1	0	0	0	0	0	0	0	0	0	0	0	0	0	0	0	0	0	0	0	0	0
UNI31776	0	1	1	4	1	1	0	0	0	2	0	0	2	0	1	1	2	0	0	1	0	1	1	0	0	0	0	0	0	2	0	0	1	0	1	1	1	0	0	1	0	1	0	0	3	6	0	0	2
UNI32253	1	1	4	2	2	1	2	0	0	2	3	0	0	2	3	7	6	3	1	1	2	8	5	3	2	4	2	5	8	3	3	1	3	8	5	1	1	2	5	7	3	2	2	4	5	5	4	2	6
UNI32445	1	2	3	2	0	0	0	0	0	0	1	2	0	1	3	2	2	4	0	4	2	2	4	4	0	2	0	0	3	1	0	0	1	3	1	0	0	2	4	5	0	3	0	0	5	4	1	0	1
UNI33741	0	0	0	0	0	0	0	0	0	0	0	0	0	0	0	0	0	0	0	0	0	0	0	0	0	0	0	0	0	0	0	0	0	0	0	0	0	0	0	0	0	0	0	0	0	0	0	0	1
UNI33833	0	0	0	0	0	0	0	0	0	0	0	0	0	0	0	0	0	0	0	0	0	0	0	0	0	0	0	0	0	0	0	0	0	0	0	0	0	0	0	0	0	0	0	0	1	0	0	0	0
UNI35267	1	1	1	1	0	2	0	0	2	1	1	1	0	0	4	1	1	1	0	1	1	1	3	1	1	0	1	2	2	3	0	0	1	4	1	0	1	0	6	3	0	0	0	0	3	8	0	0	1
UNI35499	0	0	0	0	0	0	0	0	0	0	0	0	0	0	0	0	0	0	0	0	0	0	0	0	0	0	0	0	0	0	0	0	0	0	0	0	0	0	0	0	0	0	0	0	0	0	0	0	0
UNI36076	1	2	3	5	4	2	0	0	7	1	5	2	2	1	8	7	2	7	2	2	3	2	1	2	3	2	2	5	7	4	1	2	7	8	1	4	3	1	9	6	3	6	1	2	15	6	1	5	8
UNI36482	0	0	0	0	0	0	0	0	0	0	0	0	0	0	0	0	0	0	0	0	0	0	0	0	0	0	0	0	0	0	0	0	0	0	0	0	0	0	0	0	0	0	0	0	0	0	0	0	0
UNI36503	0	3	3	4	2	2	1	4	3	0	6	4	1	4	3	5	10	13	2	2	5	9	8	5	4	1	5	1	4	3	11	3	1	5	3	1	2	3	4	4	2	5	0	3	1	0	2	4	3
UNI36884	0	0	0	0	0	0	0	0	0	0	0	0	0	0	0	0	0	0	0	0	0	0	0	0	0	0	0	0	0	0	0	0	0	0	0	0	0	0	0	0	0	0	0	0	0	0	0	0	0
UNI37280	0	0	0	0	0	0	0	0	0	0	0	0	0	0	0	0	0	0	0	0	0	0	0	0	1	0	0	0	0	0	0	0	0	0	0	0	0	0	0	0	0	0	0	0	0	0	0	0	0
UNI37327	1	0	0	1	0	0	1	0	0	0	0	0	0	0	0	0	0	0	0	0	0	2	0	0	0	0	0	0	0	1	0	0	1	1	0	0	0	1	4	1	1	0	0	0	3	4	0	0	4
UNI37389	0	0	0	2	0	0	0	0	0	0	0	1	0	0	0	0	0	0	0	0	0	0	0	1	0	0	1	2	0	0	0	0	2	2	0	0	0	0	0	2	0	0	0	0	3	0	0	0	0
UNI38210	0	0	2	1	0	0	0	0	1	0	0	0	0	0	0	0	0	0	0	0	0	0	0	0	0	0	0	0	0	0	0	1	0	0	0	0	0	0	0	1	0	0	0	0	1	11	0	0	12
UNI38881	4	10	3	3	2	4	1	1	3	7	6	3	5	9	7	2	8	10	1	1	7	5	4	3	2	3	4	6	7	6	4	2	5	8	1	1	4	1	5	7	0	5	1	0	7	4	3	1	3
UNI39452	0	0	0	0	0	0	0	0	0	0	0	0	1	0	0	0	0	0	0	0	0	0	0	0	0	0	0	0	0	0	0	0	0	0	0	0	0	0	0	0	0	0	0	0	0	0	0	0	0
UNI39793	0	1	5	2	0	0	0	0	1	2	0	1	0	1	2	2	1	1	0	2	3	1	1	1	1	1	0	1	1	0	0	0	1	1	1	0	2	1	4	4	0	2	0	1	6	2	0	4	2
UNI39869	10	0	7	5	1	2	2	3	7	4	2	2	2	3	6	11	9	2	6	4	7	7	4	8	2	1	14	16	1	3	2	3	5	7	2	1	2	2	8	11	3	3	2	3	14	6	1	2	10
UNI40016	6	0	3	1	1	1	0	0	0	1	2	3	1	3	4	2	5	4	2	3	2	6	5	9	3	2	2	2	0	3	0	1	1	1	1	1	2	2	4	0	1	0	1	0	9	0	1	0	6
UNI5989	10	1	13	7	3	3	2	1	7	11	1	6	4	1	15	8	2	10	9	6	6	5	5	5	1	3	8	10	6	7	2	0	15	19	8	3	3	4	23	32	3	5	3	2	39	42	3	8	26
UNI6033	2	7	12	7	2	8	2	1	5	14	9	5	6	8	13	8	21	14	9	2	10	9	7	6	4	2	5	4	6	9	5	2	19	20	6	5	4	1	17	12	3	10	4	3	21	11	7	4	9
UNI8366	0	0	0	0	0	0	0	0	0	0	0	0	0	0	0	0	0	0	0	0	0	0	0	0	0	0	0	0	0	0	0	0	0	0	0	0	0	0	0	0	0	0	0	0	0	0	0	0	0
UNI8711	0	0	0	0	0	0	0	0	0	0	0	0	0	0	0	0	0	0	0	0	0	0	0	0	0	0	0	0	0	0	0	0	0	0	0	0	0	0	0	0	0	0	0	0	0	0	0	0	0
UNI8982	2	4	15	10	2	3	2	4	5	6	4	2	3	0	14	18	0	6	7	11	10	8	6	9	5	3	12	6	2	6	2	1	11	7	3	2	3	3	21	23	1	2	3	3	19	55	1	5	23
UNI9036	3	0	15	5	1	4	2	5	5	5	2	1	5	0	10	9	2	3	5	5	9	2	3	9	1	3	13	4	1	2	0	1	10	2	4	1	3	1	15	11	5	3	2	3	14	31	1	4	19
UNI9412	8	3	6	7	7	4	11	7	8	10	9	4	12	6	11	12	1	9	12	4	9	7	12	5	6	9	11	19	8	8	5	5	20	20	10	6	19	6	37	25	6	10	3	7	36	53	10	7	19
UNI9822	3	3	28	14	7	4	1	1	9	12	7	2	4	7	14	14	18	14	3	1	15	13	12	19	1	4	5	5	5	9	7	3	12	8	9	5	11	3	20	20	4	7	7	4	22	9	5	5	13
UNI9923	0	1	15	10	4	2	2	0	8	9	8	3	3	6	23	13	20	10	0	2	10	15	7	10	4	1	2	1	7	7	9	5	9	8	5	5	3	1	18	16	4	6	2	4	14	15	6	8	5
UNI14019	3	4	8	4	4	3	3	4	9	13	3	5	6	5	16	4	5	5	5	2	8	4	3	2	2	2	2	5	5	5	4	2	6	6	3	3	4	6	11	9	0	4	1	2	9	19	1	5	7
UNI15270	1	2	8	3	2	4	0	6	4	6	1	5	1	4	12	8	5	2	1	6	11	5	7	2	4	5	3	3	3	2	1	1	1	2	2	7	1	3	11	12	2	4	3	2	13	16	5	1	8
UNI17458	0	0	1	0	0	0	0	0	0	0	0	0	0	0	0	0	0	0	0	0	0	0	0	0	0	0	0	0	0	0	0	0	0	0	0	0	0	0	0	0	0	0	0	0	0	0	0	0	0
UNI17883	3	3	2	3	3	3	2	2	1	5	1	2	10	4	4	2	1	1	6	8	1	1	4	2	4	4	0	1	0	3	7	7	3	9	3	6	9	14	6	6	8	7	10	4	2	4	5	11	2
UNI19207	2	4	0	0	4	4	17	24	1	3	1	7	12	8	5	0	3	9	7	19	2	3	10	1	1	0	1	4	3	8	1	1	0	0	2	5	4	0	0	0	2	4	3	1	0	0	3	7	0
UNI19329	8	7	1	5	3	0	1	1	4	4	3	5	7	6	4	1	8	0	9	3	4	3	8	0	4	7	1	3	5	3	1	3	2	4	1	2	0	2	8	3	4	5	2	1	7	12	4	5	1
UNI19652	0	0	0	0	0	0	0	0	0	0	0	0	0	0	0	0	0	0	0	0	0	0	0	0	0	0	0	0	0	1	0	0	0	0	0	0	0	0	0	1	0	0	0	0	0	0	0	0	0
UNI19951	2	3	1	2	1	5	2	3	1	5	1	1	4	4	8	8	1	2	0	2	13	6	0	7	1	3	1	2	0	4	3	0	7	2	1	1	1	3	4	5	0	1	0	2	7	11	4	1	3
UNI20487	4	4	1	3	1	3	3	3	4	5	2	2	4	2	3	0	7	2	1	3	5	2	1	1	1	1	0	3	3	3	2	0	1	5	7	3	1	0	8	3	3	4	1	0	6	13	1	2	2
UNI20675	2	2	1	1	5	1	19	26	0	3	2	4	10	7	2	3	11	5	11	12	3	3	6	8	3	3	2	1	2	2	3	2	0	0	2	0	1	2	3	1	5	1	2	1	0	0	3	5	1
UNI21016	0	0	0	1	0	0	0	0	0	0	0	0	0	0	0	0	0	0	1	0	0	0	0	0	0	0	0	0	0	0	0	0	0	0	0	0	0	0	0	0	0	0	0	0	0	0	0	0	0
UNI21724	3	3	7	0	6	5	5	7	7	3	2	3	2	5	4	4	2	2	3	5	3	11	8	8	0	0	0	1	0	2	1	0	0	1	2	2	2	3	1	0	0	4	0	1	0	0	2	0	0
UNI22223	3	2	0	1	1	3	13	22	1	0	1	3	4	2	6	3	6	6	0	10	3	3	2	5	2	3	2	0	4	2	1	4	1	0	3	0	0	0	1	0	4	2	1	6	0	0	2	1	1
UNI24858	0	0	0	0	0	0	0	0	0	0	0	0	0	0	0	0	0	0	0	1	0	0	0	0	0	0	0	0	0	0	0	0	0	0	0	0	0	0	0	0	0	0	0	0	0	0	0	0	0
UNI25016	0	6	0	1	2	1	1	1	1	5	1	1	8	3	1	1	2	1	4	8	2	3	3	2	3	3	1	0	4	6	6	3	1	3	0	7	11	14	2	2	4	6	8	9	0	1	5	8	0
UNI25939	1	3	1	1	3	3	5	5	5	3	3	5	2	5	6	5	1	0	3	2	4	4	2	3	1	2	4	0	1	0	2	4	2	2	1	2	0	5	0	3	3	3	0	1	3	10	2	4	1
UNI26671	15	9	1	0	1	2	11	6	0	0	0	1	8	9	0	0	0	0	11	8	0	1	0	5	62	37	1	1	4	8	14	23	0	1	6	4	16	21	2	0	5	18	26	31	0	0	3	6	1
UNI27494	4	2	1	0	1	3	1	2	1	1	1	2	1	4	2	1	2	1	3	7	1	6	4	2	6	4	2	0	4	5	2	6	1	1	4	6	5	7	3	4	5	2	5	4	2	0	5	2	1
UNI27758	5	5	3	4	6	4	2	6	2	3	9	7	5	6	9	4	7	4	2	5	1	2	12	4	0	2	0	0	0	1	1	0	0	2	0	0	0	0	2	1	0	2	0	0	1	0	0	3	1
UNI27870	0	0	0	0	0	0	0	0	0	0	0	0	0	0	0	0	0	0	0	0	0	0	0	0	1	1	0	0	0	0	1	0	0	0	0	0	0	0	0	0	0	0	0	0	0	0	0	0	0
UNI28456	1	2	2	3	6	0	2	4	3	2	7	3	1	4	3	2	3	6	2	0	3	7	6	2	0	0	0	0	1	1	1	0	0	0	1	1	0	0	2	0	0	1	0	1	0	0	1	0	1
UNI3060	27	19	14	12	19	21	31	14	9	12	39	16	25	21	17	12	18	27	7	9	14	18	29	30	8	7	6	6	10	23	12	11	9	11	19	18	8	5	17	21	13	31	14	11	19	14	7	20	21
UNI31646	0	0	0	0	0	0	0	0	0	0	0	0	0	0	0	0	0	0	0	0	0	0	0	0	1	0	0	0	0	1	1	0	0	0	0	0	1	0	0	0	0	0	0	0	0	0	0	0	0
UNI31914	2	4	2	1	1	3	9	7	4	1	0	4	4	4	2	4	2	0	5	5	1	7	3	4	0	0	1	1	0	0	0	0	0	0	0	0	1	0	0	2	1	1	0	0	0	0	0	0	0
UNI32984	0	0	0	0	0	0	0	0	0	0	0	0	0	0	0	0	0	0	0	0	0	0	0	0	0	0	0	0	0	0	0	0	0	0	0	0	0	0	0	0	0	1	0	0	0	0	0	0	0
UNI3422	18	19	16	9	12	8	39	20	14	8	36	23	21	24	23	20	16	21	12	7	31	22	27	37	6	6	5	7	18	13	12	13	4	6	17	17	6	4	21	11	14	15	6	5	15	9	13	16	7
UNI34402	1	0	0	0	1	1	0	2	1	2	1	2	1	0	1	2	4	0	0	0	0	0	6	1	1	0	0	0	0	1	4	1	0	2	0	0	1	0	2	1	1	2	1	0	0	0	1	0	2
UNI36572	11	6	1	2	4	7	2	8	1	2	5	3	5	1	1	2	4	0	7	3	2	5	6	6	2	2	2	2	2	3	9	1	2	0	3	2	5	4	0	1	4	5	1	6	1	0	4	5	2
UNI3721	6	12	17	5	10	14	33	15	14	11	18	9	9	21	17	22	16	8	9	9	19	16	26	40	6	4	8	1	20	20	7	7	4	8	13	10	3	3	10	13	8	20	4	5	8	4	11	12	8
UNI39084	0	0	0	0	0	0	0	0	0	0	0	0	0	0	0	0	0	0	0	0	0	0	0	0	0	0	0	0	0	0	0	0	0	0	0	0	0	0	0	0	0	0	1	0	0	0	0	0	0
UNI40516	3	3	0	1	2	1	7	2	2	1	2	1	4	1	4	1	1	3	2	0	2	1	2	2	0	0	0	0	0	0	0	0	0	0	0	0	1	0	0	0	0	0	0	0	0	0	0	0	0
UNI4202	0	0	0	0	0	0	0	0	0	0	0	0	0	0	0	0	0	0	0	0	0	0	0	0	0	1	0	0	0	0	0	0	0	0	0	0	0	0	0	0	0	0	0	0	0	0	0	0	0
UNI4278	0	0	0	0	1	0	0	0	0	0	0	0	0	0	0	0	0	0	0	0	0	0	0	0	0	0	0	0	0	0	0	0	0	0	0	0	0	0	0	0	0	0	0	0	0	0	0	0	0
UNI4398	0	0	0	0	0	0	0	0	0	0	1	0	0	0	0	0	0	0	0	0	0	0	0	0	0	0	0	0	0	0	0	0	0	0	0	0	0	0	0	0	0	0	0	0	0	0	0	0	0
UNI4447	0	0	0	1	0	0	0	0	0	0	0	0	0	0	0	0	0	0	0	0	0	0	0	0	0	0	0	0	0	0	0	0	0	0	0	0	0	0	0	0	0	0	0	0	0	0	0	0	0
UNI4672	0	0	0	0	0	0	0	0	0	0	0	0	0	0	1	0	0	0	0	0	0	0	0	0	0	0	0	0	0	0	0	0	0	0	0	1	0	0	0	0	1	0	0	0	0	0	0	0	0
UNI7854	0	0	0	0	1	0	0	0	0	0	0	0	0	0	0	0	0	0	0	0	0	0	0	0	0	0	0	1	0	0	0	0	0	0	0	0	0	0	0	0	0	0	0	0	0	0	0	0	0
UNI7904	0	0	0	0	0	0	0	0	0	0	0	0	1	0	0	0	0	0	0	0	0	0	0	0	0	0	0	0	0	0	0	0	0	0	0	0	0	0	0	0	0	0	0	0	0	0	0	0	0
UNI9243	0	0	0	0	0	0	0	0	0	0	0	0	0	0	0	0	0	0	0	0	0	0	0	0	0	0	0	0	0	0	0	0	0	2	0	0	0	0	0	0	0	0	0	0	0	0	0	0	0
UNI13627	0	2	3	0	2	1	4	6	6	4	0	1	4	7	6	0	6	5	11	6	1	0	1	1	0	1	3	2	1	1	0	0	2	3	0	5	2	2	2	1	0	2	1	5	7	0	2	3	6
UNI18709	1	2	4	4	1	2	6	8	0	2	1	0	2	4	7	2	4	2	4	4	0	0	1	3	0	1	1	0	2	0	0	0	1	2	1	2	5	1	0	2	2	0	0	1	5	0	2	1	1
UNI22831	3	1	4	2	0	0	4	7	0	5	0	0	4	3	7	0	5	1	7	5	0	2	0	0	0	2	2	0	0	0	0	0	1	3	4	4	0	1	3	3	1	1	2	2	10	0	1	2	4
UNI34890	0	0	0	0	0	0	0	0	0	0	0	0	0	0	0	0	0	0	0	0	0	0	0	0	0	0	0	0	0	0	0	0	0	0	0	0	0	0	0	0	1	0	0	0	0	0	0	0	0
UNI1094	0	0	1	0	0	0	0	0	0	0	0	0	0	0	0	0	0	0	0	0	0	0	0	0	0	0	0	0	0	0	0	0	0	0	0	0	0	0	0	0	0	0	0	0	0	0	0	0	0
UNI1105	0	0	0	0	0	0	0	0	0	0	0	0	0	0	0	0	0	0	0	0	0	0	0	0	0	0	0	0	0	0	0	0	0	0	0	0	0	0	0	0	0	0	0	0	0	0	0	0	0
UNI11218	1	0	13	11	1	1	10	18	0	2	1	0	0	0	2	1	1	0	5	7	0	0	0	0	1	1	5	5	0	0	0	0	6	4	0	0	0	0	4	1	1	0	0	0	5	0	0	0	8
UNI1133	0	3	61	61	3	4	2	3	6	11	2	1	0	0	13	12	1	1	3	2	8	11	4	4	4	8	19	16	12	10	4	4	32	74	9	4	6	5	35	30	6	5	4	5	72	73	7	11	41
UNI11357	1	3	15	9	2	6	0	3	10	7	4	1	6	1	3	7	1	3	1	2	7	7	9	4	5	0	10	4	3	9	0	9	19	13	5	3	5	2	24	19	2	2	1	1	12	29	2	4	5
UNI1448	2	1	90	88	2	2	1	1	3	11	0	1	0	1	10	9	2	2	1	1	9	9	0	5	4	4	24	22	9	8	3	3	44	32	7	6	5	4	34	42	6	5	2	4	66	80	1	6	31
UNI1462	0	0	0	0	0	0	0	0	0	0	0	0	0	0	0	0	0	0	0	0	0	0	0	0	0	0	0	0	0	0	0	0	0	0	0	0	0	0	0	0	0	0	0	0	0	0	0	0	0
UNI14660	2	0	14	2	3	4	1	6	2	3	0	2	4	0	5	11	0	2	1	3	14	4	5	4	2	0	8	3	2	5	1	7	7	9	4	2	1	1	10	10	0	4	1	0	13	27	3	1	9
UNI14903	0	0	2	1	0	1	0	0	0	1	1	0	0	0	1	1	0	0	0	0	0	0	0	2	0	0	2	1	0	2	1	0	1	3	1	0	0	0	2	0	1	0	0	0	2	0	0	0	4
UNI1504	0	0	0	0	0	0	0	0	0	0	0	0	0	0	0	0	0	0	0	0	0	0	0	0	0	0	0	0	0	0	0	0	0	0	0	0	0	0	0	0	0	0	0	0	0	0	0	0	0
UNI15136	0	0	0	0	0	0	0	0	0	0	0	0	0	0	0	0	0	0	0	0	0	0	0	0	0	0	0	0	0	0	0	0	0	0	0	0	0	0	0	0	0	0	0	0	0	0	0	0	0
UNI15456	0	0	1	0	0	0	0	0	0	0	0	0	0	0	0	0	0	0	0	0	0	0	0	0	0	0	0	0	0	0	0	0	1	0	0	0	0	0	1	0	0	0	0	0	1	0	0	0	0
UNI15817	0	0	1	0	0	0	0	0	0	0	0	0	0	0	0	0	0	0	0	0	0	0	0	0	0	0	1	0	0	0	0	0	1	0	0	0	0	0	1	0	0	0	0	0	1	0	0	0	2
UNI1646	0	0	0	0	0	0	0	0	0	0	0	0	0	0	0	0	0	0	0	0	0	0	0	0	0	0	0	0	0	0	0	0	0	0	0	0	0	0	0	0	0	0	0	0	0	1	0	0	0
UNI1693	1	1	54	44	3	5	0	0	4	6	5	1	0	0	5	9	0	0	0	2	8	7	3	0	8	5	25	13	9	7	9	2	37	34	5	3	7	5	27	21	3	6	7	2	54	53	5	5	21
UNI17580	0	0	0	2	0	0	0	2	0	0	0	0	0	0	0	0	0	0	0	1	0	0	0	0	0	0	0	0	0	0	0	0	4	3	0	0	0	0	2	0	0	0	0	0	2	2	0	0	0
UNI18542	2	0	16	13	2	0	0	0	1	4	2	1	0	0	4	3	1	1	0	0	2	4	1	4	0	2	4	3	2	3	0	2	4	9	2	1	3	1	3	9	1	3	2	0	15	0	1	3	1
UNI18711	0	0	0	0	0	0	0	0	0	0	0	0	0	0	0	0	0	0	0	0	0	0	0	0	0	0	0	0	0	0	0	0	0	0	0	0	0	0	0	0	0	0	0	0	0	0	0	0	0
UNI18753	0	0	0	0	0	0	0	0	0	0	0	0	0	0	0	0	0	0	0	0	0	0	0	0	0	0	0	0	0	0	0	0	0	0	0	0	0	0	0	0	0	0	0	0	0	0	0	0	0
UNI19112	0	0	2	1	0	0	0	0	1	1	0	0	0	0	0	2	0	0	0	0	0	0	0	0	0	0	1	1	0	0	0	1	2	3	0	0	0	0	2	1	0	0	0	0	3	0	0	0	6
UNI19397	0	1	17	14	1	1	0	0	1	1	0	0	0	0	1	5	0	0	0	0	4	5	0	1	0	0	3	1	2	3	1	2	4	6	3	1	4	0	4	4	0	1	1	2	6	0	2	2	1
UNI19508	0	0	0	0	0	0	0	0	0	0	0	0	0	0	0	0	0	0	0	0	0	0	0	0	0	0	0	0	0	0	0	0	0	1	0	0	0	0	0	0	0	0	0	0	0	0	0	0	0
UNI1963	0	0	0	0	0	0	0	0	0	0	0	0	0	0	0	0	0	0	0	0	0	0	0	0	0	0	0	0	0	0	0	0	0	0	0	0	0	0	0	0	0	0	0	0	0	0	0	0	0
UNI20669	0	0	0	0	0	0	0	0	0	0	0	0	0	0	0	0	0	0	0	0	0	0	0	0	0	0	0	0	0	0	0	0	0	0	0	0	0	0	0	0	0	0	0	0	0	0	0	0	1
UNI20725	1	0	0	0	1	1	0	0	0	0	0	0	0	0	0	0	0	0	0	0	0	1	0	0	0	1	1	0	1	0	0	0	3	0	0	0	0	0	2	1	0	0	0	1	1	0	1	0	4
UNI20844	0	0	0	1	1	0	0	1	0	0	0	0	0	0	0	1	0	0	0	0	0	2	0	0	1	0	0	0	0	0	1	1	1	0	1	0	1	0	0	0	0	0	0	0	1	0	0	0	4
UNI21108	0	0	3	0	1	0	0	0	0	0	0	0	0	0	0	1	0	0	0	0	0	0	0	0	0	0	0	0	0	0	0	0	0	1	1	0	0	1	0	0	0	0	0	0	3	3	0	0	1
UNI2115	0	0	0	0	0	0	0	0	0	0	0	0	0	0	0	0	0	0	0	0	0	0	0	0	0	0	0	0	0	0	0	0	0	0	0	0	0	0	0	0	0	0	0	0	0	0	0	0	0
UNI21158	0	1	17	14	1	1	1	0	2	8	2	1	0	0	3	2	0	1	0	1	4	5	1	3	1	2	3	1	4	3	1	1	3	12	2	1	0	0	7	4	0	1	0	5	5	0	0	0	0
UNI21493	0	2	9	4	2	7	2	1	2	3	0	0	2	0	10	11	0	0	2	2	5	1	7	4	3	1	8	5	2	3	1	0	11	4	3	2	2	0	11	5	0	1	0	1	10	17	2	0	4
UNI21669	0	0	0	0	0	0	0	0	0	0	0	0	0	0	0	0	0	0	0	0	0	0	0	0	0	0	0	0	0	0	0	0	1	0	0	0	0	0	0	0	0	0	0	0	1	0	0	0	1
UNI2221	0	0	0	0	0	0	0	0	0	0	0	0	0	0	0	0	0	0	0	0	0	0	0	0	0	0	0	0	0	0	0	0	0	0	0	0	0	0	0	0	0	0	0	0	0	0	0	0	0
UNI2226	0	0	0	0	0	0	0	0	0	0	0	0	0	0	0	0	0	0	0	0	0	0	0	0	0	0	0	0	0	0	0	0	0	0	0	0	0	0	0	1	0	0	0	0	1	0	0	0	0
UNI22263	0	0	12	0	1	0	6	17	1	1	0	0	0	1	1	1	0	0	1	3	0	0	0	0	1	1	7	0	1	0	2	1	11	7	1	0	0	0	5	2	1	0	0	0	3	4	1	0	6
UNI22834	1	0	1	0	0	0	0	0	0	0	0	0	1	1	1	0	1	0	0	0	0	1	0	0	0	0	1	4	0	0	0	0	2	1	0	0	0	0	1	1	0	0	0	0	0	6	0	0	1
UNI23694	0	0	0	0	0	0	0	0	0	0	0	0	0	0	0	0	0	0	0	0	1	0	0	0	0	0	0	0	0	0	0	0	0	0	1	0	0	0	0	0	1	0	0	1	2	0	1	0	0
UNI2378	0	0	0	0	0	0	0	0	0	0	0	0	0	0	0	0	0	0	0	0	0	0	0	0	0	0	0	0	0	0	0	0	0	1	0	0	0	0	0	0	0	0	0	0	0	0	0	0	0
UNI24768	0	0	0	0	0	0	0	0	0	0	0	0	0	0	0	0	0	0	0	0	0	0	0	0	0	0	0	0	0	0	0	0	0	0	0	0	0	0	0	0	0	0	0	0	0	0	0	0	0
UNI2486	0	0	0	0	0	0	0	0	0	0	0	0	0	0	0	0	0	0	0	0	0	0	0	0	0	0	0	0	0	0	0	0	0	0	0	0	0	0	0	0	0	0	0	0	0	0	0	0	0
UNI24944	0	0	1	0	0	0	0	4	0	0	0	0	0	0	0	0	0	0	0	2	0	0	0	1	0	0	0	0	0	0	0	0	0	1	0	0	0	0	2	0	0	0	0	0	3	0	0	0	1
UNI25185	0	0	0	1	0	0	1	2	2	2	0	0	0	0	0	0	0	0	0	0	0	0	0	0	0	0	2	1	0	0	0	0	7	1	0	0	1	0	5	4	0	0	2	1	4	1	0	0	3
UNI25531	0	0	8	0	0	0	0	0	2	1	0	0	0	0	1	0	1	0	0	0	0	1	0	0	1	0	1	1	0	1	1	0	1	4	0	0	0	0	2	2	0	0	0	0	2	3	0	0	5
UNI25562	0	0	0	1	0	0	0	0	0	0	0	0	0	0	0	0	0	0	0	0	0	0	1	0	0	0	1	0	0	0	0	0	0	1	0	0	0	0	1	0	0	0	0	0	0	0	0	0	0
UNI25628	0	0	0	0	0	0	0	0	0	0	0	0	0	0	0	0	0	0	0	0	0	0	0	0	0	0	0	0	0	0	0	0	0	0	0	0	0	0	0	0	0	0	0	0	0	1	0	0	0
UNI25804	1	1	6	1	2	2	0	2	1	1	1	0	3	0	1	3	1	2	3	3	1	1	1	1	0	0	10	5	1	0	0	1	5	5	0	0	0	1	5	6	0	1	1	2	8	9	1	3	7
UNI26529	0	0	0	0	0	0	0	0	0	0	0	0	0	0	0	0	0	0	0	0	0	0	0	0	0	0	0	0	0	0	0	0	0	0	0	0	0	0	0	0	0	0	0	0	0	0	0	0	0
UNI27077	0	0	0	0	0	0	0	0	0	0	0	0	0	0	0	0	0	0	0	0	0	0	0	0	0	0	0	0	0	0	0	0	0	0	0	0	0	0	0	0	0	0	0	0	0	0	0	0	0
UNI27081	0	0	0	0	0	0	0	0	0	0	0	0	0	0	0	0	0	0	0	0	0	0	0	0	0	0	0	0	0	0	0	0	0	0	0	0	0	0	0	0	0	0	0	0	0	0	0	0	0
UNI27260	0	0	0	0	0	0	0	0	0	0	0	0	0	0	0	0	0	0	0	0	0	0	0	0	0	0	0	0	0	0	0	0	0	0	0	0	0	0	0	0	0	0	0	0	0	0	0	0	1
UNI27472	1	0	8	3	0	1	0	0	1	1	0	0	2	0	2	0	1	0	2	1	0	1	0	1	0	0	4	1	3	4	2	0	3	3	1	1	1	1	9	0	0	1	0	1	12	17	6	3	7
UNI2774	0	0	0	0	0	0	0	0	0	1	0	0	0	0	0	0	0	0	0	0	0	0	0	0	0	0	0	0	0	0	0	0	0	0	0	0	0	0	0	0	0	0	0	0	0	0	0	0	0
UNI27766	0	0	0	0	0	0	0	0	0	0	0	0	0	0	0	0	0	0	0	0	0	0	0	0	0	0	1	0	0	0	0	0	0	0	0	0	0	0	0	0	0	0	0	0	0	0	0	0	1
UNI27858	0	1	1	2	0	0	1	1	1	0	0	2	2	1	1	2	1	0	0	0	1	2	1	0	0	0	6	6	1	0	1	2	2	2	0	0	0	1	5	5	1	2	0	2	7	12	1	4	7
UNI28011	0	0	3	1	0	0	0	0	0	0	0	0	0	0	0	1	0	0	0	0	3	2	1	0	0	0	0	1	0	0	1	0	1	0	1	0	0	0	0	2	0	0	0	0	1	3	0	0	1
UNI2839	2	3	75	56	5	14	1	1	12	20	4	6	2	1	16	28	0	4	5	1	20	20	15	8	6	5	19	11	8	12	3	2	29	35	9	5	12	3	47	38	4	5	1	3	50	72	2	8	2
UNI28601	0	0	0	0	0	0	0	0	0	0	0	0	0	0	0	0	0	0	0	0	0	0	0	0	0	0	0	0	0	0	0	0	0	0	0	0	0	0	0	0	0	0	0	0	0	0	0	0	0
UNI2869	0	0	0	0	0	0	0	0	0	0	0	0	0	0	0	0	0	0	0	0	0	0	0	0	0	0	0	0	0	0	0	0	0	0	0	0	0	0	0	0	0	0	0	0	0	0	0	0	1
UNI28705	0	0	3	3	0	1	1	2	2	2	0	3	1	1	1	3	0	1	2	0	1	2	1	2	0	1	3	0	1	2	0	0	2	3	0	0	2	1	6	4	1	0	1	0	4	19	0	1	7
UNI28791	0	0	1	0	0	0	0	0	0	0	0	0	0	0	0	0	0	0	0	0	0	0	0	0	0	0	0	0	0	0	0	0	0	0	0	0	0	0	0	0	0	0	0	0	0	0	0	0	0
UNI288	8	15	103	104	27	34	3	4	26	31	30	18	9	3	35	49	5	14	7	9	27	30	41	18	12	7	156	149	20	28	14	8	64	94	15	8	15	13	84	87	5	16	6	5	126	169	12	14	94
UNI29489	0	0	3	0	0	0	0	0	0	0	0	0	0	0	0	1	0	1	0	0	0	0	1	0	0	0	1	0	0	1	0	0	2	5	0	0	0	0	3	3	0	0	0	0	1	0	0	0	0
UNI29825	0	0	0	0	0	0	0	0	0	0	0	0	0	0	0	0	0	0	0	0	0	0	0	0	0	0	0	0	0	0	0	0	0	0	0	0	0	0	0	0	0	0	0	0	0	0	0	0	0
UNI29854	0	1	0	1	0	0	0	0	0	0	0	0	1	0	0	1	0	0	0	0	0	1	0	0	0	0	1	2	0	0	0	0	0	1	0	0	0	0	1	1	1	2	0	0	0	1	0	0	0
UNI30065	0	0	0	0	0	0	0	0	0	0	0	0	0	0	0	0	0	0	0	0	0	0	0	0	0	0	0	0	0	0	0	0	0	0	0	0	0	0	0	0	0	0	0	0	0	0	0	0	0
UNI30607	1	1	7	6	1	0	1	1	0	5	0	0	0	0	3	0	0	1	0	1	3	4	2	1	3	0	4	3	2	0	0	0	2	3	2	0	0	0	7	6	1	2	0	1	7	17	4	2	7
UNI30766	0	0	0	0	0	0	0	0	0	0	0	0	0	0	0	0	0	0	0	0	0	0	0	0	0	0	0	0	1	0	0	0	0	0	0	0	0	0	0	0	0	0	0	0	0	0	0	0	0
UNI308	3	7	127	119	27	33	5	1	33	34	16	15	2	4	21	57	5	8	4	4	39	55	25	20	11	14	150	94	12	19	10	8	68	84	12	10	13	10	90	88	3	19	4	10	111	171	11	17	89
UNI31385	0	0	1	1	0	0	0	0	0	0	0	0	0	0	1	1	0	0	0	0	1	0	0	0	0	0	4	3	0	0	0	0	0	1	0	0	0	0	0	1	0	0	0	0	0	4	0	0	2
UNI31622	0	0	1	2	0	0	0	0	0	1	0	0	0	0	0	1	0	0	0	0	2	0	0	0	1	0	3	0	0	2	0	1	0	0	1	0	1	0	0	1	0	0	0	0	0	2	0	0	3
UNI32015	0	0	0	0	0	0	0	0	0	0	0	0	0	0	0	0	0	0	0	0	0	0	0	0	0	0	0	0	0	0	0	0	0	0	0	0	0	0	0	0	0	0	0	0	0	0	0	0	1
UNI32120	0	0	0	1	0	0	0	0	0	0	0	1	0	0	2	0	0	0	0	0	0	0	0	1	0	0	0	0	0	1	0	0	1	0	0	0	0	0	1	1	0	0	0	0	0	0	0	0	2
UNI32288	0	0	0	0	0	0	0	0	0	0	0	0	0	0	0	0	0	0	0	0	0	0	0	0	0	0	0	0	0	1	0	0	0	0	0	0	0	0	0	0	0	0	0	0	0	0	0	0	0
UNI32648	0	0	3	3	0	0	0	3	2	0	0	0	0	0	0	1	0	0	0	1	1	0	0	0	0	0	1	4	0	1	0	0	6	7	0	0	0	0	13	5	0	0	0	0	12	7	0	0	13
UNI32758	0	0	1	0	0	0	0	0	0	0	0	0	0	0	0	0	0	0	0	0	0	0	1	0	0	0	0	0	0	0	0	0	1	1	0	0	0	0	1	0	0	0	0	0	0	0	0	0	4
UNI32848	0	0	0	0	0	0	0	0	0	0	0	0	0	0	0	0	0	0	0	0	0	0	0	0	0	0	0	0	0	0	0	0	0	0	0	0	0	0	1	0	0	0	0	0	0	0	0	0	0
UNI33007	0	2	15	11	4	1	0	0	0	2	0	0	0	0	1	2	0	2	0	0	2	4	2	1	1	1	8	7	0	2	0	1	13	5	2	1	1	2	6	2	0	3	2	2	7	9	4	2	11
UNI33790	0	0	0	0	0	0	0	0	0	0	0	0	0	0	0	0	0	0	0	0	0	0	0	0	0	0	0	0	0	0	0	0	0	0	0	0	0	0	0	0	0	0	0	0	0	0	0	0	0
UNI33908	1	0	12	18	0	0	0	0	0	2	0	1	0	0	1	2	0	0	0	0	1	0	0	0	1	0	2	1	0	0	0	0	3	1	0	0	0	1	3	3	1	1	0	0	6	0	1	3	3
UNI34406	0	0	0	0	0	0	0	0	0	0	0	0	0	0	0	0	0	0	0	0	0	0	0	0	0	0	0	0	0	0	0	0	0	0	0	0	0	0	0	0	0	0	0	0	0	0	0	0	0
UNI34489	0	0	0	0	0	0	0	0	0	1	0	0	0	0	0	0	0	0	0	0	0	0	0	0	0	0	0	0	0	0	0	0	0	0	0	0	0	0	0	1	0	0	0	0	0	0	0	1	0
UNI3457	2	6	35	54	9	10	1	0	8	16	7	6	3	2	15	20	3	9	1	2	11	17	8	9	4	8	11	13	10	5	4	5	33	49	7	5	6	1	50	38	5	2	6	4	50	83	2	6	3
UNI34575	0	0	0	0	1	0	0	0	0	0	0	0	0	0	0	0	0	0	0	0	0	0	0	0	0	0	0	0	0	0	0	0	0	0	0	0	0	0	0	0	0	0	0	0	0	0	0	0	0
UNI354	0	0	0	0	0	0	0	0	1	1	0	1	0	0	0	0	0	0	1	0	0	0	0	0	0	0	0	0	0	0	0	0	0	1	0	0	0	0	1	0	1	0	0	0	0	0	0	0	0
UNI35413	0	0	0	0	0	0	0	0	1	0	0	0	0	0	0	0	0	0	0	0	0	0	1	0	0	0	0	0	0	1	1	1	0	0	0	0	0	0	1	0	0	0	0	0	0	0	0	0	2
UNI36104	0	1	0	1	1	0	0	0	0	0	0	0	0	0	0	0	0	0	0	0	0	1	0	0	0	0	0	3	0	0	0	0	4	2	0	0	1	0	4	1	0	2	0	0	1	3	0	1	6
UNI3615	0	0	0	0	0	1	0	0	0	0	0	0	0	0	0	0	0	0	0	0	0	0	0	0	0	0	0	0	0	0	0	0	0	0	0	0	0	0	0	0	0	0	0	0	0	0	0	0	0
UNI36349	0	0	0	0	0	0	0	0	0	1	0	0	0	0	0	0	0	0	0	0	0	0	0	0	0	0	0	0	0	0	0	1	0	0	0	0	0	0	0	0	0	0	0	0	0	0	0	0	0
UNI36661	0	0	0	0	0	0	0	0	0	0	0	0	0	0	0	1	0	0	0	0	0	0	1	1	0	1	0	0	0	0	0	0	0	0	0	0	0	0	0	0	0	0	0	0	0	0	0	0	17
UNI37349	0	0	0	0	0	0	0	0	0	0	0	0	0	0	0	0	0	0	0	1	0	0	0	0	1	0	0	0	0	1	0	0	0	0	1	0	0	0	0	0	0	0	0	0	0	0	0	0	3
UNI37490	0	0	0	0	0	0	0	0	0	0	0	0	0	0	0	0	0	0	0	0	0	0	0	0	0	0	0	0	0	0	0	0	0	0	0	0	0	0	0	0	0	0	0	0	0	0	0	0	0
UNI3761	0	0	0	0	0	0	0	0	0	0	0	0	0	0	0	0	0	0	0	0	0	0	0	0	0	0	0	0	0	0	0	0	0	0	1	0	0	0	0	0	0	0	0	0	0	0	0	0	0
UNI379	0	0	0	0	0	0	0	0	0	0	0	0	0	0	0	0	0	0	0	0	0	0	0	0	0	0	1	0	0	0	0	0	0	0	0	0	0	0	0	0	0	0	0	0	0	0	0	0	0
UNI381	0	0	0	0	0	0	0	0	0	0	0	0	0	0	0	0	0	0	0	0	0	0	0	0	0	0	0	0	0	0	0	0	1	0	0	0	0	0	0	0	0	0	0	0	0	0	0	0	1
UNI38427	0	0	0	0	0	0	0	0	0	0	0	0	0	0	1	0	0	0	0	0	0	0	0	0	0	0	0	0	0	1	0	0	0	0	0	0	0	0	0	0	0	0	0	0	0	0	0	0	0
UNI386	0	0	0	0	0	0	0	0	0	0	1	0	0	0	0	0	0	0	1	0	0	0	0	0	0	1	0	0	0	0	0	0	0	0	0	0	0	0	0	0	0	0	0	0	0	0	0	0	0
UNI38798	0	0	1	1	0	1	0	0	2	1	0	0	1	0	0	0	0	0	0	2	0	2	1	0	0	1	9	2	0	1	1	0	1	2	0	0	0	1	5	5	0	1	0	0	4	8	0	2	5
UNI39022	0	0	0	0	0	0	0	0	0	0	0	0	0	0	0	0	0	0	0	0	0	0	0	0	0	0	0	0	0	0	0	0	0	0	0	0	0	0	0	0	0	0	0	0	0	1	0	0	0
UNI391	0	0	0	0	0	0	0	0	0	0	0	0	0	0	0	0	0	0	0	0	0	0	0	1	0	0	0	0	0	0	0	0	0	0	0	0	0	0	1	0	0	0	0	0	0	1	0	0	0
UNI39663	1	4	0	0	0	0	0	0	0	0	0	1	0	0	0	0	0	0	2	6	1	1	0	0	20	14	5	3	7	3	6	26	5	7	18	9	44	11	9	6	4	12	31	22	8	6	7	7	5
UNI397	0	0	0	0	0	0	0	0	0	0	1	0	0	0	0	0	0	0	0	0	0	0	0	0	0	0	0	1	0	0	0	0	0	0	0	0	0	0	0	0	0	0	0	0	0	0	0	0	0
UNI398	0	0	0	0	0	0	0	0	0	0	0	0	0	0	0	0	0	0	0	0	0	0	0	0	1	0	1	0	0	0	0	0	0	0	0	0	0	0	2	0	0	0	0	0	0	0	0	0	0
UNI403	0	0	0	0	0	0	0	0	0	0	0	0	0	0	0	0	0	0	0	0	0	0	0	0	0	0	0	0	0	0	0	0	0	0	0	0	0	0	1	0	0	0	0	0	0	0	0	0	0
UNI40651	0	0	1	0	0	0	0	0	0	0	0	0	0	0	0	0	0	0	0	0	0	0	0	0	0	0	0	0	0	0	0	0	0	0	0	0	0	0	0	0	0	0	0	0	0	0	0	0	0
UNI471	5	7	97	97	22	22	4	2	13	25	12	9	8	1	27	44	8	8	3	4	27	23	21	21	8	7	105	83	10	16	6	5	53	58	12	10	7	7	76	54	2	6	2	7	82	99	7	10	53
UNI4905	1	3	37	42	9	6	2	2	14	15	9	1	1	2	13	26	2	1	1	3	15	8	7	7	4	4	11	7	6	6	4	4	25	22	0	2	2	1	33	24	3	6	4	5	46	55	4	2	0
UNI4990	0	0	0	0	0	0	0	0	0	0	0	0	0	0	0	0	0	0	0	0	0	0	0	1	0	0	1	0	0	0	0	0	0	0	0	0	0	0	0	0	0	0	0	0	0	0	0	0	0
UNI5049	0	0	0	0	0	0	0	0	0	0	0	0	0	0	0	0	0	0	0	0	0	0	0	0	0	0	0	0	0	0	0	0	0	0	0	0	0	0	0	0	0	0	0	0	1	1	0	0	0
UNI506	0	0	0	0	0	0	0	0	0	0	0	0	0	0	0	0	0	0	0	0	0	0	0	0	0	0	0	0	0	0	0	0	0	1	0	0	0	0	0	0	0	0	0	0	0	0	0	0	0
UNI643	0	0	0	1	0	0	0	0	0	0	0	0	0	0	1	0	0	0	0	0	0	0	0	0	0	0	0	0	0	0	0	0	0	0	0	0	0	0	0	0	0	0	0	0	1	0	0	0	0
UNI650	0	0	0	1	0	0	0	0	0	0	0	0	0	0	0	0	0	0	0	0	0	0	0	0	0	0	0	0	0	0	0	0	0	0	0	0	0	0	0	0	0	0	0	0	0	0	0	0	0
UNI678	0	0	0	0	0	0	0	0	0	0	0	0	0	0	0	0	0	0	0	0	0	0	0	0	0	0	1	0	0	0	0	0	0	0	0	0	0	0	0	0	0	0	0	0	0	0	0	0	1
UNI700	0	0	0	1	0	0	0	0	0	0	0	0	0	0	0	0	0	0	0	0	0	0	0	0	0	0	0	0	0	0	0	0	0	0	0	0	0	0	0	0	0	0	0	0	0	1	0	0	0
UNI703	0	0	0	0	0	0	0	0	0	0	0	0	0	0	0	0	0	0	0	0	0	0	0	0	0	0	0	0	0	0	0	0	0	0	0	0	0	0	0	0	0	0	0	0	0	0	0	0	0
UNI742	0	0	0	0	0	0	0	0	0	0	0	0	0	0	0	0	0	0	0	0	0	0	0	0	0	0	0	0	0	0	0	0	0	0	0	0	0	0	0	0	0	0	0	0	0	0	0	0	0
UNI746	0	0	0	0	0	0	0	0	0	0	0	0	0	0	0	0	0	0	0	0	0	0	0	0	0	0	0	0	0	0	0	0	0	0	0	0	0	0	0	0	0	0	0	0	0	0	0	0	0
UNI774	0	0	0	0	0	0	0	0	0	0	0	0	0	0	0	0	0	0	0	0	0	0	0	0	0	0	1	0	0	0	0	0	0	0	0	0	0	0	0	0	0	0	0	0	0	0	0	0	0
UNI828	0	0	0	0	0	0	0	0	0	0	0	0	0	0	0	0	0	0	0	0	0	0	0	0	0	0	0	0	0	0	0	0	0	0	0	0	0	0	0	0	0	0	0	0	0	0	0	0	0
UNI832	0	0	0	0	0	0	0	0	0	0	0	0	0	0	0	0	0	0	0	0	0	0	0	0	0	0	1	0	0	0	0	0	0	0	0	0	0	0	0	0	0	0	0	0	0	0	0	0	0
UNI9545	0	0	14	7	0	0	8	16	5	7	0	0	1	2	0	2	0	0	0	8	0	2	0	2	1	0	0	1	0	2	0	0	17	17	4	0	0	0	7	1	0	0	0	1	8	10	0	0	14
UNI977	0	0	0	0	0	0	0	0	0	0	1	0	0	0	0	0	0	0	0	0	0	0	0	0	0	0	0	0	0	0	0	0	0	0	0	0	0	0	0	0	0	0	0	0	0	0	0	0	0
UNI10339	0	0	0	0	0	0	0	0	0	0	0	0	0	0	0	0	0	0	0	0	0	0	0	0	0	0	0	0	0	0	0	0	0	0	1	0	0	0	0	0	0	1	0	0	0	0	0	0	0
UNI10544	2	1	5	4	1	4	2	1	2	1	1	1	1	1	3	3	0	1	3	1	2	0	2	1	12	4	2	0	8	3	0	7	6	6	5	1	8	1	12	12	1	6	6	2	5	19	2	4	6
UNI10593	0	9	8	6	4	2	3	1	5	5	0	1	4	1	3	2	0	0	1	0	4	4	3	2	10	5	3	5	3	5	6	9	7	16	6	6	8	5	25	15	4	3	4	14	23	22	3	5	15
UNI10636	0	0	0	0	0	0	0	0	0	0	0	0	0	0	0	0	0	0	0	0	0	0	0	0	0	0	0	0	0	0	0	0	0	0	0	0	0	0	0	0	0	0	0	0	1	0	0	0	0
UNI10679	0	0	0	0	0	0	0	1	0	0	0	0	0	0	0	0	0	0	0	0	0	0	0	0	0	0	0	0	0	0	0	0	0	0	0	0	0	0	0	0	0	0	0	0	1	0	0	0	1
UNI10692	2	1	25	9	4	8	0	0	9	4	7	4	3	0	2	12	0	5	1	3	13	2	7	7	2	3	2	3	3	4	4	1	19	8	5	3	1	0	8	3	3	1	0	0	7	12	3	0	4
UNI10963	0	0	1	0	0	0	0	0	0	0	0	0	0	0	0	0	0	0	0	0	0	0	0	0	0	0	0	0	0	0	0	0	0	0	0	0	0	0	0	0	0	0	0	0	0	0	0	0	0
UNI10970	0	1	13	6	1	2	2	2	2	0	2	2	4	2	1	6	0	2	2	4	8	7	2	2	1	1	15	9	3	3	7	0	21	12	1	4	2	1	12	17	4	1	0	3	31	22	2	4	8
UNI11206	0	0	3	4	0	0	0	0	1	5	0	0	0	0	3	0	0	0	0	0	0	0	0	0	0	0	0	0	0	0	0	0	2	2	0	0	0	0	3	3	0	0	1	0	8	4	1	0	1
UNI11334	0	0	0	0	0	0	0	0	0	0	0	0	0	0	0	0	0	0	0	0	0	0	0	0	0	0	0	0	0	0	0	0	0	0	0	0	0	0	0	0	0	0	0	0	0	0	0	0	0
UNI11346	0	0	16	7	1	1	0	1	4	8	1	0	0	0	2	1	0	0	0	0	3	0	1	1	0	0	6	7	0	1	1	0	21	8	1	0	0	0	13	9	0	0	0	0	15	13	0	0	6
UNI11495	0	0	0	0	0	0	0	0	0	0	0	0	0	0	0	0	0	0	0	0	0	0	0	0	0	0	0	0	0	0	0	0	0	0	0	0	0	0	0	0	0	0	0	0	0	0	0	0	0
UNI11505	0	0	3	2	0	0	0	0	0	0	0	0	0	0	0	0	0	0	0	1	1	0	1	0	1	0	7	5	0	0	0	1	0	0	0	0	0	2	1	1	1	0	0	1	0	0	0	0	4
UNI11579	0	0	0	0	0	0	0	0	0	0	0	0	0	0	0	0	0	0	0	0	0	0	0	0	0	0	0	0	0	0	0	0	1	0	0	0	0	0	0	0	0	0	0	0	0	1	0	0	0
UNI11670	0	0	15	9	5	3	4	15	4	3	5	3	4	2	2	4	1	3	4	12	5	3	2	5	0	0	27	19	0	0	1	0	22	12	0	1	0	0	19	16	0	1	1	1	34	26	2	0	24
UNI11787	0	0	0	0	0	0	0	0	0	1	0	0	0	0	0	0	0	0	0	0	0	0	0	0	0	0	0	0	0	0	0	0	0	0	0	0	0	0	0	0	0	0	0	0	0	0	0	0	0
UNI12085	0	0	0	0	0	0	0	0	0	0	0	0	0	0	0	0	0	0	0	0	0	0	0	0	0	0	0	0	1	0	0	0	0	0	0	0	0	0	0	0	0	0	0	0	0	0	0	0	0
UNI12126	0	0	0	1	0	0	0	0	0	0	0	0	0	0	2	1	0	0	0	0	0	0	1	0	2	0	0	0	0	0	0	1	3	5	0	0	1	0	2	1	0	1	0	0	1	4	0	0	0
UNI12513	0	0	0	0	0	0	0	0	0	0	0	0	0	0	0	0	0	0	0	0	0	0	0	0	0	0	0	0	0	0	0	0	0	0	0	0	0	0	0	0	0	0	0	0	0	0	0	0	0
UNI12930	0	0	0	0	0	0	0	0	0	0	0	0	0	0	0	0	0	0	0	0	0	0	0	0	0	0	0	0	0	0	0	0	0	0	0	0	0	0	0	0	0	0	0	0	0	0	0	0	0
UNI13102	0	0	1	0	0	0	2	1	2	5	2	0	0	1	2	3	0	0	1	1	3	1	2	2	2	2	1	1	2	2	1	2	4	9	3	1	0	0	13	16	1	3	2	1	15	27	5	1	4
UNI13172	0	0	0	0	0	0	0	0	0	0	0	0	0	0	0	0	0	0	0	0	0	0	0	0	0	0	0	0	0	0	0	0	0	1	0	0	0	0	0	0	0	0	0	0	0	0	0	0	0
UNI13207	0	0	0	0	0	0	0	1	0	0	0	0	0	0	0	0	0	0	0	0	0	0	0	0	0	0	0	0	0	0	0	0	0	0	0	0	0	0	1	0	0	0	0	0	0	0	0	0	0
UNI13236	0	0	0	0	0	0	0	0	0	0	0	0	0	0	0	0	0	0	0	0	0	0	0	0	0	0	0	0	0	0	0	0	1	0	0	0	0	0	0	0	0	0	0	0	0	0	0	0	0
UNI13274	0	0	0	0	0	0	0	1	0	0	0	0	0	0	0	0	0	0	0	0	0	0	0	0	2	0	0	0	0	0	0	0	0	0	0	0	0	0	0	0	0	0	0	0	0	0	0	0	0
UNI13291	1	3	7	7	1	2	1	0	3	4	1	4	1	0	5	6	0	0	1	2	3	4	7	5	9	3	6	3	6	12	3	6	11	10	4	4	9	1	22	16	2	3	7	7	26	32	1	2	7
UNI13331	0	0	0	1	0	0	0	0	0	0	0	0	0	0	0	0	0	0	0	0	0	0	0	0	0	0	0	0	0	0	0	0	0	0	0	0	1	0	0	0	0	0	0	0	0	1	0	0	0
UNI13333	0	0	0	0	0	0	0	0	0	0	0	0	0	0	0	0	0	0	0	0	0	0	0	0	0	0	0	0	0	0	0	0	0	0	0	0	0	0	0	0	0	0	0	0	0	0	0	0	0
UNI13355	0	0	0	0	0	0	0	0	0	0	0	0	0	0	0	0	0	0	0	0	0	0	0	0	0	0	0	0	0	0	0	0	0	0	0	0	0	0	0	0	0	0	0	0	1	0	0	0	0
UNI13405	0	0	0	0	0	0	0	0	0	0	0	0	0	0	0	0	0	0	0	0	0	0	0	0	0	0	0	0	0	0	0	0	0	0	0	0	0	0	0	0	0	0	0	0	0	0	0	0	0
UNI13441	0	0	0	0	0	0	0	0	0	0	0	0	0	0	0	0	0	0	0	0	0	1	0	0	0	0	0	0	0	0	0	0	0	0	0	0	0	0	0	0	0	0	0	0	0	0	0	0	0
UNI13446	0	0	0	0	0	0	0	0	0	0	0	0	0	0	0	0	0	0	0	0	0	0	0	0	0	0	0	0	0	0	0	0	0	0	0	0	0	0	0	0	0	0	0	0	0	0	0	0	0
UNI14062	0	0	0	0	0	0	0	0	0	0	0	0	0	0	0	0	0	0	0	0	0	0	0	0	0	0	0	0	0	0	0	0	0	0	0	0	0	0	0	0	0	0	0	0	0	0	0	0	0
UNI14075	0	0	0	0	0	0	0	0	0	0	0	0	0	0	0	0	0	0	0	0	0	0	0	0	0	0	0	0	0	0	0	0	0	0	0	0	0	0	0	0	0	0	1	0	0	0	0	0	0
UNI14083	0	4	6	8	2	3	0	0	0	4	0	0	1	0	4	10	1	1	1	3	2	3	0	0	3	3	2	4	4	2	2	7	7	7	4	3	5	3	12	11	1	3	6	3	13	24	3	2	10
UNI14144	0	0	0	0	0	0	0	0	0	0	0	0	0	0	0	0	0	0	0	1	0	0	0	0	0	0	0	0	0	0	0	0	0	0	0	0	0	0	0	0	0	0	0	0	0	0	0	0	0
UNI14224	0	0	0	0	0	0	0	0	0	0	0	0	0	0	0	0	0	0	0	0	0	0	0	0	0	0	0	0	0	0	0	0	0	1	0	0	0	0	0	0	0	0	0	0	0	0	0	0	0
UNI14248	0	0	0	0	0	0	0	0	0	0	0	0	0	0	0	0	0	0	0	0	0	0	0	0	0	0	0	0	0	0	0	0	0	0	0	0	0	0	0	0	0	0	0	0	0	0	0	0	0
UNI14659	0	0	0	0	0	0	0	1	0	0	0	0	0	0	0	0	0	0	0	0	0	0	0	0	0	0	1	0	0	0	0	0	0	0	0	0	0	0	0	0	0	0	0	0	0	0	0	0	0
UNI14746	0	0	5	0	0	0	2	1	0	0	0	0	0	0	0	0	0	0	1	2	0	0	0	0	0	0	0	0	0	0	0	0	4	3	0	0	0	0	2	1	0	0	0	0	5	2	1	0	0
UNI14914	0	0	0	0	0	1	0	0	0	0	0	0	0	0	0	0	0	0	0	0	0	0	0	0	0	0	0	0	0	0	0	0	1	0	0	0	0	0	0	0	0	0	0	0	2	0	0	0	1
UNI14961	0	0	0	0	1	0	0	0	0	0	0	0	0	0	0	0	0	0	0	0	0	0	0	0	0	0	0	0	0	0	0	0	0	0	0	0	0	0	0	0	0	0	0	0	0	0	0	0	0
UNI15105	3	0	3	2	0	2	1	2	1	3	1	1	1	1	3	2	1	1	3	3	4	2	2	0	2	1	1	1	0	2	0	0	2	3	2	2	2	3	3	1	0	0	3	0	2	0	2	3	4
UNI15214	0	0	0	0	0	0	0	0	0	1	0	0	0	0	0	0	0	0	0	0	0	0	0	0	0	0	0	0	0	0	0	0	1	0	0	0	0	0	0	0	0	0	0	0	0	0	0	0	0
UNI15264	0	0	0	0	0	0	0	0	0	0	0	0	0	0	0	0	0	0	0	0	0	0	0	0	0	0	1	0	0	0	0	0	0	0	0	0	0	0	0	0	0	0	1	0	2	0	0	0	0
UNI15318	0	0	0	0	0	0	0	0	0	1	0	0	0	0	0	0	0	0	0	0	0	0	0	0	0	0	0	0	0	0	0	0	0	1	0	0	0	0	0	0	0	0	0	0	0	0	0	0	0
UNI15325	13	18	11	4	7	19	15	39	12	26	13	11	22	3	7	23	3	3	29	30	16	11	30	38	14	13	20	14	9	16	12	16	10	7	10	9	20	7	10	22	7	10	14	3	11	31	8	13	15
UNI15399	0	0	0	0	0	0	0	0	0	0	0	0	0	0	0	0	0	0	0	0	0	0	0	0	0	0	2	0	0	0	0	0	0	0	0	0	0	0	0	0	0	0	0	0	0	0	0	0	0
UNI15508	0	0	0	0	0	0	0	0	0	0	0	0	0	0	0	0	0	0	0	0	0	0	0	0	0	0	0	0	0	0	0	0	1	0	0	0	0	0	0	0	0	0	0	0	0	0	0	0	0
UNI15952	0	0	9	1	0	2	3	1	0	5	1	0	3	0	2	3	0	0	5	4	0	0	4	1	7	3	1	1	5	7	2	7	8	3	2	4	4	1	5	7	2	5	4	3	4	16	4	6	4
UNI15968	0	1	5	5	3	2	0	1	1	1	0	0	1	0	2	2	1	0	2	2	4	3	0	3	2	2	2	2	2	0	2	2	5	5	1	4	4	1	13	7	3	2	2	1	12	25	2	1	5
UNI16676	0	0	0	0	0	0	0	0	0	0	0	0	0	0	0	0	0	0	0	0	0	0	0	0	0	0	1	0	0	0	0	0	0	0	0	0	0	0	0	0	0	0	0	0	0	0	0	0	0
UNI16703	1	0	1	2	3	2	0	0	1	5	1	0	1	0	2	2	3	0	2	1	2	3	1	2	0	0	1	1	2	1	0	0	2	3	1	1	0	0	2	3	2	2	0	1	3	0	0	3	8
UNI17014	0	0	0	0	0	0	0	0	0	0	0	0	0	0	0	0	0	0	0	0	0	0	0	1	0	0	1	0	0	0	0	0	0	0	0	0	0	0	0	0	0	0	0	0	0	0	0	0	0
UNI17058	2	0	4	3	0	2	0	1	1	1	4	0	4	0	2	1	2	4	3	4	0	1	1	1	1	0	2	4	1	2	0	0	0	0	2	2	4	1	5	1	2	0	0	1	2	0	5	2	12
UNI17064	0	0	0	1	0	0	0	0	0	0	0	1	0	0	0	1	0	0	0	0	0	0	0	0	1	3	0	0	1	0	0	1	3	1	1	1	2	0	0	4	0	1	0	1	0	2	0	0	0
UNI17129	0	0	0	0	0	0	0	0	0	0	0	0	0	0	0	0	0	0	0	0	0	0	0	0	0	0	0	1	0	0	0	0	0	0	0	0	0	0	0	0	0	0	0	0	0	0	0	0	0
UNI17509	3	1	0	0	0	0	0	1	0	0	1	0	2	0	1	0	0	0	0	1	0	0	0	0	0	0	2	2	1	0	0	0	0	0	0	1	0	1	0	0	0	0	0	0	0	0	0	0	9
UNI17538	0	0	7	3	1	1	0	0	0	3	0	0	1	0	5	6	0	0	1	0	1	2	0	0	0	1	1	0	2	1	1	1	6	4	1	3	0	0	6	8	0	2	1	1	14	20	2	0	5
UNI17771	0	0	0	0	0	0	0	0	0	0	0	0	0	0	0	0	0	0	0	0	0	0	0	0	1	0	0	0	0	0	0	0	0	0	0	0	0	0	0	0	0	0	0	0	0	0	0	0	0
UNI17778	0	0	2	0	1	0	0	0	0	0	0	0	0	0	0	0	0	0	1	0	0	0	0	0	0	0	0	0	0	0	0	0	0	0	0	1	0	0	0	1	0	0	0	0	0	0	0	0	5
UNI17809	0	0	0	0	0	0	0	1	0	0	0	0	0	0	0	0	0	0	0	0	0	0	0	0	0	0	0	0	0	0	0	0	0	0	0	0	0	1	0	0	0	0	0	0	0	0	0	0	0
UNI17939	0	0	1	0	0	0	0	0	0	0	0	0	0	0	0	0	0	0	0	0	0	0	0	0	0	0	0	0	0	0	0	0	0	0	0	0	0	0	0	0	0	0	0	0	0	0	0	0	1
UNI18058	0	2	11	2	0	2	0	0	1	2	0	0	0	0	2	4	1	1	0	0	1	0	0	1	1	1	3	1	3	0	0	0	8	0	1	1	0	0	4	4	0	0	0	0	11	19	1	0	4
UNI18151	0	0	0	0	0	0	0	0	0	0	0	0	0	0	0	0	0	0	0	1	0	0	0	0	0	0	0	0	0	0	0	0	0	0	0	0	0	0	0	0	0	0	0	0	0	0	0	0	0
UNI18601	0	0	0	0	0	0	0	0	0	0	0	0	0	0	0	0	0	0	0	0	0	0	0	0	0	0	1	0	0	0	0	0	0	0	0	0	0	0	0	1	0	0	0	0	0	0	0	0	0
UNI18621	0	0	0	0	0	0	0	0	0	0	0	0	0	0	0	1	0	0	0	0	0	0	0	0	0	0	0	0	0	0	0	0	0	1	0	0	0	0	0	0	0	0	0	0	0	0	0	0	0
UNI18715	0	0	0	0	0	0	0	0	0	0	0	0	0	0	0	0	0	0	0	0	0	0	0	0	0	0	0	0	0	0	0	0	0	0	0	0	0	0	0	0	0	0	0	0	0	0	0	0	1
UNI18741	0	1	6	4	0	3	0	3	0	3	0	1	1	0	4	8	0	0	2	2	5	2	2	4	2	2	6	2	4	1	1	0	8	8	4	1	1	0	8	6	1	0	1	1	10	25	2	2	9
UNI18745	0	0	0	0	0	0	0	0	0	0	0	0	0	0	0	0	0	0	0	0	0	0	0	0	0	0	0	0	0	0	0	0	0	0	0	0	0	0	0	0	0	0	0	0	0	0	0	0	0
UNI18827	0	2	3	0	4	2	0	0	2	4	0	3	5	2	11	5	5	4	1	0	7	7	2	2	4	3	1	0	4	1	1	0	7	16	7	4	0	7	24	11	0	2	2	6	14	0	1	3	3
UNI19029	0	0	0	0	0	0	1	1	0	0	0	0	0	1	0	0	0	0	0	4	0	0	0	1	0	0	0	2	0	0	0	0	0	1	1	0	0	0	0	1	0	0	0	0	0	0	0	0	2
UNI19565	6	6	7	5	8	11	10	18	6	10	7	6	10	1	7	7	4	3	21	23	5	10	8	15	13	13	16	8	5	9	9	22	7	4	10	4	22	2	2	4	1	7	11	8	4	4	0	5	8
UNI19701	1	3	1	1	0	2	7	14	0	1	1	1	2	1	2	3	0	0	5	7	0	0	0	2	0	0	3	1	0	0	0	1	5	1	0	0	0	1	1	0	0	0	0	0	1	3	0	0	6
UNI19793	0	0	0	1	0	0	0	0	0	0	0	0	0	0	0	0	0	0	0	0	0	0	0	0	0	0	0	0	0	0	0	0	0	0	0	0	0	0	0	0	0	0	0	0	0	0	0	0	0
UNI19794	1	1	6	4	1	1	1	0	0	3	1	0	1	1	4	6	1	1	0	4	5	1	0	2	2	2	9	3	0	1	1	3	9	3	2	1	1	1	16	8	5	2	1	4	24	35	5	2	7
UNI19800	0	0	4	1	5	2	0	0	1	5	0	3	4	1	6	8	3	1	0	1	4	7	2	6	3	4	0	1	4	2	6	3	9	3	4	3	1	1	13	16	0	0	2	1	16	2	2	1	1
UNI19922	0	0	0	0	0	0	0	0	0	0	0	0	0	0	0	0	0	0	0	0	0	0	0	0	0	0	1	0	0	0	0	0	0	0	0	0	0	0	0	0	0	0	0	0	0	1	0	0	0
UNI19955	0	0	0	0	0	1	0	0	0	0	0	0	0	0	0	0	0	0	0	0	0	0	0	0	0	0	0	0	0	0	0	0	0	0	0	0	0	0	0	0	0	0	0	0	0	0	0	0	0
UNI20026	0	0	7	3	0	1	0	1	0	2	0	2	2	0	0	1	1	0	1	1	1	1	2	0	5	0	4	1	2	3	2	1	5	6	0	0	3	1	10	13	1	3	2	3	22	35	2	0	5
UNI20350	0	1	15	14	0	2	1	3	4	7	3	1	0	1	4	5	1	0	2	2	3	1	1	4	0	0	15	13	0	1	1	0	23	12	1	1	0	1	13	10	0	0	1	0	25	6	0	0	14
UNI20541	0	0	0	0	0	0	0	0	0	0	0	0	0	0	0	0	0	0	0	0	0	0	0	0	0	0	0	0	0	0	0	0	0	0	0	0	0	0	0	0	0	0	0	0	0	0	0	0	0
UNI20585	0	1	1	0	0	0	0	1	0	1	0	0	0	0	1	3	0	0	0	0	0	0	0	0	0	0	0	0	0	0	0	0	0	0	0	0	0	0	0	0	0	0	0	0	0	0	0	0	2
UNI21458	4	2	2	3	2	9	5	10	7	7	4	4	2	0	6	7	2	3	6	5	9	7	3	8	2	2	3	5	5	6	4	2	4	5	4	2	3	1	7	11	1	3	4	2	5	14	1	4	3
UNI21472	0	0	1	1	1	0	2	7	0	0	0	0	0	0	0	0	0	0	1	1	0	1	0	0	0	0	1	0	0	0	0	0	1	0	0	0	0	0	0	0	0	0	0	0	0	0	0	0	0
UNI21656	0	0	0	0	0	0	0	0	0	0	0	0	0	0	0	0	0	0	0	0	0	0	0	0	0	0	0	0	0	0	0	0	0	0	0	0	0	0	0	0	0	0	0	0	0	0	0	0	0
UNI21978	2	2	4	0	1	1	1	0	2	2	5	5	1	0	0	2	0	2	0	0	7	3	4	4	0	0	1	0	2	2	1	0	6	2	2	1	1	1	2	0	1	4	0	0	0	6	1	1	1
UNI22169	0	0	0	0	0	0	0	0	0	0	0	0	0	0	0	0	0	0	0	0	0	0	0	0	0	0	0	0	0	0	0	0	0	0	0	0	0	0	0	0	0	0	0	0	1	0	0	0	0
UNI22262	0	0	0	0	0	0	0	0	0	0	0	0	0	0	0	0	0	0	0	0	0	0	0	0	1	0	0	0	0	0	0	0	0	0	0	0	0	0	0	0	0	0	0	0	0	0	0	0	0
UNI22686	0	0	0	0	0	0	0	0	0	0	0	0	0	0	0	0	0	0	0	0	0	0	0	0	0	0	0	0	0	0	0	0	0	0	0	0	0	0	0	0	0	0	0	0	0	0	0	0	0
UNI22746	0	0	0	0	0	0	0	0	0	0	0	0	0	0	0	0	0	0	0	0	0	0	0	0	0	0	0	0	0	0	0	0	0	0	0	0	0	0	0	0	0	0	0	0	0	0	0	0	0
UNI22994	0	0	0	0	0	0	0	0	0	0	1	0	0	0	0	0	0	0	0	1	0	0	0	0	0	0	0	0	0	0	0	0	0	0	0	0	0	0	0	0	0	0	0	0	0	0	0	0	0
UNI23040	0	0	0	0	0	0	0	0	0	0	0	0	0	0	0	0	0	0	0	0	0	0	0	0	0	0	0	0	0	0	0	0	0	0	0	0	0	0	0	0	0	0	0	0	0	0	0	0	0
UNI23128	0	0	0	0	0	0	0	0	0	0	0	0	1	0	0	0	0	0	0	0	0	1	0	0	0	0	0	1	0	0	0	0	0	0	0	0	0	0	0	0	0	0	0	1	0	0	0	0	1
UNI23299	0	0	0	0	0	0	0	0	0	0	0	0	0	0	0	0	0	0	0	0	0	0	0	0	0	0	1	0	0	0	0	0	0	0	0	0	0	0	1	0	0	0	0	0	0	0	0	0	2
UNI23304	0	0	0	0	0	0	0	1	0	0	0	0	0	0	0	0	0	0	0	0	0	0	0	0	0	0	0	0	0	0	0	0	0	0	0	0	0	0	0	0	0	0	0	0	0	0	0	0	0
UNI23572	0	0	0	0	0	0	0	1	0	0	0	0	0	0	0	0	0	0	0	0	0	0	0	0	0	0	0	0	0	0	0	0	0	0	0	0	0	0	0	0	0	0	0	0	0	0	0	0	0
UNI23788	0	0	0	0	0	0	0	0	0	0	0	0	0	0	0	0	0	0	0	0	0	0	0	0	1	0	0	0	0	0	0	0	0	0	0	0	0	0	0	0	0	0	0	1	0	0	0	0	1
UNI23831	0	0	3	5	0	2	0	0	2	3	1	0	2	1	5	4	1	1	1	1	4	5	3	4	2	1	2	0	3	1	2	1	7	9	2	0	1	5	26	9	1	0	2	5	12	0	1	0	0
UNI23959	0	0	0	0	0	0	0	0	0	0	0	0	0	0	0	0	0	0	0	0	0	0	0	0	0	0	0	0	0	0	0	0	0	0	0	0	0	0	0	0	0	0	0	0	0	0	0	1	1
UNI24086	0	1	6	2	0	1	1	0	0	2	0	0	0	0	5	2	0	0	0	0	0	1	2	3	0	0	2	0	0	2	0	0	10	5	2	0	2	2	9	5	0	0	1	0	17	16	2	1	10
UNI24132	0	0	0	0	0	0	0	0	0	1	0	0	0	0	1	0	0	0	0	0	0	0	0	0	0	1	0	0	0	0	0	0	0	0	0	0	0	0	0	0	0	0	0	0	0	0	0	0	1
UNI24276	0	0	0	0	0	0	0	0	0	0	0	0	0	0	0	0	0	0	0	0	0	0	0	0	0	0	0	0	0	0	0	0	0	0	0	0	0	0	0	0	0	0	0	0	0	0	0	0	0
UNI24795	0	0	0	0	0	0	0	0	0	0	0	0	0	0	0	0	0	0	0	0	0	0	0	0	0	0	0	0	0	0	0	0	1	0	0	0	0	0	0	0	0	0	0	0	0	0	0	0	0
UNI24882	0	0	3	0	0	3	1	0	0	0	1	0	2	0	1	3	0	0	2	2	0	0	1	3	0	1	7	1	1	2	3	1	2	5	5	1	1	0	4	7	1	2	0	0	5	20	1	1	4
UNI24915	0	0	0	1	0	0	0	0	0	0	0	0	0	0	0	0	0	0	0	0	0	0	0	0	0	0	0	0	0	0	0	0	0	0	0	0	0	0	0	0	0	0	0	0	0	0	0	0	0
UNI25128	0	0	0	0	0	0	0	0	0	0	0	0	0	0	0	0	0	0	0	0	0	0	0	0	0	0	0	0	0	0	0	0	0	0	0	0	0	0	0	0	0	0	0	0	0	0	0	0	0
UNI25907	0	0	0	0	0	0	0	1	0	0	0	0	0	0	0	0	0	0	0	2	0	0	0	0	0	0	1	0	0	0	0	0	1	0	0	1	0	0	0	0	0	0	0	0	0	0	0	0	13
UNI26045	0	0	0	0	0	0	0	2	0	0	0	0	0	0	0	1	0	0	0	0	0	0	0	0	0	0	0	0	0	0	1	0	0	0	0	0	0	0	2	1	0	0	0	0	0	0	0	0	0
UNI26098	4	6	5	4	0	0	9	18	4	3	0	0	4	3	0	1	0	1	6	12	1	1	0	0	0	1	3	3	0	0	2	1	4	4	0	1	2	1	9	6	1	1	1	5	11	14	0	0	20
UNI26146	0	0	0	0	0	0	0	0	0	0	0	0	0	0	0	0	0	0	0	0	0	0	0	0	0	0	0	0	0	0	0	0	0	0	0	0	0	0	0	0	0	0	0	0	0	0	0	0	0
UNI26666	0	0	0	0	0	0	0	0	0	0	0	0	0	0	0	0	0	1	0	0	0	0	0	0	0	0	1	1	0	0	0	0	1	0	1	0	0	0	2	1	0	1	1	1	0	0	1	3	0
UNI26834	0	0	0	0	0	0	0	0	0	0	0	0	0	0	0	0	0	0	0	0	0	0	0	0	0	0	0	0	0	0	0	0	0	0	0	0	0	0	0	0	0	0	0	0	0	0	0	0	0
UNI28087	0	0	1	0	0	0	0	0	0	0	0	0	0	0	0	0	0	0	0	0	0	0	0	0	0	0	1	1	0	0	0	0	2	0	0	0	0	0	0	0	0	0	0	0	0	1	0	0	0
UNI28141	0	0	0	0	0	0	0	0	0	0	0	0	0	0	0	0	0	0	0	0	0	0	0	0	0	0	0	0	0	0	0	0	0	0	0	0	0	0	0	0	0	0	0	0	0	0	0	0	0
UNI29066	0	0	0	0	0	0	0	0	0	0	0	0	0	0	0	0	0	0	0	0	0	0	0	0	0	0	0	0	0	0	0	0	0	0	0	0	0	0	0	0	0	0	0	0	0	0	0	0	0
UNI29146	0	0	0	0	0	0	0	0	0	0	0	0	0	0	0	0	0	0	0	0	0	0	0	0	0	0	0	0	0	0	0	0	0	0	0	0	0	0	0	0	0	0	0	0	0	0	0	0	0
UNI29193	0	0	0	0	0	0	0	0	0	0	0	0	0	0	0	0	0	0	0	0	0	0	0	0	0	0	0	0	0	0	0	0	0	1	0	0	0	0	0	0	0	0	0	0	0	0	0	0	0
UNI29370	0	0	0	1	0	0	0	0	0	0	0	0	0	0	0	0	0	0	0	0	0	0	0	0	0	0	0	0	0	0	0	0	0	0	0	0	0	0	0	0	0	0	0	0	0	0	0	0	0
UNI29838	2	0	2	1	2	2	0	1	2	1	4	4	0	0	1	3	2	1	0	0	5	2	5	6	0	0	1	0	1	4	1	0	5	2	0	0	1	0	1	1	0	1	0	1	1	3	1	2	1
UNI29987	0	0	0	0	0	0	0	0	0	0	0	0	0	0	0	0	0	0	0	0	0	0	0	0	0	0	0	1	0	0	0	0	0	0	0	0	0	0	0	0	0	0	0	0	0	0	0	0	0
UNI30351	0	0	0	0	0	0	0	0	0	0	0	0	0	0	0	0	0	0	0	0	0	0	0	0	0	0	0	0	0	0	0	0	0	0	0	0	0	0	0	0	0	0	0	0	0	0	0	0	0
UNI30562	0	1	5	0	6	2	0	0	1	1	4	6	0	0	0	3	2	1	1	1	4	5	1	8	0	1	2	0	1	2	0	0	3	3	1	1	1	1	1	1	1	1	0	0	0	3	1	0	0
UNI30579	2	6	9	6	12	9	1	0	7	18	1	2	3	3	17	5	2	6	4	8	9	26	10	15	0	5	2	2	5	0	2	1	8	10	2	3	6	2	20	13	3	2	0	5	21	0	3	1	0
UNI30862	0	1	0	0	0	0	0	0	0	0	0	0	0	0	0	0	0	0	0	0	0	0	0	0	0	0	0	0	0	1	0	0	0	0	0	0	0	0	0	1	0	0	0	0	0	0	0	0	0
UNI31448	0	0	0	0	0	0	0	0	0	0	0	0	0	0	0	0	0	0	0	0	0	0	0	0	0	0	0	0	0	0	0	0	0	0	0	0	0	0	0	0	0	0	0	0	0	0	0	0	0
UNI31546	0	0	0	0	0	0	0	0	0	0	0	1	1	0	0	0	0	0	0	0	0	0	0	0	0	0	0	0	0	0	0	0	0	0	0	0	0	0	0	0	0	0	0	0	0	1	0	0	2
UNI31614	0	0	6	2	2	2	0	2	3	4	0	0	0	0	0	1	1	0	1	4	3	2	1	2	1	3	9	3	2	1	1	1	6	6	3	1	2	0	14	11	1	3	1	1	19	35	4	4	6
UNI31765	3	4	0	1	2	1	8	6	1	4	6	2	4	0	2	1	0	0	7	5	3	1	5	2	4	4	1	0	8	3	3	4	0	1	2	8	5	2	0	0	4	5	6	9	1	0	7	8	0
UNI31800	0	0	0	0	0	0	0	0	0	1	0	0	0	0	0	0	1	0	0	0	0	0	0	0	0	2	1	1	0	0	1	0	0	0	0	0	1	0	1	1	0	0	0	0	2	2	0	0	0
UNI32187	0	0	3	0	0	0	0	0	0	0	0	0	0	0	0	0	0	0	0	0	0	0	0	1	0	0	1	0	0	1	0	0	1	1	1	0	0	0	1	0	0	0	0	0	2	1	0	0	0
UNI32282	0	0	0	0	0	0	0	0	0	0	0	2	0	0	0	0	0	0	0	0	0	0	0	0	0	0	0	0	0	1	0	0	0	0	0	0	0	0	0	0	0	0	0	0	0	1	0	0	0
UNI32285	0	0	0	0	0	0	0	0	0	0	0	0	0	0	0	0	0	0	0	0	0	0	0	0	0	0	0	0	0	0	0	0	0	0	0	0	0	0	0	0	0	0	0	0	0	0	0	0	0
UNI32459	0	0	0	0	0	0	0	0	0	0	0	0	0	0	0	0	0	0	0	0	0	0	0	0	0	0	0	0	0	0	0	0	0	0	0	0	0	0	0	0	0	0	0	0	0	0	0	0	0
UNI32487	0	0	1	1	0	0	0	0	0	0	0	0	0	0	0	0	0	0	0	1	0	0	0	0	0	0	0	0	0	0	0	0	0	0	0	0	1	0	0	0	0	0	0	0	1	0	0	1	10
UNI32509	0	0	0	0	0	0	1	0	0	0	0	0	0	0	0	0	0	0	1	0	0	0	0	0	0	0	0	0	0	0	0	0	0	0	0	0	0	0	0	0	0	0	0	0	0	0	0	0	0
UNI33123	0	6	9	1	1	0	12	12	2	4	0	0	2	3	0	0	1	0	3	9	1	0	0	0	1	1	3	4	0	0	1	2	5	4	0	1	1	2	10	2	0	0	1	0	8	23	0	0	16
UNI33504	0	0	0	0	0	0	0	0	0	0	0	0	0	0	0	0	0	0	0	0	0	0	0	0	0	0	0	0	0	0	0	0	0	0	0	0	0	0	0	0	0	0	0	0	1	0	0	0	0
UNI34241	3	1	1	1	0	0	9	22	0	1	0	0	0	3	0	1	0	0	3	9	2	0	0	0	0	0	4	2	0	0	2	2	2	2	0	1	3	1	10	3	0	0	1	4	11	20	0	0	5
UNI34649	0	0	0	0	0	0	0	0	0	0	0	0	0	0	0	0	0	0	0	0	0	0	0	0	0	0	0	0	0	0	0	0	1	0	0	0	0	0	0	0	0	0	0	0	0	0	0	0	0
UNI34774	0	0	0	2	0	0	0	0	0	0	0	0	0	0	1	0	0	0	0	0	0	1	0	0	0	0	2	0	0	0	0	0	0	1	0	0	0	0	1	1	0	1	0	1	7	1	0	0	5
UNI34922	0	0	0	0	0	0	0	0	0	0	0	0	0	0	0	0	0	0	0	0	0	0	0	0	0	0	0	0	0	0	0	0	0	0	0	0	0	0	0	0	0	0	0	0	0	0	0	0	0
UNI34956	0	0	0	0	0	0	0	0	0	0	0	0	0	0	0	0	0	0	0	0	0	0	0	0	0	0	0	0	0	0	0	0	0	0	0	0	0	0	0	0	0	0	0	0	0	0	0	0	0
UNI35545	0	0	1	0	0	0	0	0	1	0	0	0	0	0	1	0	0	0	0	0	0	0	0	0	0	0	1	0	1	0	0	0	1	2	1	0	0	0	0	0	0	0	0	0	1	4	0	0	1
UNI36986	0	0	0	0	0	1	0	1	0	1	0	0	0	0	0	0	0	0	0	0	0	0	1	0	1	0	0	0	0	0	0	0	0	0	0	0	0	0	0	0	0	0	0	0	0	0	0	0	1
UNI37372	0	0	0	0	0	0	0	0	0	0	0	0	0	0	0	0	0	0	0	0	0	0	0	0	0	0	0	0	0	0	0	0	0	0	0	0	0	0	0	0	0	0	0	0	0	0	0	0	0
UNI37903	0	0	0	0	0	0	0	0	0	0	0	0	0	0	0	0	0	0	0	0	0	0	0	0	0	0	0	0	0	0	0	0	0	0	0	0	0	0	0	0	0	0	0	0	0	0	0	0	0
UNI38707	0	0	0	0	0	0	0	0	0	0	0	0	0	0	0	0	0	0	0	0	0	0	0	1	0	0	1	1	0	0	0	0	0	0	0	0	0	0	0	0	0	0	0	0	0	0	0	0	0
UNI39030	0	0	0	0	0	1	0	0	0	0	0	0	0	0	0	0	0	0	0	0	0	0	0	0	0	0	0	0	0	0	0	0	0	0	0	0	0	0	0	0	0	0	0	0	0	0	0	0	0
UNI39264	0	0	0	0	0	0	0	0	0	0	0	0	0	0	0	0	0	0	0	0	1	0	0	0	0	0	1	0	0	0	0	0	0	0	0	0	0	0	0	0	0	0	0	0	1	1	0	0	0
UNI40657	0	0	0	0	0	0	0	0	0	0	0	0	0	0	0	1	0	0	0	0	0	0	0	0	0	0	0	0	0	0	0	0	0	0	0	0	0	0	0	0	0	0	0	0	0	0	0	0	0
UNI4809	0	0	2	3	1	1	0	0	0	2	0	0	0	0	0	1	0	0	0	0	0	2	1	1	0	0	6	8	0	0	0	0	0	0	0	0	0	1	2	1	0	0	2	0	4	0	0	0	7
UNI4847	0	0	0	1	0	0	0	0	2	0	0	0	0	0	2	1	0	0	0	0	0	0	0	0	0	2	9	3	2	0	0	1	1	3	0	0	1	0	1	1	0	0	0	0	1	1	0	0	3
UNI6032	7	19	8	8	7	18	4	7	2	8	0	9	11	0	3	12	2	1	13	14	5	6	13	3	22	6	18	11	10	10	7	14	19	11	11	4	11	12	16	18	2	3	10	6	27	30	2	3	27
UNI6061	14	7	30	19	19	8	10	12	14	12	7	8	5	4	17	16	2	10	13	20	30	11	20	6	5	6	22	9	9	8	15	7	19	32	5	13	9	7	58	25	4	16	5	7	27	74	6	17	18
UNI6243	0	2	29	14	9	6	1	1	15	15	8	10	5	0	5	12	3	6	4	2	14	8	12	9	6	2	11	7	9	11	2	1	46	43	3	2	1	0	33	15	2	8	1	1	35	32	4	5	12
UNI6565	0	0	1	0	0	0	0	0	0	0	0	0	0	0	0	0	0	0	0	0	0	0	0	0	0	0	0	0	0	0	0	0	0	0	0	0	0	0	0	1	0	0	0	0	1	1	0	0	1
UNI6908	3	5	22	17	8	4	0	2	3	2	0	1	2	2	4	6	0	4	6	7	7	7	4	2	1	5	12	17	5	4	7	0	21	32	3	5	6	5	30	15	5	4	0	3	30	40	5	6	21
UNI6991	0	0	0	0	0	0	0	0	0	0	0	0	0	1	0	0	0	0	0	0	0	0	0	0	0	0	0	0	0	0	0	0	0	0	0	0	0	0	0	0	0	0	0	0	0	0	0	0	0
UNI7053	0	0	0	0	0	0	0	0	0	0	0	0	0	0	0	0	0	0	0	0	0	0	0	0	0	0	0	0	0	0	0	0	0	0	1	0	0	0	0	0	0	0	0	0	0	0	0	0	0
UNI7134	10	6	26	17	15	5	10	15	6	2	4	5	8	2	3	36	1	7	9	20	37	20	16	13	1	9	11	6	11	8	7	6	19	26	2	10	5	3	44	21	11	14	5	6	22	65	10	16	10
UNI7218	0	0	0	0	0	0	0	0	0	0	0	0	0	0	0	0	0	0	0	0	0	0	0	0	0	0	0	0	0	0	0	0	0	0	0	0	0	0	0	0	0	0	0	0	0	0	0	0	0
UNI7793	0	0	0	0	0	0	0	0	0	0	0	0	0	0	0	0	0	0	0	0	0	0	0	0	0	1	0	0	0	0	0	0	0	0	0	0	0	0	0	0	0	0	0	0	0	0	0	0	0
UNI7962	0	0	1	0	0	0	0	1	0	1	0	0	0	0	0	0	0	0	0	0	0	0	0	0	0	0	0	0	0	0	0	0	0	1	0	0	0	0	1	0	0	0	0	0	0	0	0	0	1
UNI8276	0	0	0	0	0	0	0	0	0	0	0	0	0	0	0	0	0	0	0	0	0	0	0	0	0	0	0	0	0	0	0	0	0	0	0	0	0	0	0	0	0	0	0	0	0	0	0	1	0
UNI8306	0	0	2	3	0	0	0	0	1	2	0	0	0	0	4	1	0	1	0	1	0	0	0	0	0	0	0	4	0	0	0	0	3	4	0	0	0	0	5	2	0	0	0	0	2	8	0	0	3
UNI8375	4	9	7	11	2	18	6	6	2	10	0	9	9	2	5	7	2	1	9	17	6	2	4	7	20	11	15	6	7	15	5	15	3	13	11	5	20	5	26	14	3	1	12	7	15	23	0	3	20
UNI8477	0	0	0	0	1	0	0	0	0	0	0	0	0	0	0	0	0	0	0	0	0	0	0	0	0	0	0	0	0	0	0	0	0	0	0	0	0	0	0	0	0	0	0	0	1	0	0	0	0
UNI8673	0	0	0	0	0	0	0	0	0	0	0	0	0	0	0	0	0	0	0	0	0	0	0	0	0	0	0	0	0	0	0	0	0	0	0	0	0	0	0	0	0	0	0	0	0	0	0	0	0
UNI8689	0	0	0	0	0	0	0	1	0	0	0	0	0	0	0	0	0	0	0	0	0	0	0	0	0	0	0	0	0	0	0	0	0	0	0	0	0	0	0	0	0	0	0	0	0	0	0	0	0
UNI9027	0	1	0	0	0	0	0	0	0	0	0	1	0	0	0	0	0	0	0	0	0	0	0	0	0	0	0	0	0	0	0	0	0	0	0	0	0	0	0	0	0	0	0	0	0	0	0	0	0
UNI9110	0	0	1	0	0	0	0	0	0	0	0	0	0	0	0	0	0	0	0	0	1	0	0	0	0	0	0	0	0	0	0	0	0	0	0	0	0	1	0	0	0	0	0	0	0	0	0	0	0
UNI9139	2	2	24	7	6	1	0	0	3	5	2	1	0	0	8	5	0	1	6	7	9	3	0	1	1	5	18	12	3	4	0	1	8	16	0	4	2	3	36	13	5	2	1	2	39	35	7	8	15
UNI9168	0	0	0	0	0	0	0	0	0	0	0	0	0	0	0	0	0	0	0	0	0	0	0	0	0	0	0	0	0	0	0	0	0	0	0	0	0	0	0	0	0	0	0	0	0	0	0	0	0
UNI9239	8	5	9	12	4	14	1	7	0	14	0	5	3	1	2	5	0	1	6	10	3	7	8	9	17	10	21	9	1	7	1	15	6	7	6	4	10	2	15	16	3	1	10	7	23	18	2	6	12
UNI9248	0	0	0	0	0	0	0	0	0	0	0	0	0	0	0	0	0	0	0	0	0	0	0	0	0	0	0	0	0	0	0	0	0	0	0	0	0	0	0	0	0	0	0	0	0	0	0	0	0
UNI9428	3	5	21	6	16	2	10	11	5	3	2	2	6	0	11	18	3	6	12	18	26	19	17	14	1	8	12	10	9	10	12	3	24	22	6	10	7	1	27	15	5	4	3	4	23	44	8	11	5
UNI9447	0	0	0	0	0	0	0	0	0	0	0	0	0	0	0	0	0	0	0	0	0	1	0	0	0	0	0	0	0	0	0	0	0	0	0	0	0	0	0	0	0	0	0	0	0	0	0	0	0
UNI9463	22	26	10	6	17	29	23	26	10	26	11	8	20	1	29	23	5	5	40	31	16	12	31	19	24	8	19	21	7	20	11	26	14	13	10	7	27	7	27	15	5	11	19	12	19	36	6	16	20
UNI9718	0	0	0	0	0	0	0	0	0	0	0	0	0	0	0	0	0	0	0	0	0	0	0	0	0	0	0	0	0	0	0	0	0	0	0	0	0	0	2	0	0	1	0	0	0	1	0	0	0
UNI9790	0	0	0	0	0	0	0	0	0	0	0	0	0	0	0	0	0	0	0	0	0	0	0	0	0	0	0	0	0	0	0	0	0	0	0	0	0	0	0	0	0	0	0	0	0	0	0	0	1
UNI9803	1	4	9	13	3	2	7	9	11	9	4	4	2	0	8	5	1	0	3	11	1	4	6	3	0	0	17	19	0	0	1	0	25	11	0	1	1	1	30	10	0	0	1	3	42	26	0	1	21
UNI9833	0	4	31	21	6	4	3	2	11	11	6	6	0	0	8	14	2	5	1	5	9	12	12	15	5	2	6	8	7	7	5	2	33	26	3	1	4	0	26	10	1	4	0	4	17	32	1	3	12
UNI9911	0	0	0	0	0	0	0	0	0	0	0	0	0	0	0	0	0	0	0	0	0	0	0	0	0	0	1	0	0	0	0	0	0	0	0	0	0	0	0	0	0	0	0	0	0	0	0	0	0
UNI9931	0	0	0	0	0	0	0	0	0	0	0	0	0	0	0	0	0	0	0	0	0	0	0	0	0	0	0	0	0	0	0	0	0	0	0	0	0	0	0	0	0	0	0	0	0	0	0	0	0
UNI20075	1	0	0	1	0	0	0	1	0	0	0	0	0	0	0	0	1	0	0	0	0	0	0	0	0	0	1	0	0	0	0	0	1	0	0	0	0	1	2	1	0	0	0	0	2	6	0	0	8
UNI21536	0	0	0	1	0	0	0	1	1	0	0	0	0	0	1	1	0	0	0	1	0	0	0	0	0	0	1	3	0	0	0	0	2	2	0	0	0	0	4	3	0	0	0	0	10	10	0	0	15
UNI22194	0	1	7	1	4	0	4	21	3	0	1	1	0	2	2	3	2	0	1	5	2	5	0	2	2	1	1	5	2	1	2	0	2	3	1	1	2	0	6	2	0	1	1	2	2	5	0	1	3
UNI23066	0	1	2	3	2	2	3	19	2	2	4	3	3	1	3	2	0	4	3	2	0	1	2	9	3	0	7	1	2	3	3	1	4	10	1	3	1	1	5	1	3	2	0	2	2	7	0	2	5
UNI24464	0	0	0	0	0	0	0	0	0	0	0	0	0	0	0	0	0	0	0	0	0	0	0	0	0	0	0	1	0	0	0	0	0	0	0	0	0	0	0	0	0	0	0	0	0	0	0	0	0
UNI28747	0	1	6	2	1	1	2	18	0	5	4	0	0	2	5	2	1	0	4	2	0	0	2	1	1	1	3	0	0	2	0	1	2	2	0	0	0	2	2	3	0	1	0	0	5	3	1	0	4
UNI29782	0	0	0	0	0	0	0	0	0	0	0	0	0	0	0	0	0	0	0	0	0	0	0	0	0	0	0	0	0	0	0	0	0	0	0	0	0	0	0	0	0	0	0	0	0	0	0	0	1
UNI30702	0	0	0	0	0	0	0	0	0	0	0	0	0	0	0	0	0	0	0	0	0	0	0	0	0	0	0	0	0	1	0	0	0	0	0	0	0	0	0	0	0	0	0	1	0	0	0	0	0
UNI34453	0	0	1	1	0	0	0	0	0	0	0	0	0	0	0	0	0	0	0	0	1	0	0	0	0	0	1	0	0	0	0	0	2	1	0	0	0	0	2	2	0	0	1	0	5	5	0	0	9
UNI34666	0	0	0	0	0	0	0	0	0	0	0	0	0	0	0	0	0	0	0	0	0	0	0	0	0	0	0	0	0	0	0	0	0	0	0	0	0	0	0	0	0	0	0	0	0	0	0	0	0
UNI36896	0	0	0	0	0	0	0	0	0	0	0	0	0	0	0	0	0	0	0	0	0	0	0	0	0	0	0	0	0	0	0	0	0	0	0	0	0	0	0	0	0	0	0	0	0	0	0	0	0
UNI40337	0	0	0	0	0	0	0	0	0	0	0	0	0	0	0	0	0	0	0	0	0	0	0	0	0	0	0	0	0	0	0	0	0	0	0	0	0	0	0	0	0	0	0	0	0	0	0	0	0
UNI17605	0	0	7	4	0	0	1	0	0	1	0	0	0	0	0	1	0	0	0	1	0	3	0	0	1	1	5	2	0	1	1	1	5	6	1	1	0	0	5	2	0	1	1	2	14	9	0	0	1
UNI21763	1	0	13	9	1	1	0	0	1	3	0	0	0	0	1	2	0	1	1	1	0	1	0	0	0	0	5	4	0	3	0	0	5	3	2	0	0	1	4	3	0	1	0	1	8	10	0	0	7
UNI28672	0	0	5	3	0	1	0	0	2	2	0	1	1	0	1	1	0	0	0	1	1	1	0	1	1	1	4	6	1	1	0	0	3	2	0	0	1	0	1	1	0	3	0	1	8	9	0	0	5
UNI29693	0	0	0	0	0	0	0	0	1	0	0	0	0	0	0	0	0	0	0	0	0	0	0	0	0	0	0	0	0	0	0	0	0	0	0	0	0	0	1	0	0	0	0	0	0	0	0	0	0
UNI33149	0	0	0	0	0	0	0	0	0	0	0	0	0	0	0	0	0	0	0	0	0	0	0	0	0	0	0	0	0	0	0	0	0	0	0	0	0	0	0	0	0	0	0	0	0	0	0	0	0
UNI33565	0	0	0	0	0	0	0	0	0	0	0	0	0	0	0	0	0	0	0	0	0	0	0	0	0	0	0	0	0	0	0	0	0	0	0	0	0	0	0	0	0	0	0	0	0	0	0	0	0
UNI17190	6	5	10	5	6	2	1	0	2	4	2	1	3	0	5	3	0	4	3	6	1	1	2	1	1	2	10	12	5	3	0	3	4	8	1	2	2	3	18	3	3	5	2	7	11	7	4	2	26
UNI17905	0	0	0	0	0	0	0	0	0	0	0	0	0	0	0	0	0	0	0	0	0	0	0	0	0	0	0	0	0	0	0	0	0	1	0	0	0	0	0	0	0	0	0	0	0	0	0	0	0
UNI19129	2	3	12	6	2	4	2	0	3	4	0	1	0	0	2	2	0	2	4	6	2	3	3	5	4	4	9	5	3	2	0	4	2	8	2	0	1	1	12	4	1	1	0	0	11	2	4	2	11
UNI20086	0	0	0	0	0	0	0	0	0	0	0	0	0	0	0	0	0	0	0	0	0	1	0	0	0	0	0	0	0	0	0	0	0	0	0	0	0	0	1	0	0	0	0	0	0	0	0	0	1
UNI20272	0	0	0	0	0	0	0	0	0	0	0	0	0	0	0	0	0	0	0	0	0	0	0	0	0	0	0	0	0	0	0	0	0	0	0	0	0	0	0	0	0	0	0	0	2	0	0	0	1
UNI21826	4	4	9	5	5	3	2	0	2	5	1	2	3	1	3	9	1	2	4	5	6	2	1	4	6	5	10	5	4	2	2	1	2	9	4	1	4	2	8	4	3	3	4	1	9	3	4	5	25
UNI22195	0	0	1	1	1	0	0	0	0	0	0	1	1	0	0	3	0	1	1	0	1	0	1	0	0	0	1	1	0	0	1	0	0	0	0	0	0	0	1	1	0	0	0	1	6	8	1	0	13
UNI25756	0	0	0	0	0	0	0	0	0	0	0	0	0	0	0	0	0	0	0	0	0	0	0	0	0	0	0	1	1	0	0	0	0	0	0	0	0	0	0	0	0	0	0	0	1	0	0	0	0
UNI26752	0	0	0	0	0	0	0	0	0	0	0	0	1	0	0	0	0	0	0	0	0	0	0	0	0	0	0	0	0	0	0	0	0	0	0	0	0	0	0	0	0	0	0	0	0	0	0	0	0
UNI30032	0	0	0	0	0	0	0	0	0	0	0	0	0	0	0	0	0	0	0	0	0	0	0	0	0	0	0	0	0	0	0	0	0	0	0	0	0	0	1	0	0	0	0	0	1	0	0	0	0
UNI34276	1	0	0	0	0	0	0	0	0	0	0	0	0	0	0	0	0	0	0	0	0	0	0	0	0	0	1	0	0	0	0	0	0	0	0	0	0	0	0	0	0	0	0	0	1	0	0	0	1
UNI34617	0	0	2	0	0	0	1	0	2	0	1	0	0	0	2	0	0	0	0	0	1	0	0	1	0	1	1	2	0	0	0	1	1	0	0	0	0	0	0	0	0	0	1	0	1	2	0	0	5
UNI36568	0	0	0	0	0	0	0	0	0	0	0	0	0	0	1	0	0	0	0	0	0	0	0	0	0	0	1	0	0	0	0	0	0	0	0	0	0	0	0	0	0	0	0	0	0	0	0	0	0
UNI38307	0	0	0	0	0	0	0	0	0	0	0	0	0	0	0	0	0	0	0	0	0	0	0	0	0	0	0	0	0	0	0	0	0	0	0	0	0	0	0	1	0	0	0	0	0	0	0	0	0
UNI38845	3	0	4	3	0	1	0	1	0	4	2	1	5	0	3	6	0	1	2	2	3	1	0	1	0	0	2	2	0	0	0	0	0	0	0	0	0	0	0	0	0	0	0	0	0	0	0	0	12
UNI39767	0	0	0	0	0	0	0	0	0	0	0	0	0	0	0	0	0	0	0	0	0	0	0	0	0	0	0	0	0	0	0	0	0	0	0	0	0	0	0	0	0	0	0	0	0	0	0	0	0
UNI39791	0	0	0	0	0	0	0	0	0	0	0	0	0	0	0	0	0	0	0	0	0	0	0	0	0	0	0	0	0	0	0	0	0	0	0	0	0	0	0	0	0	0	1	0	0	0	1	0	0
UNI39816	0	0	0	0	1	0	0	0	0	0	0	0	0	0	0	0	0	0	0	1	1	0	0	1	0	0	1	0	0	1	0	0	0	0	0	0	0	0	3	4	0	0	0	0	3	4	0	0	12
UNI14444	0	0	6	9	0	1	0	0	1	2	2	1	1	0	3	1	1	0	1	2	1	0	3	0	1	1	11	7	1	3	1	1	7	11	1	0	0	0	6	7	1	0	2	0	9	14	2	0	10
UNI17563	0	0	0	0	0	0	0	0	0	0	0	0	0	0	0	0	0	0	0	0	0	0	0	0	0	0	0	0	0	0	0	0	0	0	0	0	0	0	0	0	0	0	0	0	0	0	0	0	0
UNI18577	1	0	8	4	0	0	0	1	0	1	0	0	1	0	0	3	0	0	1	0	4	1	3	3	2	3	6	5	1	3	0	0	3	5	0	0	1	3	7	5	0	2	0	0	8	16	1	2	13
UNI21184	0	0	0	0	0	0	0	0	0	0	0	0	0	0	0	0	0	0	0	0	0	0	0	0	0	0	0	0	0	0	0	0	0	0	0	0	0	0	0	0	0	0	0	0	0	0	0	0	0
UNI21322	0	0	0	0	0	0	0	0	0	0	0	0	0	0	0	0	0	0	0	0	0	0	0	0	0	0	0	0	0	0	0	0	0	0	0	0	1	0	0	0	0	0	0	0	0	0	0	0	0
UNI22208	0	0	0	0	0	0	0	0	0	0	0	0	0	0	0	0	0	0	0	0	0	0	0	0	0	0	0	0	0	0	0	0	0	0	0	0	0	0	0	0	0	0	0	0	0	0	0	0	0
UNI26227	1	1	4	5	1	1	0	0	0	2	2	1	0	0	0	2	0	0	1	1	2	0	0	3	0	3	7	7	0	0	0	0	6	6	3	0	0	0	2	3	0	1	1	0	5	9	0	1	6
UNI26767	0	0	0	0	0	0	0	0	0	0	0	0	0	0	0	0	0	0	0	0	0	0	0	0	0	0	0	0	0	0	0	0	0	0	0	0	0	0	1	0	0	0	0	0	0	0	0	0	0
UNI38584	0	0	3	0	0	0	0	0	0	1	0	0	0	0	1	0	0	0	1	0	1	0	0	0	0	0	2	0	0	0	0	0	3	0	0	0	1	0	0	2	0	0	0	0	1	8	0	0	3
UNI10385	0	0	0	0	0	0	0	0	0	0	0	0	0	0	0	0	0	0	0	0	0	0	0	0	0	0	0	0	0	0	0	0	0	0	0	0	0	0	0	0	0	0	0	0	0	0	0	0	0
UNI10522	0	0	0	0	0	0	0	0	0	0	0	0	0	0	0	0	0	0	0	0	0	0	0	0	0	0	0	0	0	0	0	0	0	0	0	0	0	0	0	0	0	0	0	0	0	0	0	0	0
UNI10687	1	0	7	8	1	0	0	0	0	3	1	1	0	1	5	6	0	2	3	1	3	4	3	3	0	2	5	9	4	4	1	2	2	6	0	0	2	0	11	12	1	1	0	0	13	16	3	1	16
UNI11685	0	0	3	10	1	0	1	0	3	1	1	0	0	0	2	8	0	4	4	3	3	3	1	3	3	0	10	3	1	3	0	0	6	5	0	2	3	2	11	10	0	1	1	1	16	12	1	0	28
UNI11845	0	0	0	0	0	0	0	0	0	0	0	0	0	0	0	0	0	0	0	0	0	0	0	0	0	0	0	0	0	0	0	0	0	0	0	0	0	0	0	0	0	0	0	0	0	0	0	0	1
UNI12543	0	1	10	6	3	3	0	1	5	2	0	1	1	0	0	2	1	0	0	6	6	4	2	3	0	2	10	5	3	6	0	1	4	6	0	1	3	1	7	6	1	1	4	1	9	7	1	2	15
UNI12937	0	0	0	0	0	0	0	0	0	0	0	0	0	0	0	0	0	0	0	0	0	0	0	0	0	0	0	0	0	0	0	0	0	0	0	0	0	0	0	0	0	0	0	0	0	0	0	0	0
UNI13081	0	1	1	0	1	0	0	0	0	2	0	1	0	0	0	1	0	0	0	0	1	2	2	1	1	0	7	10	0	0	0	0	2	5	1	0	0	0	3	0	0	0	2	0	9	4	1	1	5
UNI14397	0	0	0	0	0	0	0	0	0	0	0	0	0	0	0	0	0	0	0	0	0	0	0	0	0	0	0	0	0	0	0	0	0	0	0	0	0	0	0	0	0	0	0	0	0	0	0	0	0
UNI14527	0	0	0	0	0	0	0	0	0	0	0	0	0	0	0	0	0	0	0	0	0	0	0	0	0	0	0	0	0	0	0	0	0	0	0	0	0	0	0	0	0	0	0	0	0	0	0	0	0
UNI15388	0	0	0	0	0	0	0	0	0	0	0	0	0	0	0	0	0	0	0	0	0	0	0	0	0	0	0	0	0	0	0	0	0	0	0	0	0	0	0	0	0	0	0	0	0	0	0	0	0
UNI15865	0	0	0	0	0	0	0	0	0	0	0	0	0	0	0	0	0	0	0	0	0	0	0	0	0	0	0	1	0	0	0	0	0	0	0	0	0	0	0	0	0	0	0	0	0	0	0	0	0
UNI16874	2	1	6	2	0	3	1	0	4	3	1	1	1	0	3	6	1	0	2	5	5	3	5	0	0	0	2	0	1	1	0	1	4	2	3	0	0	0	3	5	1	1	0	2	10	14	1	2	7
UNI17753	0	1	0	3	0	2	0	0	1	2	1	2	4	0	2	0	0	3	1	2	1	0	2	4	1	0	5	4	0	0	2	1	0	4	1	0	1	0	6	7	1	2	3	1	6	19	0	2	11
UNI18014	0	0	0	0	0	0	0	0	0	1	0	0	0	0	0	0	0	0	0	0	0	0	0	0	0	0	0	0	0	0	0	0	0	0	0	0	0	0	0	0	0	0	0	0	0	0	0	0	0
UNI18095	0	0	0	0	0	0	0	0	0	0	0	0	0	0	0	0	0	0	0	0	0	0	0	0	0	0	0	0	0	0	0	0	0	0	0	0	0	0	0	0	0	0	0	0	0	0	0	0	0
UNI18131	0	1	1	6	1	0	0	0	0	0	0	0	0	0	0	3	0	1	0	0	1	3	4	1	0	2	15	6	2	0	0	2	3	5	0	0	1	0	2	6	0	1	0	0	9	5	0	0	7
UNI18355	0	0	0	0	0	0	0	0	0	0	0	0	0	0	0	0	0	0	0	0	0	0	0	0	0	0	0	0	0	0	0	0	0	0	0	0	0	0	0	0	0	0	0	0	0	0	0	0	0
UNI19150	0	1	0	0	0	0	0	0	0	0	0	0	0	0	0	0	0	0	0	0	0	0	0	1	0	0	1	0	0	0	0	0	0	0	0	0	0	0	0	0	0	0	0	0	0	0	0	0	0
UNI19521	0	0	0	0	0	0	0	0	0	0	0	0	0	0	0	0	0	0	0	0	0	0	0	0	0	0	0	0	0	0	0	0	0	0	0	0	0	0	0	0	0	0	0	0	0	0	0	0	0
UNI19825	0	0	0	0	0	0	0	0	0	0	0	0	0	0	0	0	0	0	0	0	0	0	0	0	0	0	0	0	0	0	0	0	0	0	0	0	0	0	0	0	0	0	0	0	0	0	0	0	0
UNI20364	1	0	2	4	1	1	0	2	1	6	1	1	0	1	2	6	0	2	1	3	2	0	3	3	2	2	3	5	1	0	1	1	6	3	2	1	0	1	5	7	1	0	0	2	4	5	2	1	7
UNI21197	0	0	2	2	0	0	0	0	1	0	0	0	0	0	0	0	0	1	0	2	1	0	0	0	0	0	0	1	0	0	1	0	1	1	1	0	0	1	1	1	1	0	0	1	5	6	0	1	13
UNI22049	0	0	0	0	0	0	0	0	0	0	0	0	0	0	0	0	0	0	0	0	0	0	0	0	0	0	0	0	0	0	0	0	0	0	0	0	0	0	0	0	1	0	0	0	0	0	0	0	0
UNI22240	0	0	0	0	0	0	0	0	0	0	0	0	0	0	0	0	0	0	0	0	0	0	0	0	0	0	0	0	0	0	0	0	0	0	0	0	0	0	0	0	0	0	0	0	0	0	0	0	0
UNI23063	0	0	0	0	0	0	0	0	0	0	0	0	0	0	0	0	0	0	0	0	0	0	0	0	0	0	0	0	0	0	0	0	0	0	0	0	0	0	0	0	0	0	0	0	0	0	0	0	0
UNI23260	1	0	4	2	0	0	0	0	2	2	0	0	1	0	0	2	0	0	0	2	1	0	1	1	1	0	10	7	0	2	1	0	6	1	0	2	0	0	6	2	0	0	1	0	1	2	0	1	6
UNI23399	0	0	0	0	0	0	0	0	0	0	0	0	0	0	0	0	0	0	0	0	0	0	0	0	0	0	0	0	0	0	0	0	0	0	0	0	0	0	0	0	0	0	0	0	0	0	0	0	0
UNI23411	0	0	0	0	0	0	0	0	0	0	0	0	0	0	0	0	0	0	0	0	0	0	0	0	0	0	0	0	0	0	0	0	0	0	0	0	0	0	0	0	0	0	0	0	1	0	0	0	0
UNI23608	3	0	1	1	3	1	0	0	0	3	0	1	0	0	4	7	0	0	0	2	0	0	1	2	1	1	3	1	1	1	0	1	0	1	1	1	1	0	2	5	0	0	0	1	7	13	0	0	5
UNI23800	0	0	0	0	0	0	0	0	0	1	0	0	0	0	0	1	0	0	0	0	0	0	0	0	0	0	0	1	1	1	0	0	0	1	1	0	0	0	0	0	0	0	0	0	1	9	0	0	8
UNI24117	5	2	3	4	3	2	0	0	3	2	0	3	0	0	5	2	0	2	0	2	2	3	4	2	1	2	3	4	3	4	6	4	4	7	4	2	4	1	11	8	1	3	6	7	9	5	2	6	2
UNI24394	0	0	0	0	0	0	0	0	0	0	0	0	0	0	0	0	0	0	0	0	0	0	0	0	0	0	1	0	0	0	0	0	0	1	0	0	0	0	0	1	0	1	0	0	0	0	0	0	0
UNI26500	0	0	0	0	0	0	0	0	0	0	0	0	0	0	0	0	0	0	0	0	0	0	1	0	0	0	0	0	0	0	0	0	0	0	0	0	0	0	0	0	0	0	0	0	0	0	0	0	1
UNI26584	0	0	0	1	0	0	0	0	0	0	0	0	0	0	0	0	1	0	0	0	0	0	0	0	0	0	0	0	0	0	0	0	0	0	0	0	0	0	1	0	0	0	0	0	0	0	0	0	6
UNI26883	0	0	7	2	0	0	0	0	0	0	0	1	0	0	0	0	0	0	0	0	0	0	0	0	0	0	1	4	1	4	0	0	6	1	0	0	0	0	3	1	0	0	0	1	2	3	2	1	3
UNI27001	0	0	0	0	0	0	0	0	0	0	0	0	0	0	0	0	0	0	0	0	0	0	1	0	0	0	0	0	0	0	0	0	0	0	0	0	0	0	0	0	0	0	0	0	0	0	0	0	1
UNI27009	0	0	0	0	0	0	0	0	0	0	0	0	0	0	0	0	0	0	0	0	1	0	0	0	2	0	1	2	0	1	0	0	1	2	0	0	0	0	1	0	0	0	0	0	3	5	0	1	10
UNI27493	0	0	0	0	0	0	0	0	0	0	0	0	0	0	0	0	0	0	0	0	0	0	0	0	0	0	0	0	0	0	0	0	0	0	0	0	0	0	0	0	0	0	0	0	0	0	0	0	0
UNI27625	0	0	0	0	0	0	0	0	0	0	0	0	0	0	0	0	0	0	0	0	0	0	0	0	0	0	0	0	0	0	0	0	0	0	0	0	0	0	0	0	0	0	0	0	0	0	0	0	0
UNI27653	1	0	1	0	0	0	0	0	0	0	0	0	0	0	1	0	0	0	0	0	0	0	0	0	0	0	0	0	0	0	0	0	0	0	0	0	0	0	0	0	0	0	0	0	0	0	0	0	10
UNI28018	0	0	1	0	0	0	0	0	0	0	0	0	0	0	0	0	0	0	0	0	0	0	0	1	0	0	0	0	0	0	0	0	0	0	0	0	0	0	0	0	0	0	0	0	0	2	0	0	0
UNI28074	0	0	0	0	0	0	0	0	0	0	0	0	0	0	0	0	0	0	0	0	0	0	1	0	0	0	0	0	0	0	0	0	0	0	0	0	0	0	0	1	0	0	0	0	0	0	0	0	0
UNI28702	0	0	0	0	0	0	0	0	0	0	0	0	0	0	0	0	0	0	0	0	0	0	0	0	0	0	0	0	0	0	0	0	0	0	0	0	0	0	0	0	0	0	0	0	1	0	0	0	0
UNI29911	0	0	0	0	0	0	0	0	0	0	0	0	0	0	0	0	0	0	0	0	0	0	0	0	0	0	1	0	0	0	0	0	0	0	0	0	0	0	0	0	0	0	0	0	1	0	0	0	0
UNI30471	0	0	0	1	0	0	0	0	0	0	0	1	0	1	0	0	0	0	1	0	0	0	0	1	0	1	0	1	0	0	0	0	1	0	0	0	0	0	0	0	0	1	0	0	1	13	0	1	6
UNI30696	0	0	0	0	0	0	0	0	0	0	0	0	0	0	0	0	0	0	0	0	0	0	0	0	1	0	0	0	0	0	0	0	0	0	0	0	0	0	0	0	0	0	0	0	1	0	0	0	9
UNI30847	0	0	1	0	0	0	0	0	0	0	0	0	0	0	0	0	0	0	0	0	0	0	0	0	0	0	0	0	0	0	0	0	0	0	0	0	0	0	0	0	0	0	0	0	0	0	0	0	0
UNI31584	0	0	0	1	0	0	0	0	0	0	0	0	0	0	1	0	0	0	0	0	1	0	0	0	0	0	0	2	0	0	0	0	3	1	1	0	0	0	2	1	0	0	0	0	0	3	0	0	6
UNI31832	0	0	0	0	0	0	0	0	0	0	0	0	0	0	0	0	0	0	0	0	0	0	0	0	0	0	0	0	0	0	0	0	0	0	0	0	0	0	0	0	0	0	0	0	0	0	0	0	0
UNI31968	0	0	0	0	0	0	0	0	0	0	0	0	0	0	0	0	0	0	0	0	0	0	0	0	0	0	0	0	0	0	0	0	0	0	0	0	0	0	0	0	0	0	0	0	0	0	0	0	0
UNI31988	0	0	2	1	0	1	0	0	1	0	0	0	0	0	0	0	0	0	0	0	1	1	1	0	0	1	1	0	1	0	0	0	1	0	0	0	0	0	3	0	1	0	0	0	1	7	0	0	5
UNI32381	0	0	0	0	0	0	0	0	0	0	0	0	0	0	0	0	0	0	0	0	0	0	0	0	0	0	0	0	0	0	0	0	0	0	0	0	0	0	0	0	0	0	0	0	0	0	0	0	0
UNI33341	0	0	0	0	0	0	0	0	0	0	0	0	0	0	0	0	0	0	0	0	0	0	0	0	0	0	0	0	0	0	0	0	0	0	0	0	0	0	0	0	0	0	0	0	0	0	0	0	0
UNI33975	0	0	2	2	1	1	1	1	0	0	0	0	1	0	0	1	0	0	0	0	2	0	0	0	0	0	5	1	1	0	0	0	4	1	0	1	0	1	4	3	1	0	3	1	9	13	3	2	12
UNI34217	0	0	0	0	0	0	0	0	0	0	0	0	0	0	0	0	0	0	0	0	0	0	0	0	0	0	0	0	0	0	0	0	0	0	0	0	0	0	0	0	0	0	0	0	0	0	0	0	0
UNI35058	0	0	0	3	0	0	0	0	0	0	0	0	0	0	0	0	0	0	0	0	0	0	0	3	0	1	2	0	0	0	0	0	3	0	0	0	0	0	1	2	1	0	1	1	1	8	0	3	5
UNI35163	0	0	0	0	0	0	0	0	0	0	0	0	0	0	0	0	0	0	0	0	0	0	0	0	0	0	0	0	0	0	0	0	0	0	0	0	0	0	0	0	0	0	0	0	0	0	0	0	0
UNI35166	0	0	0	0	0	0	0	0	0	0	0	0	0	0	0	0	0	0	0	0	0	0	0	0	0	0	0	0	0	0	0	0	0	0	0	0	0	0	0	0	0	0	0	0	0	0	0	0	0
UNI35559	0	0	0	1	0	0	0	0	0	1	0	0	0	0	1	0	0	1	0	1	0	0	0	0	1	0	3	0	0	1	0	0	1	0	0	0	0	0	2	1	1	2	0	0	3	0	0	0	7
UNI35772	0	0	4	0	0	0	0	0	2	0	1	1	0	0	1	1	0	1	0	0	1	1	0	0	1	0	3	0	2	2	0	0	2	3	0	0	1	1	3	0	1	1	0	0	6	4	0	2	10
UNI36237	0	0	0	0	0	0	0	0	0	0	0	0	0	0	0	0	0	0	0	0	0	0	0	0	0	0	0	0	0	0	0	0	1	0	0	0	0	0	0	0	0	0	0	0	0	0	0	0	0
UNI36444	0	0	0	0	0	0	0	0	0	0	0	0	0	0	0	0	0	0	0	0	0	0	0	0	0	0	0	0	0	0	0	0	0	1	0	0	0	0	0	0	0	0	0	0	0	0	0	0	0
UNI36521	0	0	0	1	0	0	0	0	0	0	0	0	0	0	0	0	0	0	0	0	0	0	0	0	0	0	0	0	0	0	0	0	0	0	0	0	0	0	0	0	0	0	0	0	0	0	0	0	0
UNI37136	0	0	2	0	0	0	0	0	0	0	0	0	0	1	1	0	0	0	0	0	0	0	1	0	0	1	2	1	0	0	0	0	6	4	0	1	1	1	5	9	1	2	0	1	5	1	1	5	24
UNI37299	0	0	0	0	0	0	0	0	0	0	0	0	0	0	0	0	0	0	0	0	0	0	0	0	0	1	0	0	0	0	0	0	0	0	0	0	0	0	0	0	0	0	0	0	0	0	0	0	0
UNI38646	0	0	0	0	0	0	0	0	0	0	0	0	0	0	0	0	0	0	0	0	1	0	0	0	0	1	1	0	1	1	0	0	4	2	0	0	0	0	1	0	0	0	0	1	4	4	0	1	6
UNI38683	0	0	0	0	0	0	0	0	0	0	0	0	0	0	1	0	0	0	0	0	0	0	0	0	0	0	0	0	0	0	0	0	1	0	0	0	0	0	1	0	0	0	0	1	1	0	0	0	0
UNI39837	2	2	3	1	3	0	1	0	2	2	1	1	2	0	5	2	0	0	2	1	1	1	2	0	2	2	3	3	3	1	1	4	3	5	1	0	1	1	7	6	0	2	0	5	9	4	3	5	1
UNI40006	0	0	0	1	0	0	0	0	0	0	0	0	0	0	1	0	0	0	0	0	0	0	0	0	0	0	0	1	0	0	0	0	0	0	0	0	0	1	0	0	0	0	0	0	0	0	0	1	0
UNI40698	0	0	0	2	0	0	0	0	1	0	0	0	0	0	1	0	0	0	0	0	1	0	0	0	2	0	0	2	0	0	0	0	3	0	0	0	0	0	2	3	0	0	0	0	2	0	1	1	11
UNI40701	0	0	0	0	0	0	0	0	0	0	0	0	0	0	0	0	0	0	0	0	0	0	0	0	0	0	0	0	0	0	0	0	0	0	0	0	0	0	0	0	0	0	0	0	1	0	0	0	0
UNI40707	0	0	0	0	0	0	0	0	0	0	0	0	0	0	0	0	0	0	0	0	0	0	0	0	0	0	0	0	0	0	0	0	0	0	0	0	0	0	0	0	0	0	0	0	0	0	0	0	0
UNI6984	3	2	8	10	0	2	0	0	4	3	1	2	1	1	0	9	2	4	1	1	6	1	6	0	3	6	6	2	3	5	2	4	9	10	2	1	6	1	10	9	3	1	0	3	15	13	3	1	22
UNI8024	2	4	11	11	4	2	0	1	5	6	1	2	3	0	4	3	1	3	0	4	3	3	4	2	5	4	17	5	2	2	3	3	10	6	1	1	3	2	7	13	0	3	2	2	7	13	4	2	16
UNI9378	0	0	0	0	0	0	0	0	0	0	0	0	0	0	0	0	0	0	0	0	0	0	0	0	0	0	0	0	0	0	0	0	0	0	0	0	0	0	0	0	0	0	0	0	0	0	0	0	0
UNI28104	1	0	1	1	1	0	0	1	2	1	1	0	0	0	0	1	1	0	0	3	3	0	3	0	4	0	4	3	1	1	0	1	1	7	2	1	1	0	5	3	0	1	1	3	9	27	1	2	5
UNI28788	0	0	0	0	0	0	0	0	0	0	0	0	0	0	0	0	0	0	0	0	0	0	0	0	0	0	0	0	0	0	0	0	5	0	0	0	0	0	0	1	0	2	0	0	0	0	0	1	20
UNI34451	0	0	0	0	0	0	0	0	0	0	0	0	0	0	0	0	0	0	0	0	0	0	0	0	0	0	0	0	0	0	0	0	0	0	0	0	0	0	0	0	0	0	0	0	0	0	0	0	1
UNI39709	0	0	0	0	0	0	0	0	0	0	0	0	0	0	0	0	0	0	0	0	0	0	0	0	0	0	1	0	0	0	0	0	2	0	0	0	0	0	0	1	0	0	0	0	0	0	0	1	9
UNI15510	0	0	0	0	0	0	0	0	0	0	0	0	0	0	0	0	0	0	0	0	0	0	0	0	0	0	0	0	0	0	0	0	0	0	0	0	0	0	1	0	0	0	0	0	0	0	0	0	0
UNI16898	0	0	0	0	0	0	0	0	0	0	0	0	0	0	0	0	0	0	0	0	0	1	0	0	1	0	0	0	0	0	0	0	0	1	0	0	0	0	0	0	0	0	0	0	0	0	0	0	0
UNI17003	0	0	0	0	0	0	0	0	0	0	0	0	0	0	0	0	0	0	0	0	0	0	0	0	0	0	0	0	0	0	0	0	0	0	0	0	0	0	0	0	0	0	0	0	0	0	0	0	0
UNI22299	0	0	3	0	0	0	0	0	0	0	0	0	0	1	0	0	0	0	1	0	0	0	1	0	0	0	1	2	0	0	0	0	1	0	0	0	0	0	1	2	0	0	0	0	6	3	0	0	18
UNI22752	0	0	0	0	0	0	0	0	0	0	0	0	0	0	0	0	0	0	0	0	0	0	0	0	0	0	0	0	0	0	0	0	0	1	1	0	0	0	0	0	0	0	0	0	0	0	0	0	0
UNI22853	0	0	0	0	1	0	0	0	0	0	0	0	0	0	0	0	0	0	0	0	0	0	0	0	0	0	0	0	0	0	0	0	0	0	0	0	0	0	1	0	2	0	0	0	2	0	1	0	12
UNI25523	0	1	2	0	0	4	2	0	0	1	1	1	1	0	2	2	0	0	0	0	0	0	1	3	3	1	3	2	1	0	0	1	0	1	1	0	2	0	8	1	1	1	0	0	10	7	0	0	4
UNI28495	0	0	0	0	0	0	0	0	0	0	0	0	0	0	0	0	0	0	0	0	0	0	0	0	0	0	0	0	0	0	0	0	0	0	0	0	0	0	0	0	0	0	0	0	0	0	0	0	0
UNI28940	0	0	1	2	0	0	1	2	0	0	1	2	1	0	0	2	0	0	1	0	1	1	0	2	0	0	2	2	0	1	2	0	1	6	2	0	0	0	4	4	0	2	1	1	4	18	1	0	5
UNI35346	0	0	0	0	0	0	0	0	0	0	0	0	0	0	0	0	0	0	0	0	0	0	0	0	0	0	0	0	0	0	0	0	0	0	0	0	0	0	0	0	0	0	0	0	0	0	0	0	0
UNI36220	0	0	0	0	0	0	0	0	0	0	0	0	0	0	0	0	0	0	0	0	0	0	0	0	0	0	0	0	0	0	0	0	0	0	0	0	0	0	0	0	0	0	0	0	0	0	0	0	0
UNI36235	0	0	0	0	0	0	0	0	0	0	0	0	0	0	0	0	0	0	0	0	0	0	0	0	0	0	0	0	0	0	1	0	0	0	0	0	0	0	0	0	0	0	0	0	0	0	0	0	5
UNI39205	0	0	0	0	0	0	0	0	0	0	0	0	0	0	1	0	0	0	0	0	0	0	0	0	0	0	0	1	0	0	0	0	1	0	0	1	1	0	1	1	0	0	0	0	1	3	0	0	4
UNI30486	0	0	0	0	0	1	0	0	1	0	0	0	0	0	0	0	0	0	0	0	0	0	0	0	1	0	0	3	0	0	1	1	0	0	0	0	0	0	1	0	0	2	0	1	1	0	1	0	15
UNI37603	0	1	0	1	0	0	0	0	0	0	0	0	0	0	0	0	0	0	0	0	1	0	0	0	0	0	0	2	1	0	0	0	0	0	0	0	0	0	0	0	0	1	0	0	2	0	0	0	7
UNI32025	0	0	5	1	0	0	1	0	0	2	1	0	0	0	0	0	0	1	0	1	0	2	1	1	0	0	2	1	1	2	0	0	1	2	1	0	1	2	4	3	1	0	2	0	7	6	1	1	1
UNI32049	1	0	11	5	0	0	0	0	1	1	1	0	0	0	2	2	0	0	0	0	1	4	1	0	1	0	1	2	1	0	0	0	4	0	0	1	0	0	5	0	0	3	0	0	10	5	1	0	0
UNI35520	0	0	1	3	0	0	1	0	4	4	0	0	1	0	0	1	0	0	0	0	0	2	2	0	1	0	1	5	0	1	0	1	6	3	0	0	1	1	11	4	0	2	0	0	16	15	0	0	12
UNI35689	1	0	4	1	0	2	1	1	0	0	0	1	1	1	0	2	1	1	1	0	0	0	4	5	0	2	2	1	2	2	1	0	2	5	2	2	1	0	2	3	0	0	0	1	7	3	0	2	1
UNI37035	0	0	6	3	1	1	0	0	0	0	1	0	1	0	0	2	0	1	1	0	0	0	1	4	0	0	2	1	0	0	1	0	3	3	0	1	0	0	7	4	0	0	0	3	10	11	1	1	0
UNI38675	1	2	4	2	1	2	0	0	0	1	1	0	0	0	1	3	0	0	2	2	1	3	3	1	0	0	4	2	0	1	0	2	0	3	2	3	0	0	5	2	0	1	0	0	7	8	0	1	6
UNI10201	3	0	4	3	0	3	0	1	0	1	0	0	1	1	0	3	1	1	1	5	0	1	1	1	1	1	1	1	0	1	1	0	4	4	4	10	4	2	2	5	7	8	0	2	0	2	5	4	5
UNI10796	0	2	2	5	1	0	0	1	1	1	0	0	1	1	0	1	1	2	2	6	1	1	0	0	1	0	0	0	1	0	0	0	1	4	4	3	4	5	10	2	3	3	1	0	1	2	0	4	8
UNI11447	0	5	1	0	0	0	0	1	0	0	0	0	1	3	0	0	0	0	2	6	0	1	0	0	0	0	2	0	1	0	0	1	5	3	5	5	1	3	2	4	0	1	0	1	1	2	2	3	4
UNI14997	0	0	0	0	0	0	0	0	0	0	0	0	0	0	0	0	0	0	0	0	0	0	0	0	0	0	0	0	0	0	0	0	0	0	0	0	0	0	0	0	0	0	0	0	0	0	0	0	0
UNI16974	0	0	0	0	0	0	0	0	0	0	0	0	0	0	0	0	0	0	0	0	0	0	0	0	0	0	0	0	0	0	0	0	0	0	0	0	0	0	0	0	0	0	0	0	0	0	0	0	0
UNI21646	0	0	0	0	0	0	0	0	0	0	0	0	0	0	0	0	0	0	0	0	0	0	0	0	0	0	0	0	0	0	0	0	0	0	0	0	0	0	0	0	0	0	0	0	0	0	0	0	0
UNI30479	0	0	0	0	0	0	0	0	0	0	0	0	0	0	0	0	0	0	0	0	0	0	0	0	0	0	0	0	0	0	0	0	0	0	0	0	0	0	0	0	0	0	0	0	0	0	0	0	0
UNI37608	0	0	0	0	0	0	0	0	0	0	0	0	0	0	0	0	0	0	0	0	0	0	0	0	0	0	0	0	0	0	0	0	0	0	0	0	0	1	0	0	0	0	0	0	0	0	0	0	0
UNI23438	0	0	0	0	0	0	0	2	0	0	0	0	0	0	0	0	0	0	0	0	0	0	0	0	0	0	0	0	0	0	0	0	0	0	0	0	1	0	0	0	0	0	0	0	0	0	0	0	5
UNI29651	0	1	0	0	0	0	0	1	0	2	1	0	1	0	0	0	0	0	0	0	0	1	0	0	0	0	0	0	1	0	0	0	0	0	0	0	0	0	0	0	0	0	0	0	0	0	0	0	2
UNI37752	0	0	0	0	0	0	0	0	0	0	0	0	0	0	0	0	0	0	0	0	0	0	0	0	0	0	0	0	0	0	0	0	0	1	0	0	0	0	1	0	0	0	0	0	0	0	0	0	1
UNI37795	0	0	2	2	1	0	0	2	1	2	1	0	0	0	0	0	0	0	1	2	1	1	0	0	1	1	0	1	0	1	0	0	0	1	0	1	1	0	0	1	0	0	0	0	0	0	0	0	5
UNI1643	24	21	31	14	5	8	6	9	13	17	2	9	38	0	8	11	1	6	25	25	11	11	10	6	12	12	31	24	10	12	6	7	25	22	12	7	11	9	39	40	10	11	8	8	28	17	5	13	41
UNI19978	15	14	3	1	1	1	7	5	0	4	1	0	21	1	1	1	0	1	18	22	0	1	5	7	24	19	11	2	5	7	11	13	4	1	13	2	13	7	1	2	4	8	11	7	3	3	4	8	2
UNI2092	0	0	0	0	0	0	0	0	0	0	0	0	0	0	0	0	0	0	0	0	0	0	0	0	0	0	0	1	0	0	0	0	0	0	0	1	0	0	0	0	0	1	0	0	0	0	0	0	0
UNI2261	0	0	0	0	0	0	0	0	0	0	0	0	0	0	0	0	0	0	0	0	0	0	0	0	0	0	0	0	0	0	0	0	0	0	0	0	0	0	1	0	0	1	0	0	0	0	0	0	0
UNI2310	8	3	23	17	4	3	7	9	11	13	4	6	18	1	12	27	1	7	25	17	21	8	13	11	4	8	28	17	10	12	1	9	18	17	11	9	17	6	45	44	6	11	6	11	13	13	6	9	28
UNI2582	0	0	0	0	0	0	0	0	0	0	0	0	1	0	0	0	0	0	0	1	0	0	0	0	0	0	0	0	0	0	0	0	0	0	0	0	0	0	0	0	0	0	0	0	0	0	0	0	0
UNI2689	0	0	0	0	0	0	0	0	0	0	0	0	0	0	0	0	0	0	0	1	0	0	0	0	0	0	0	0	0	0	0	0	0	0	0	0	0	0	0	0	0	0	0	0	0	0	0	0	0
UNI29168	0	0	2	0	0	0	0	0	0	0	0	0	0	0	0	0	0	0	0	0	0	0	0	0	0	0	1	0	0	0	0	0	0	0	0	0	0	0	0	0	0	0	0	0	0	0	0	0	0
UNI30961	0	0	0	0	0	0	0	0	0	0	0	0	0	0	0	0	0	0	0	0	0	0	0	0	1	0	0	0	0	0	0	0	0	0	0	0	1	0	0	0	0	0	0	0	0	0	0	0	0
UNI31211	3	3	0	3	1	1	0	6	2	2	2	1	4	0	4	1	0	0	4	4	0	0	4	1	7	4	3	5	3	4	3	7	2	2	4	3	3	5	3	6	1	1	3	2	2	7	1	3	0
UNI3281	15	8	31	9	0	4	7	5	14	4	6	2	34	4	8	23	1	5	17	12	11	5	15	10	15	9	16	13	9	7	3	15	12	13	7	9	14	7	31	22	5	12	12	9	10	7	8	3	20
UNI3323	0	0	0	0	0	1	0	0	0	0	0	0	0	0	0	0	0	0	0	0	0	0	0	0	0	0	0	0	0	0	0	0	0	0	0	0	0	0	0	0	0	0	0	0	0	0	0	0	0
UNI3381	0	0	0	0	0	0	0	0	0	0	0	0	0	0	0	0	0	0	0	0	0	0	0	0	0	0	1	0	0	0	0	0	0	0	0	0	0	0	0	0	0	0	0	0	0	0	0	0	0
UNI35282	7	1	3	1	0	0	2	1	0	2	1	2	1	0	2	3	1	2	3	1	2	0	0	1	13	11	17	3	2	6	2	4	1	4	2	1	3	2	7	7	3	3	8	3	4	5	0	1	5
UNI36937	5	0	2	3	1	0	1	1	2	1	1	1	6	2	1	3	0	2	7	1	2	2	4	3	17	5	8	5	3	5	1	4	4	4	3	2	1	1	4	5	1	1	2	3	4	5	3	0	1
UNI3897	0	0	0	0	0	0	0	0	0	0	0	0	1	0	0	0	0	0	0	0	0	0	0	0	0	0	1	0	0	0	0	0	0	0	0	0	0	0	0	0	0	0	0	0	0	0	0	0	1
UNI40812	2	5	0	1	0	0	0	3	0	0	0	0	5	0	0	0	0	0	5	9	0	0	1	3	7	7	1	0	1	1	2	9	1	0	4	5	8	5	0	0	2	3	1	4	1	0	2	0	0
UNI4356	0	0	0	0	0	0	0	0	0	0	0	0	0	0	0	0	0	0	0	0	0	0	0	0	0	0	0	0	0	0	0	0	1	0	0	0	0	0	0	0	0	1	0	0	0	0	0	0	0
UNI5918	0	0	0	0	0	0	0	0	0	0	0	0	1	0	0	0	0	0	0	0	0	0	0	0	0	0	0	0	0	0	0	0	0	0	0	0	0	0	0	0	0	0	0	0	0	0	0	0	0
UNI6611	0	0	0	0	0	0	0	0	0	0	0	0	0	0	0	0	0	0	0	0	0	0	0	0	0	0	0	0	0	0	0	0	0	0	0	0	0	1	0	0	0	0	0	0	0	0	0	0	0
UNI26243	4	1	7	1	0	2	0	2	2	1	0	1	8	0	3	2	0	2	1	1	1	2	1	2	0	1	9	10	1	0	0	1	4	5	0	2	0	0	4	4	0	3	0	1	5	0	0	1	3
UNI33288	1	1	2	2	1	0	0	2	1	0	0	0	0	1	0	0	0	0	0	2	0	2	0	0	0	0	4	4	0	0	0	0	1	3	0	0	0	0	1	1	0	2	0	0	2	0	0	0	2
UNI10453	1	3	2	2	6	4	4	1	3	6	5	0	0	0	1	11	0	1	5	7	4	4	4	8	1	1	3	1	5	5	1	2	0	2	3	4	2	2	3	1	4	2	1	1	3	0	0	1	7
UNI11096	0	0	0	0	0	0	0	0	0	0	0	0	0	0	0	0	0	0	0	0	0	0	0	0	0	0	0	0	0	0	0	0	0	0	0	0	0	0	0	0	0	0	0	0	0	0	0	0	0
UNI11103	0	0	0	0	1	0	0	0	1	0	0	0	0	0	0	0	0	0	0	0	0	0	0	0	0	0	0	0	0	0	0	0	0	0	0	0	0	0	0	0	0	0	0	0	0	0	0	0	0
UNI11359	0	0	0	0	0	0	0	0	0	0	0	0	0	0	0	0	0	0	0	0	0	0	0	0	0	0	0	0	0	0	0	0	0	0	0	1	0	0	0	0	0	0	0	0	0	0	0	0	0
UNI11513	0	0	0	0	0	0	0	0	0	0	0	0	0	0	0	0	0	0	0	0	0	0	0	1	0	0	0	0	0	0	0	0	0	0	0	0	0	0	0	0	0	0	0	0	0	0	0	0	0
UNI11698	0	0	0	0	0	0	0	0	0	0	0	0	0	0	0	0	0	0	0	0	1	0	0	0	0	0	0	0	0	0	0	0	0	0	0	0	0	0	0	0	0	0	0	0	0	0	0	0	0
UNI11835	0	0	0	0	0	0	0	1	0	0	0	0	0	0	0	0	1	0	0	0	0	0	0	0	0	0	0	0	0	0	0	0	0	1	0	0	0	0	0	0	0	0	0	0	0	0	0	0	0
UNI12129	0	0	0	0	0	0	0	0	0	0	0	0	0	0	0	0	0	0	0	0	0	0	0	0	0	0	0	0	0	0	0	0	0	0	0	0	0	0	0	0	0	0	0	0	0	0	0	0	0
UNI12241	0	0	0	0	0	0	0	0	0	0	0	0	0	0	0	0	0	0	0	0	0	0	0	0	0	0	0	0	0	0	0	0	0	0	0	0	0	0	1	0	0	0	0	0	0	0	0	0	1
UNI13030	0	0	0	0	0	0	0	0	0	0	0	0	0	0	0	0	0	0	0	0	0	0	0	0	0	0	0	1	0	0	0	0	0	0	0	0	0	0	0	0	0	1	0	0	0	0	0	0	0
UNI13159	0	0	0	0	0	0	0	0	0	0	0	0	0	0	0	0	0	0	0	0	0	0	0	0	0	0	0	0	0	0	0	0	0	0	0	0	0	0	0	0	0	0	0	0	0	0	0	1	0
UNI13635	0	0	0	0	0	0	0	0	0	0	0	0	0	0	0	0	0	0	0	0	0	0	0	0	0	0	0	0	0	0	0	0	0	0	0	1	0	0	0	0	0	0	0	0	0	0	0	0	0
UNI13710	0	0	0	0	0	0	0	0	0	0	0	0	0	0	0	0	0	0	0	0	0	0	0	0	0	0	0	0	0	0	0	0	0	0	0	0	0	0	0	0	0	1	0	0	0	0	0	0	0
UNI14097	0	0	0	0	0	0	0	0	0	0	0	0	0	0	0	0	0	0	0	0	0	0	0	0	0	0	0	0	0	0	0	0	0	0	0	0	0	0	0	0	0	0	0	0	0	0	0	0	0
UNI14337	3	1	4	1	2	4	6	6	2	3	1	1	2	2	1	7	0	1	4	2	7	3	1	0	1	1	2	1	4	6	2	2	1	3	1	3	2	0	6	2	4	2	2	1	3	5	1	2	8
UNI14351	0	0	0	0	0	0	0	0	0	0	0	0	0	0	0	0	0	0	0	0	0	0	0	0	0	0	0	0	0	0	0	0	0	0	0	0	0	0	0	0	0	0	0	0	0	0	0	1	0
UNI14637	0	0	0	0	0	0	0	0	0	0	0	0	0	0	0	0	0	0	0	0	0	0	0	0	1	0	0	0	0	0	0	0	0	0	0	0	0	0	0	0	0	0	0	0	0	0	0	0	0
UNI16655	0	0	0	0	0	0	0	0	0	0	0	0	0	0	0	0	0	0	0	0	0	0	0	0	0	0	0	0	0	0	0	0	0	0	0	0	0	0	0	0	1	0	0	0	0	0	0	0	0
UNI16678	0	0	0	0	0	0	0	0	0	0	0	0	0	0	0	0	0	0	0	0	0	0	0	0	0	0	0	0	0	0	0	0	0	1	0	0	0	0	0	0	0	0	0	0	0	0	0	0	0
UNI18011	0	0	0	0	0	0	0	0	0	0	0	0	0	0	0	0	0	0	0	0	0	0	0	0	0	0	0	0	0	1	0	0	0	0	0	0	0	0	0	0	0	0	0	0	0	0	0	0	0
UNI18091	0	1	0	0	0	0	0	0	0	0	0	0	0	0	0	0	0	0	0	0	0	0	0	0	0	0	1	1	0	0	0	0	0	0	0	0	0	0	0	0	0	1	0	0	0	0	0	0	0
UNI18218	0	0	0	0	0	0	0	0	0	0	0	0	0	0	0	0	0	0	0	0	0	0	0	0	0	0	0	0	0	0	0	0	0	0	1	0	0	0	1	0	0	0	0	0	0	0	0	0	0
UNI18450	1	2	2	9	2	0	3	2	4	3	1	2	5	0	3	2	0	1	1	3	2	3	4	6	1	2	3	1	4	2	4	3	4	2	0	5	3	4	2	4	1	9	1	2	0	6	3	2	0
UNI18996	0	0	0	0	0	0	0	0	0	0	0	0	0	0	0	0	0	0	0	0	0	0	0	0	0	0	0	0	0	0	0	0	0	0	0	0	0	1	0	0	0	0	0	0	0	0	0	0	0
UNI19046	0	0	0	0	0	0	0	0	0	0	0	0	0	0	0	0	0	0	0	0	0	0	0	0	0	0	0	0	0	0	0	0	0	1	0	0	0	0	0	0	0	0	0	0	0	1	0	0	0
UNI19074	0	0	0	0	0	0	0	0	0	0	0	0	0	0	0	0	0	0	0	0	0	0	0	0	0	0	0	0	0	0	0	0	0	0	0	0	0	0	0	0	0	0	0	0	0	0	0	0	0
UNI20113	0	0	0	0	0	0	0	0	0	0	0	0	0	0	0	0	0	0	0	0	0	0	0	0	0	0	0	0	0	0	0	1	0	0	0	0	0	0	0	0	0	0	0	0	0	0	0	1	0
UNI20352	0	2	6	5	4	3	2	3	6	6	2	3	3	0	2	4	0	1	1	3	7	1	3	4	3	3	6	4	6	6	4	3	4	2	4	4	1	3	4	2	4	5	1	3	0	5	5	2	3
UNI20587	0	0	0	0	0	0	0	0	0	0	0	0	0	0	0	0	0	0	0	0	0	0	0	0	0	0	0	0	0	0	0	0	0	0	0	0	0	0	0	0	0	0	0	0	0	0	1	0	0
UNI20652	0	0	0	0	0	0	0	0	0	0	0	0	0	0	0	0	0	0	0	0	0	0	0	0	0	0	0	0	0	0	0	1	0	0	0	0	0	0	0	0	0	0	0	0	0	0	0	0	0
UNI22756	0	0	0	0	0	0	0	0	0	0	0	0	0	0	0	0	0	0	0	0	0	0	0	0	0	0	0	0	0	0	0	0	0	0	0	0	0	1	0	0	0	0	0	0	0	0	0	0	0
UNI22838	0	0	0	0	0	0	0	0	0	0	0	0	0	0	0	0	0	0	0	0	0	0	0	0	0	0	0	0	0	0	0	0	0	0	0	0	0	0	0	0	0	0	0	0	0	0	0	0	0
UNI24108	0	0	0	0	0	0	0	0	0	0	0	0	0	0	0	0	0	0	0	0	0	0	0	0	0	0	0	0	0	0	0	0	0	0	0	0	1	0	0	0	0	0	0	0	0	0	0	0	0
UNI27805	25	16	0	0	0	0	20	13	0	0	0	1	6	0	0	0	1	0	23	4	0	1	1	1	22	17	0	0	3	3	6	17	0	0	5	3	12	18	0	1	3	8	21	15	0	0	4	3	1
UNI28480	0	0	0	0	0	0	0	0	0	0	0	0	0	0	0	0	0	0	0	0	0	0	0	0	0	0	0	0	1	0	0	0	0	0	0	0	0	0	0	0	0	0	0	0	0	0	0	0	0
UNI29228	2	1	6	8	2	0	0	1	3	3	6	0	4	0	5	4	0	0	1	2	7	6	0	2	2	1	6	3	1	4	1	1	2	0	4	3	3	1	6	2	2	2	2	2	3	9	2	0	1
UNI30353	0	0	0	0	0	0	0	0	0	0	0	0	0	0	0	0	0	0	0	0	0	0	0	0	0	0	0	0	0	0	0	0	0	0	0	0	0	0	0	0	0	0	0	0	0	0	0	0	0
UNI33714	0	0	0	0	0	0	0	0	0	0	0	0	0	0	0	0	0	0	0	0	0	0	0	0	0	0	0	0	1	0	0	0	0	0	0	0	0	0	0	0	0	0	0	0	0	0	0	0	1
UNI34055	0	0	0	0	0	0	0	0	0	0	0	0	0	0	0	0	0	0	0	0	0	0	0	0	1	0	0	0	0	0	0	0	0	0	0	0	0	0	0	0	0	0	0	0	0	0	0	0	0
UNI34577	0	0	0	0	0	0	0	1	0	0	0	0	1	0	0	0	0	0	0	0	0	0	0	0	0	0	0	0	0	0	0	1	0	0	0	0	0	0	0	0	0	0	0	0	0	0	0	0	0
UNI37000	0	0	0	0	0	0	0	0	0	0	0	0	0	0	0	0	0	0	0	0	0	0	0	0	0	0	0	1	0	0	0	0	0	0	0	0	0	0	0	0	0	0	0	0	0	0	0	0	0
UNI39819	0	0	0	0	1	0	0	0	0	0	0	0	0	0	0	0	0	0	0	0	0	0	0	0	1	0	0	0	0	0	0	0	0	0	0	0	0	0	0	0	0	0	0	0	0	0	0	0	0
UNI6049	23	11	8	3	8	3	14	18	5	8	23	9	16	3	6	3	1	3	9	6	3	4	7	5	17	10	16	12	27	22	10	18	17	15	18	13	12	9	5	8	16	33	13	15	4	3	19	16	11
UNI6234	0	0	0	0	0	0	0	0	0	0	0	0	0	0	0	0	0	0	0	0	0	0	0	0	0	0	0	0	0	0	0	0	0	0	1	0	0	0	0	0	1	1	0	0	0	0	0	0	0
UNI8204	8	8	7	7	9	4	12	29	3	2	6	3	14	0	2	4	1	3	6	9	2	7	6	6	9	10	15	6	15	16	9	10	10	11	14	16	10	4	7	8	8	13	6	10	7	4	17	15	13
UNI8744	9	12	9	8	10	3	10	19	2	2	11	6	16	0	4	6	2	0	9	12	4	6	7	5	9	11	18	10	14	28	14	6	15	14	13	16	13	8	4	9	19	25	7	14	5	3	13	13	12
UNI8990	0	0	0	0	0	0	0	0	0	0	2	0	0	0	0	0	0	0	0	0	0	0	0	0	0	0	0	0	0	0	0	0	0	0	1	1	0	0	0	0	0	0	0	0	0	0	1	0	0
UNI9240	0	0	0	0	1	0	0	0	0	0	0	0	0	0	0	0	0	0	0	0	0	0	0	0	0	0	0	0	0	0	0	0	0	0	0	0	0	0	0	0	0	1	0	0	0	0	0	0	0
UNI9251	0	0	0	0	0	0	0	0	0	0	0	0	0	0	0	0	0	0	0	0	0	1	0	0	0	0	0	0	1	0	0	0	0	0	0	1	0	0	0	0	0	0	0	0	0	0	0	0	0
UNI9747	5	2	3	1	11	4	6	2	3	4	5	3	4	0	5	3	1	3	1	4	3	3	7	7	1	2	2	0	7	5	2	2	4	6	7	6	3	3	4	4	5	2	0	1	2	1	1	1	11
UNI11664	3	5	0	0	0	1	35	4	0	0	8	3	4	0	0	2	0	1	6	0	0	0	2	1	0	5	3	1	17	12	8	8	0	1	7	11	8	2	0	1	5	23	7	5	0	0	11	11	1
UNI17258	2	2	0	0	2	1	24	6	0	1	3	1	5	1	0	2	2	1	2	0	1	1	3	2	0	3	2	2	15	17	6	14	0	1	7	8	7	1	1	0	7	9	2	4	0	0	9	10	1
UNI21358	0	2	0	0	1	0	27	5	0	1	5	2	6	0	0	0	3	2	1	2	0	1	1	1	0	1	0	0	8	5	4	1	0	0	3	2	2	0	0	0	2	5	1	0	0	0	3	3	0
UNI24748	2	1	0	0	0	0	30	6	0	0	0	0	4	0	0	2	1	0	2	2	1	0	4	2	1	2	1	2	11	18	6	8	0	0	6	16	2	1	0	0	7	10	2	4	0	0	5	6	0
UNI27475	0	0	0	0	0	0	0	0	0	0	0	0	0	0	0	0	0	0	0	0	0	0	0	0	0	0	0	0	0	0	0	1	0	0	0	0	0	0	0	0	0	0	0	0	0	0	0	0	0
UNI39695	0	0	2	0	0	0	11	2	0	0	2	0	3	1	1	0	0	1	0	0	1	0	0	1	1	0	0	1	2	0	0	0	0	0	1	1	0	0	0	0	1	1	1	2	0	0	0	0	0
UNI25264	7	5	5	6	9	10	24	9	5	4	31	5	6	1	15	11	4	14	6	3	15	9	12	18	5	1	12	8	22	18	9	8	2	4	10	6	4	3	7	9	13	19	3	3	5	0	10	12	5
UNI25521	0	0	0	0	0	0	0	0	0	0	1	0	0	0	0	0	0	1	0	0	0	0	0	0	0	0	0	0	0	0	0	0	0	0	0	0	0	0	0	0	0	1	0	0	0	0	0	0	0
UNI27143	3	0	5	3	3	0	16	4	0	2	19	1	3	0	9	5	0	3	2	0	16	5	4	9	2	2	4	4	14	11	7	4	0	2	3	7	10	2	2	3	6	12	5	2	4	0	4	6	3
UNI10040	0	0	0	0	0	0	0	0	0	0	0	0	0	0	0	0	0	0	0	0	0	0	0	0	0	1	0	0	0	0	0	0	0	0	0	0	0	0	0	0	0	0	0	0	0	0	0	0	0
UNI11084	1	0	0	0	0	0	1	0	0	0	0	0	0	0	0	0	0	0	0	0	0	0	0	0	0	0	0	0	1	0	0	0	1	0	0	0	0	0	0	0	0	0	0	0	0	0	0	0	0
UNI11454	0	0	0	0	0	0	0	0	0	0	0	0	0	0	0	0	0	0	0	0	0	0	0	0	0	0	1	0	0	0	0	0	0	0	0	0	0	0	0	0	0	0	0	0	0	0	0	0	0
UNI13058	0	0	0	0	0	0	0	0	0	0	0	0	0	0	0	0	0	0	0	0	0	0	0	0	0	0	0	0	0	0	0	0	0	0	0	0	0	0	1	0	0	1	0	0	0	0	0	0	0
UNI13228	0	0	0	0	0	0	0	0	0	0	0	0	0	0	0	0	0	0	1	0	0	0	0	0	0	0	0	0	0	0	0	0	0	0	0	0	0	0	0	1	0	0	0	0	0	0	0	0	0
UNI14422	0	0	0	0	0	0	0	0	0	0	0	0	0	0	0	0	0	0	0	0	0	0	0	0	0	0	0	0	0	0	0	0	0	0	0	0	0	0	0	0	0	0	0	1	0	0	0	0	0
UNI5137	55	29	1	2	7	6	87	31	2	1	18	3	43	18	8	1	8	11	16	7	1	3	8	13	61	43	4	10	15	56	66	66	2	5	14	8	56	16	9	2	20	42	63	51	3	7	17	16	9
UNI5830	23	18	3	2	5	6	77	44	0	2	10	4	16	11	12	3	10	16	12	13	3	3	8	10	33	23	10	10	19	35	36	72	2	4	11	16	53	19	4	6	19	26	40	34	1	7	11	15	8
UNI6084	0	0	0	0	0	0	0	0	0	0	0	0	0	0	0	0	0	0	0	0	0	0	0	0	0	0	0	1	0	0	0	0	0	1	0	1	0	2	0	0	0	1	1	1	0	0	0	0	0
UNI6154	0	1	0	0	0	0	0	0	0	0	0	0	0	0	0	0	0	0	0	0	0	0	0	0	1	1	0	0	0	0	0	0	0	1	0	0	1	0	1	0	0	0	1	0	0	0	0	0	0
UNI6654	0	1	0	0	0	0	1	0	0	0	0	0	0	0	0	0	0	0	0	0	0	0	0	1	0	0	0	0	0	0	0	1	0	0	0	0	0	0	0	1	0	1	1	0	0	0	1	0	0
UNI6862	0	0	0	0	1	0	0	0	0	0	0	0	0	0	0	0	0	0	0	0	0	0	0	0	0	0	0	0	0	0	0	0	0	0	0	0	0	0	0	0	0	0	0	0	0	0	0	0	1
UNI6895	24	19	4	2	5	3	93	44	3	1	11	2	17	11	5	0	7	9	14	10	1	5	6	12	27	23	4	6	13	21	42	54	1	4	10	11	40	14	5	6	10	36	52	31	1	5	22	10	3
UNI7835	0	0	0	0	0	0	1	2	0	0	0	0	0	0	0	0	0	0	0	0	0	0	0	0	1	0	0	0	0	1	1	2	0	0	0	0	1	0	1	0	0	0	0	0	0	0	0	0	0
UNI7967	0	0	0	0	0	0	1	0	0	0	0	0	0	1	0	0	0	0	1	1	0	0	0	1	0	0	0	0	0	0	0	0	0	0	0	0	0	0	1	0	0	1	0	0	0	0	0	0	0
UNI8398	0	0	0	0	0	0	0	0	0	0	0	0	0	0	0	0	0	0	0	0	0	0	0	0	0	0	0	0	0	0	1	0	0	0	0	0	2	0	0	0	0	0	0	0	0	0	0	0	0
UNI8653	0	0	0	0	0	0	0	0	0	0	0	0	0	0	0	0	0	0	0	0	0	0	0	0	1	0	0	0	0	0	2	0	0	0	0	0	0	0	0	0	0	1	0	0	0	0	0	1	0
UNI9298	0	0	0	0	0	0	0	0	0	0	0	0	0	0	0	0	0	0	0	0	0	0	0	0	0	0	0	0	0	0	1	0	0	1	0	0	0	0	0	0	0	0	0	0	0	0	0	0	0
UNI9407	0	1	0	0	0	0	0	0	0	0	0	0	0	0	0	0	0	0	0	0	0	0	0	0	1	0	0	0	0	0	0	0	0	0	0	0	0	0	0	0	0	0	0	0	0	0	0	0	0
UNI9461	0	1	0	0	0	0	0	0	0	0	0	0	0	0	0	0	0	0	0	0	0	0	0	0	1	0	0	0	1	0	0	0	0	0	0	0	0	0	0	0	0	0	0	0	0	0	0	0	0
UNI9700	1	0	0	0	0	0	0	0	0	0	0	0	0	0	0	0	0	0	0	0	0	0	0	0	0	0	0	0	0	0	0	0	0	0	0	0	0	0	0	1	0	0	0	0	0	0	0	0	0
UNI10616	0	0	0	0	0	1	0	0	0	0	0	0	0	0	0	0	0	0	0	0	0	0	0	0	0	0	0	0	1	0	0	0	0	0	0	0	0	0	0	0	0	0	0	0	0	1	0	0	0
UNI11599	4	0	5	3	0	1	1	2	4	4	1	0	2	0	7	7	2	4	1	0	0	1	1	4	0	0	10	2	0	6	1	0	4	5	1	0	2	1	10	2	3	3	1	0	26	40	3	1	8
UNI12391	2	4	13	6	1	0	2	1	0	5	2	2	0	0	8	10	2	6	2	3	6	1	3	5	0	4	14	7	2	3	0	2	5	5	2	0	3	3	17	12	3	4	1	0	23	68	1	1	10
UNI12493	16	26	8	4	2	2	55	19	2	0	7	4	18	11	2	3	2	3	10	3	2	1	1	5	14	9	7	11	7	20	26	27	6	7	9	10	16	7	3	3	5	13	14	9	1	10	9	8	27
UNI13508	1	0	0	0	0	0	1	0	0	0	0	0	0	0	0	0	0	0	0	1	0	0	0	0	0	0	0	0	0	0	0	0	0	0	0	0	1	0	0	0	0	0	0	0	0	0	0	1	0
UNI13906	0	0	0	0	0	0	1	0	0	0	1	0	0	0	0	0	0	0	0	0	0	0	0	0	0	1	1	1	2	2	0	0	0	0	0	1	1	0	0	0	0	0	0	2	0	0	1	0	1
UNI14364	0	0	0	0	0	0	0	0	0	0	0	0	0	0	0	0	0	0	0	0	0	0	0	0	1	0	0	0	0	0	0	0	0	0	0	0	0	0	0	0	0	0	0	0	0	0	0	0	0
UNI15804	9	15	6	1	5	3	40	30	0	2	9	2	10	2	3	5	1	2	8	8	5	1	4	6	10	9	5	4	9	10	16	22	3	1	3	2	10	6	2	1	4	9	5	6	0	9	2	3	18
UNI15992	0	0	0	0	0	0	1	1	0	0	0	0	0	0	0	0	0	0	1	1	0	0	0	0	0	0	0	0	0	1	1	2	0	0	0	0	0	0	0	0	0	0	1	0	0	0	1	0	0
UNI16061	0	0	0	0	0	0	2	0	0	0	0	0	0	1	0	0	0	0	0	0	0	0	0	0	0	0	0	0	0	0	0	0	0	0	0	1	0	0	0	0	0	1	0	0	0	0	0	0	0
UNI16323	0	0	0	0	0	0	0	0	0	0	0	0	0	0	0	0	0	0	0	0	0	0	0	0	0	0	0	0	0	0	0	1	0	0	0	0	0	1	0	0	0	0	0	0	0	0	0	0	0
UNI16531	0	0	0	0	0	0	1	0	0	0	0	0	0	0	0	0	0	0	0	0	0	0	0	0	0	0	0	0	0	0	0	0	0	0	0	0	1	0	0	0	0	0	0	0	0	0	0	0	0
UNI16683	0	0	0	0	0	0	2	0	0	0	0	0	0	0	0	0	0	0	0	0	0	0	0	0	0	0	0	0	0	1	3	1	0	0	0	0	0	1	1	0	0	0	1	0	0	0	0	1	0
UNI16951	0	0	0	0	0	0	0	0	0	0	0	0	0	0	0	0	0	0	0	0	0	0	0	0	0	0	0	0	0	0	0	0	0	0	0	0	0	0	0	0	0	1	0	0	0	0	0	0	0
UNI17600	3	3	7	0	1	2	4	2	0	1	1	0	1	0	1	4	0	2	1	1	5	3	1	4	1	2	5	4	1	0	1	0	2	1	1	3	2	0	2	1	0	4	1	0	1	4	2	0	2
UNI19899	3	1	6	4	3	2	2	1	2	1	4	3	5	0	3	6	0	0	2	2	1	1	3	2	1	1	1	2	2	6	2	5	1	2	2	2	2	1	2	3	1	4	2	0	4	13	3	3	2
UNI20568	0	0	0	0	0	0	0	0	0	0	0	0	0	0	0	0	0	0	0	0	0	0	0	0	0	0	0	0	0	0	0	0	1	0	0	0	0	0	0	0	0	0	0	0	0	0	0	0	0
UNI21759	0	0	0	0	0	1	0	0	0	0	1	0	0	0	0	0	0	0	0	0	0	0	0	1	0	0	1	0	2	0	1	2	0	0	0	0	0	0	0	0	0	1	0	0	0	0	0	0	0
UNI22710	1	0	0	0	0	0	0	0	0	0	0	0	0	0	0	0	0	0	0	0	0	0	0	0	0	0	0	0	0	0	0	0	0	0	0	0	0	0	0	0	0	0	0	0	0	0	0	0	0
UNI22895	0	0	0	0	0	0	0	0	0	0	0	0	0	0	0	0	0	0	0	0	0	0	0	0	0	0	0	0	0	0	0	1	0	0	0	0	0	0	0	0	0	0	0	0	0	0	0	0	0
UNI22970	0	0	0	0	0	0	0	0	0	0	0	0	0	0	0	0	0	0	0	0	0	0	0	0	0	0	0	0	1	0	1	1	0	0	0	0	0	0	0	0	0	0	0	0	0	0	0	0	0
UNI23987	0	0	0	0	0	1	0	0	0	1	0	0	0	0	0	0	0	0	0	0	1	0	0	0	0	1	2	0	0	1	0	1	2	2	0	0	0	0	2	2	1	0	0	1	0	5	0	0	5
UNI24295	0	0	0	0	0	0	0	1	0	0	0	0	0	0	0	0	0	0	0	0	0	0	0	0	0	1	0	0	0	0	0	0	0	0	0	0	0	0	0	0	0	0	0	0	0	0	0	0	0
UNI24503	0	0	0	0	0	0	0	0	0	0	0	0	0	0	0	0	1	0	0	0	0	0	0	0	0	0	0	0	0	0	0	1	0	0	0	0	0	0	0	1	0	0	0	0	0	0	0	0	0
UNI25602	2	0	4	2	1	2	1	1	2	0	2	2	1	0	3	2	0	3	1	1	1	3	1	4	2	2	2	1	2	2	3	2	1	1	1	1	1	0	3	3	1	4	1	0	0	7	1	2	1
UNI27562	0	0	0	0	0	0	0	0	0	0	0	0	0	0	0	0	0	0	0	0	0	0	0	0	0	0	0	0	0	0	0	0	0	0	0	0	0	0	0	0	0	1	0	0	0	0	0	0	0
UNI28565	9	3	2	1	1	0	12	2	0	0	1	0	0	5	3	0	0	1	3	0	0	0	3	5	5	4	2	3	4	5	6	11	1	2	2	0	7	1	4	1	0	5	4	7	0	0	2	3	2
UNI28626	11	8	0	0	1	0	28	3	1	3	0	0	3	3	3	2	2	2	6	1	0	0	2	3	11	6	4	3	6	10	17	19	1	3	6	6	12	2	4	5	4	10	13	13	1	1	4	2	14
UNI28919	0	0	0	0	0	0	0	0	0	0	0	0	0	0	0	0	0	0	0	0	0	0	0	0	1	1	0	0	2	1	3	9	0	0	0	0	3	0	0	0	0	1	0	1	0	0	0	0	0
UNI29547	0	0	0	0	0	0	0	0	0	0	0	0	0	0	0	0	0	0	0	0	0	0	0	0	0	0	0	0	0	0	0	0	0	0	0	0	0	0	0	0	0	0	0	0	0	0	0	0	0
UNI30484	0	0	0	0	0	0	0	0	0	0	0	0	0	0	0	0	0	0	0	0	0	0	0	0	0	0	0	0	0	0	0	0	0	0	0	0	0	0	0	0	0	0	0	0	0	0	0	0	0
UNI31193	0	0	0	0	0	0	0	0	0	0	0	0	0	0	0	0	0	0	0	0	0	0	0	0	0	0	0	0	0	0	0	0	0	0	0	0	0	0	0	0	0	1	0	0	0	0	0	0	0
UNI31950	4	5	2	2	1	1	32	5	0	2	3	0	2	8	2	0	1	2	3	2	0	1	2	5	5	12	3	5	6	8	13	20	0	0	1	6	10	6	4	3	1	6	7	5	2	3	3	0	10
UNI32465	0	0	0	3	0	0	0	0	0	1	0	0	0	0	1	0	0	0	0	0	0	0	0	1	0	2	0	0	0	0	1	0	1	3	0	1	1	0	0	3	1	2	0	1	1	3	0	2	7
UNI33538	10	9	0	0	0	1	39	13	0	0	0	0	7	5	5	0	3	2	5	1	1	1	1	4	10	4	4	3	3	9	11	14	0	0	2	1	12	5	0	2	5	7	12	6	1	3	4	3	8
UNI34261	0	0	0	0	0	0	0	0	0	0	0	0	0	0	0	0	0	0	0	0	0	0	0	0	0	1	0	0	0	2	3	2	0	0	0	0	2	0	0	1	0	1	1	1	0	0	2	1	0
UNI36346	0	0	0	0	0	0	1	0	0	0	0	0	0	0	0	0	0	0	0	0	0	0	0	0	0	0	1	0	0	0	0	0	0	0	0	0	0	0	0	0	2	0	0	0	0	0	0	0	0
UNI37845	0	1	0	0	0	0	1	1	0	0	0	0	0	0	0	0	0	0	0	0	0	0	0	0	0	0	0	0	1	0	1	0	0	0	0	0	1	0	0	0	0	1	0	1	0	0	0	0	0
UNI38011	0	0	0	0	0	0	0	0	0	0	0	0	0	0	0	0	0	0	0	0	0	0	0	0	0	0	0	0	0	0	0	1	0	0	0	0	0	0	0	0	0	0	0	0	0	0	0	0	0
UNI38733	0	0	2	0	0	0	0	0	0	1	0	0	0	0	0	1	0	0	0	0	0	0	1	0	0	0	2	0	0	1	1	0	0	1	1	0	0	0	7	1	0	0	0	0	2	3	0	0	2
UNI8223	0	3	10	7	0	1	2	2	4	8	2	0	2	0	3	9	0	4	5	1	3	2	5	2	3	1	7	10	7	5	1	0	7	13	3	1	3	1	18	16	2	5	1	1	37	44	3	1	13
UNI9368	14	15	6	5	0	0	58	28	2	2	10	4	14	5	5	6	3	2	12	2	0	1	1	9	11	12	8	8	8	18	32	27	5	0	5	3	17	7	8	6	11	10	6	12	1	10	8	7	25
UNI11247	0	0	0	0	0	0	0	0	0	0	0	0	0	0	0	0	0	0	0	0	0	0	0	0	0	0	0	0	0	0	0	0	0	0	0	0	0	0	0	0	0	0	0	0	0	0	0	0	0
UNI19624	0	0	6	3	1	0	0	0	0	3	0	0	1	0	4	4	0	2	0	0	6	3	0	4	1	1	1	0	1	0	0	1	6	3	0	0	1	0	3	5	0	0	0	0	2	12	0	0	1
UNI20259	0	1	9	11	3	2	1	0	3	3	3	3	1	1	7	7	1	1	0	0	1	2	2	5	1	0	3	2	3	3	0	0	3	5	1	1	0	0	3	2	1	1	0	1	4	6	1	2	12
UNI23803	0	0	14	16	1	3	0	0	2	5	1	3	0	1	10	13	3	1	2	0	4	2	3	2	1	1	0	2	3	3	0	0	4	5	0	1	2	0	4	2	1	0	2	0	4	8	3	2	11
UNI25174	0	0	0	0	0	0	0	0	0	0	0	0	0	0	0	0	0	1	0	0	0	0	0	0	0	0	0	0	0	0	0	0	0	0	0	0	0	0	0	0	0	0	0	0	0	0	0	0	0
UNI25316	2	0	19	9	0	0	0	1	3	7	3	2	2	1	11	4	0	2	3	0	7	2	2	4	0	1	1	1	1	6	1	2	7	9	1	1	2	1	1	2	1	2	1	0	5	5	0	0	13
UNI26152	0	0	0	0	0	0	0	0	0	0	0	0	0	0	0	0	0	0	0	0	0	0	0	0	0	0	0	0	0	0	0	0	0	0	0	0	0	0	0	0	0	0	0	0	0	0	0	0	0
UNI26316	0	0	0	0	0	0	0	0	0	0	0	0	0	0	0	0	0	0	0	0	0	0	0	0	0	0	0	0	1	0	0	0	0	0	0	0	0	0	0	0	0	0	0	0	0	0	0	0	1
UNI26463	0	0	0	0	0	0	0	0	0	0	0	0	0	0	0	0	0	0	0	0	0	0	0	0	0	0	0	0	0	0	0	0	0	0	0	0	0	0	0	0	0	0	0	0	0	0	0	0	0
UNI27521	0	0	0	0	0	0	0	0	0	0	0	0	0	0	0	0	0	0	0	0	0	0	0	0	0	0	0	0	0	0	0	0	0	0	0	0	0	0	0	0	0	0	0	0	0	0	0	0	0
UNI28247	0	0	0	0	0	0	0	0	0	0	0	0	0	0	0	0	0	0	0	0	0	0	0	0	0	0	1	0	0	0	0	0	0	0	0	0	0	0	0	0	0	0	0	0	0	0	0	0	0
UNI28671	0	0	0	0	0	0	0	0	0	0	0	0	0	0	0	0	0	0	0	0	0	0	0	0	0	0	0	0	0	0	0	0	0	0	0	0	0	0	0	0	0	0	0	0	0	0	0	0	0
UNI30025	0	0	0	0	0	0	0	0	0	0	0	0	0	0	1	0	0	0	0	0	0	0	0	0	0	0	0	0	0	0	0	0	0	0	0	0	0	0	0	0	0	0	0	0	0	0	0	0	0
UNI32454	0	3	2	2	3	1	0	0	6	3	1	1	0	0	5	4	1	1	0	0	2	3	2	1	1	0	2	0	4	1	1	0	5	3	1	0	1	0	4	1	1	1	0	0	2	5	0	1	1
UNI33639	0	0	0	0	0	0	0	0	0	0	0	0	0	0	0	0	0	0	0	0	0	0	0	0	0	0	0	0	0	0	0	0	0	0	0	0	0	0	0	0	0	0	0	0	0	0	0	0	0
UNI36123	0	0	0	0	0	0	0	0	0	0	0	0	0	0	0	0	0	0	0	0	0	0	0	0	0	0	0	0	0	0	0	0	0	0	0	0	0	0	0	0	0	0	0	0	0	0	0	0	1
UNI39066	0	0	4	1	0	2	0	0	0	0	1	0	1	0	9	5	0	1	0	0	5	1	1	0	0	0	0	0	2	0	0	1	5	1	0	0	0	0	2	0	2	0	0	0	2	7	0	0	0
UNI5734	2	2	24	17	0	5	0	0	3	10	7	4	1	1	14	14	6	5	0	1	9	4	4	6	1	3	0	2	8	15	0	3	4	15	3	1	3	1	5	12	2	4	5	0	6	14	4	2	12
UNI6363	0	0	0	0	0	0	0	0	0	0	0	0	0	0	0	0	0	0	0	0	0	0	0	0	0	0	0	0	0	0	0	0	0	0	0	0	0	0	0	0	0	0	0	0	0	0	0	0	0
UNI7311	1	0	21	18	0	2	0	0	6	11	4	2	0	0	13	10	2	2	0	0	5	10	4	5	2	1	1	3	5	7	0	1	6	7	3	4	2	1	8	6	1	5	1	2	2	12	1	7	9
UNI7965	1	2	17	12	1	4	0	0	5	1	1	3	2	0	10	9	3	3	0	1	12	5	2	5	1	0	4	2	2	8	0	2	10	8	3	3	1	2	4	4	2	0	1	2	1	12	2	0	5
UNI8202	0	0	0	0	0	0	0	0	0	0	0	0	0	0	0	0	0	0	0	0	0	0	0	0	0	0	0	0	0	0	0	0	0	0	0	0	0	0	0	0	0	0	0	0	0	0	0	0	0
UNI25696	0	0	4	1	1	0	0	0	0	4	1	0	1	0	4	1	0	0	0	0	1	0	0	1	1	1	3	1	2	1	0	1	4	7	0	2	0	0	6	6	0	2	0	1	14	11	1	4	2
UNI26998	0	0	8	2	1	0	1	0	1	1	0	1	0	0	2	2	0	0	0	0	0	0	3	0	1	0	0	1	0	4	0	0	5	3	0	0	1	0	0	2	1	3	0	0	7	11	0	0	2
UNI38497	1	0	2	2	0	1	0	0	0	4	0	0	1	0	2	5	0	1	1	0	0	0	1	3	1	0	3	2	0	0	2	1	1	9	0	1	1	1	3	7	0	2	0	0	12	12	2	1	2
UNI34268	1	0	5	3	0	0	2	4	2	2	3	0	3	0	3	2	0	2	2	2	0	5	1	1	1	1	8	2	0	1	0	1	9	4	0	0	0	0	13	6	2	1	3	4	21	14	2	1	8
UNI35358	3	0	3	0	0	0	2	0	0	1	0	1	3	0	4	2	0	0	3	1	2	0	2	2	1	1	2	0	1	0	0	1	3	5	1	0	3	0	10	3	3	1	2	2	12	7	0	1	3
UNI10206	0	0	0	0	0	0	0	0	0	0	0	0	0	0	0	0	0	0	0	0	0	0	0	0	0	0	0	0	0	0	0	1	0	0	0	0	0	0	0	0	0	0	0	0	0	0	0	1	0
UNI4299	23	17	7	11	20	10	70	34	9	3	22	10	11	7	18	8	2	7	11	6	12	11	19	16	6	13	13	11	23	36	13	14	4	8	9	19	13	14	9	4	18	46	4	6	4	1	19	15	8
UNI5801	14	9	7	8	9	7	55	40	2	4	20	8	15	2	11	11	9	6	9	10	13	12	12	18	8	5	12	10	23	18	15	14	5	4	16	18	12	7	5	7	17	34	11	5	5	3	13	16	2
UNI6330	0	0	0	0	0	0	0	1	0	0	0	0	0	0	0	1	0	0	0	0	0	0	0	0	0	0	0	0	0	0	0	0	0	0	0	0	0	0	0	0	0	0	0	0	0	0	0	0	0
UNI7334	13	9	8	5	7	9	72	36	6	5	17	8	8	4	7	8	1	4	6	9	15	6	15	12	6	10	7	4	13	16	11	7	4	4	8	8	8	3	9	6	14	26	3	9	3	3	5	12	2
UNI8467	0	0	0	0	0	1	0	0	0	0	0	0	0	0	0	0	0	0	0	0	0	0	0	0	0	0	0	0	0	0	0	0	0	0	0	0	0	0	0	0	0	0	0	0	0	0	0	0	0
UNI19040	3	4	1	2	2	6	2	2	1	5	1	1	16	26	1	2	8	2	11	3	4	2	6	7	5	4	1	0	0	2	0	2	0	2	1	4	10	3	0	1	2	6	10	4	0	0	2	7	0
UNI21780	5	10	0	2	3	1	4	3	0	4	0	3	21	24	2	6	5	6	13	4	5	1	5	6	1	3	2	2	1	5	3	3	0	0	6	2	10	8	1	1	4	11	9	4	0	0	6	8	0
UNI24003	4	5	4	1	3	1	27	14	3	2	1	1	10	5	4	1	3	3	10	6	0	2	7	5	5	12	9	3	4	3	11	5	1	0	3	6	20	11	2	0	5	11	8	6	5	4	1	9	3
UNI26661	4	6	1	0	3	2	0	2	3	4	1	1	11	22	2	6	8	4	5	10	4	0	7	8	3	4	0	0	3	1	0	2	0	1	3	3	5	2	1	1	7	5	7	8	1	0	5	5	0
UNI26676	0	1	0	0	0	1	0	1	0	0	2	1	0	1	0	0	3	4	2	0	1	1	2	1	1	3	3	3	3	8	4	2	0	0	4	3	1	3	0	0	1	1	2	1	0	0	0	6	0
UNI28542	1	2	0	1	0	3	0	2	0	0	0	4	2	0	1	0	5	2	1	0	0	0	1	4	4	3	4	0	2	2	4	1	1	0	3	0	2	0	1	0	4	2	3	0	0	0	2	0	1
UNI35506	0	1	1	1	1	0	0	0	0	1	1	2	2	5	0	1	8	2	0	0	0	0	2	1	2	1	2	3	2	2	0	2	0	0	0	4	4	2	0	0	0	3	4	0	0	0	6	2	2
UNI40681	7	5	0	0	0	0	14	3	0	0	0	0	4	6	0	0	2	1	8	3	0	0	0	0	17	15	3	0	1	3	13	15	1	0	7	7	33	21	1	0	14	12	32	11	0	0	9	11	2
UNI40783	0	0	0	0	0	0	0	0	2	2	1	0	0	0	1	1	0	0	0	1	0	0	0	0	0	0	4	1	0	2	0	0	6	0	1	0	0	0	1	2	0	0	0	0	2	0	0	1	5
UNI36322	0	0	0	0	0	0	0	0	0	1	0	0	1	5	0	0	0	0	0	0	0	0	0	0	0	0	0	0	0	0	1	0	228	1	0	0	5	0	0	0	0	1	2	1	0	2	1	5	0
UNI12278	3	4	2	1	0	2	1	2	4	3	4	0	5	3	5	2	11	13	4	2	2	4	4	4	4	4	3	1	8	8	4	5	1	1	4	4	2	1	2	1	0	3	6	2	0	0	2	4	0
UNI21418	2	5	4	1	6	6	0	0	4	1	3	2	6	9	5	2	7	3	2	0	4	3	2	6	0	4	6	1	5	1	7	5	0	3	3	3	2	1	0	2	2	1	5	1	2	0	3	3	2
UNI29753	0	2	2	4	1	2	0	0	2	0	1	2	1	6	6	4	9	6	0	2	2	1	6	12	2	6	1	2	1	6	7	4	0	1	3	1	4	1	3	1	1	1	0	1	0	0	3	1	2
UNI10046	1	5	5	7	1	4	6	9	1	11	0	1	21	23	5	5	3	3	8	6	5	1	2	4	6	8	2	4	2	2	2	4	11	1	8	9	6	2	4	8	1	5	5	2	3	2	4	4	7
UNI10827	0	0	0	0	0	1	0	0	0	0	0	0	0	0	0	0	0	0	0	0	0	0	0	0	0	0	0	0	0	0	0	0	0	0	0	0	0	0	0	0	0	0	0	0	0	0	0	0	0
UNI10893	0	12	4	3	0	5	3	10	2	17	0	2	23	35	7	10	3	6	7	4	4	4	2	5	13	12	7	2	2	2	1	3	5	5	2	4	7	1	4	19	4	6	10	0	2	9	6	9	4
UNI11139	0	0	0	0	0	0	0	0	0	0	0	0	0	0	0	0	0	0	0	0	0	0	0	0	0	0	0	0	0	0	0	0	0	0	0	0	1	0	0	0	0	0	2	0	0	0	0	0	0
UNI11441	0	0	0	0	0	0	0	0	0	0	0	0	1	0	0	0	0	0	0	0	0	0	0	0	1	0	0	0	0	0	0	0	0	0	0	0	0	0	0	0	0	0	0	0	0	0	0	0	0
UNI12330	0	0	0	0	0	0	0	0	0	0	0	0	0	0	0	0	0	0	0	0	0	0	0	0	0	0	0	0	0	0	0	0	0	0	0	0	1	0	0	0	0	0	1	0	0	0	0	0	0
UNI14657	0	0	0	0	0	0	0	0	0	0	0	0	0	0	0	0	0	0	0	0	0	0	0	0	0	0	0	0	0	0	0	0	0	0	0	0	0	0	0	0	0	0	1	0	0	0	1	0	0
UNI14915	0	0	0	0	0	0	0	0	0	0	0	0	0	0	0	0	1	0	0	0	0	0	0	0	0	0	0	0	0	0	0	0	0	0	0	0	0	0	0	0	0	0	0	0	0	0	0	0	0
UNI17681	0	0	0	0	0	0	0	0	0	0	0	0	0	0	0	0	0	0	0	1	0	0	0	0	0	0	0	0	0	0	0	0	0	0	0	0	0	0	0	0	1	0	0	0	0	0	0	0	0
UNI7077	1	18	2	3	3	5	4	16	8	19	3	0	26	30	6	1	4	3	10	9	6	3	3	7	12	8	7	3	1	5	2	5	7	10	4	5	8	1	5	12	4	7	6	3	8	4	1	11	11
UNI20434	5	16	2	0	2	2	5	12	0	4	0	1	36	62	0	0	2	2	13	8	0	0	3	6	13	5	1	0	0	1	3	4	0	0	3	4	9	1	0	1	1	3	5	3	0	0	1	5	5
UNI5005	5	10	19	8	5	1	274	61	7	6	10	1	12	14	31	11	9	14	7	5	11	4	5	4	10	7	19	29	7	9	4	4	12	11	3	9	3	8	17	18	8	21	12	8	6	16	9	7	6
UNI5206	0	7	18	7	7	1	256	69	5	7	5	3	15	11	24	9	7	1	10	10	15	8	3	3	1	2	23	8	6	10	4	6	6	13	7	12	6	3	13	18	8	27	6	7	8	14	3	7	7
UNI5331	0	0	0	0	0	0	1	0	0	0	0	0	0	0	0	0	0	0	0	0	0	0	0	0	0	0	0	0	0	0	0	0	0	0	0	0	0	0	0	0	0	0	0	0	0	0	0	0	0
UNI5650	8	12	14	3	4	5	214	64	6	8	9	2	11	16	17	9	4	5	7	4	8	2	3	4	5	0	13	12	6	6	0	3	9	5	3	8	7	3	15	7	3	13	2	1	6	7	2	4	7
UNI6931	0	0	0	0	0	0	0	0	0	0	0	0	0	0	1	0	0	1	0	0	0	0	0	0	0	0	0	0	0	0	0	0	0	0	0	0	0	0	0	0	0	0	0	0	0	0	0	0	0
UNI6972	0	0	0	0	0	0	0	0	0	1	0	0	0	0	0	0	0	0	0	0	0	0	0	0	0	0	1	0	0	0	0	0	0	0	0	0	0	0	0	0	0	0	0	0	0	0	0	0	0
UNI7657	0	0	0	0	0	0	1	0	0	0	0	0	0	0	0	0	0	0	0	0	0	0	0	0	0	0	0	0	0	0	0	0	0	0	0	0	0	0	0	1	0	0	0	0	0	0	0	0	0
UNI8074	0	0	0	0	0	0	0	0	0	0	0	0	0	1	0	0	0	0	0	0	0	0	0	0	0	0	0	0	0	0	0	0	0	0	0	0	0	0	0	0	0	0	0	0	0	0	0	0	0
UNI25139	1	6	3	2	4	4	0	0	2	15	0	2	16	17	3	17	28	8	6	8	16	4	4	14	3	1	1	0	1	0	1	0	0	1	2	2	3	4	5	2	2	3	2	1	0	0	2	2	0
UNI29946	2	5	3	0	2	5	1	1	2	9	2	1	12	14	5	1	13	2	3	1	5	1	6	5	1	1	0	1	0	1	1	0	2	1	1	0	5	1	6	2	2	3	1	2	2	0	2	3	0
UNI12567	14	2	0	3	0	0	16	6	0	0	1	1	7	9	0	0	0	0	3	2	0	0	1	1	10	8	10	8	5	4	7	3	1	0	3	1	10	4	2	0	3	6	8	3	0	0	4	2	7
UNI14819	20	23	1	0	8	10	39	8	4	2	6	7	28	35	11	3	12	24	14	12	1	1	16	14	2	1	2	1	0	0	0	0	0	0	0	0	0	1	0	0	1	0	0	0	0	0	0	0	1
UNI14872	12	11	2	0	13	6	27	7	2	5	5	13	18	36	5	2	11	6	20	7	7	8	17	18	1	1	1	1	0	2	1	0	0	0	0	0	0	0	0	1	2	1	0	0	0	0	0	0	0
UNI14877	13	10	0	1	2	1	39	17	0	1	2	1	8	16	0	0	0	2	11	4	0	0	1	1	0	2	16	10	0	1	1	2	0	0	0	2	1	1	0	1	1	0	1	2	0	0	2	0	7
UNI15876	38	17	1	0	0	1	57	7	2	0	0	0	14	14	0	0	2	2	13	9	0	0	2	1	3	0	17	15	2	2	4	0	0	0	0	0	3	1	0	0	0	2	0	1	0	0	1	0	7
UNI16659	0	0	0	0	0	0	0	0	0	0	0	0	1	0	0	0	0	0	0	0	0	1	0	0	0	0	0	0	0	0	0	0	0	0	0	0	0	0	0	0	0	0	0	0	0	0	0	0	0
UNI16929	0	0	0	0	0	0	0	0	0	0	0	0	0	0	0	0	0	0	0	0	0	0	0	0	0	0	1	0	0	0	1	0	0	0	0	0	0	0	0	0	0	0	0	0	0	0	0	0	0
UNI17296	21	13	0	3	1	1	76	14	0	1	0	3	17	16	0	0	2	2	9	12	0	1	2	2	0	2	16	5	0	3	0	5	0	0	1	2	3	2	0	1	2	2	0	2	0	0	1	0	8
UNI18066	8	4	2	0	1	1	19	4	0	0	0	0	11	1	1	0	3	0	1	0	0	0	2	0	6	1	11	7	0	7	7	10	1	1	6	0	4	2	0	0	2	5	5	0	1	0	1	1	5
UNI19124	7	5	2	2	2	1	27	9	1	1	0	1	4	11	2	0	1	0	5	2	0	1	3	4	5	4	7	4	1	5	5	7	1	0	1	2	10	4	1	2	5	6	6	3	1	0	4	5	7
UNI20196	0	1	0	0	0	0	1	0	0	0	0	0	0	1	0	0	0	0	0	0	0	0	0	0	0	0	0	0	0	0	0	0	0	0	0	0	0	0	0	0	0	0	0	0	0	0	0	0	0
UNI20418	0	0	0	0	0	0	0	0	0	0	0	0	0	0	0	0	0	0	0	0	0	0	0	0	0	0	1	1	0	0	0	0	0	0	0	0	0	0	0	0	0	0	0	0	0	0	0	0	0
UNI21132	0	0	0	0	1	0	2	0	0	0	0	0	0	0	0	0	0	0	0	0	0	0	0	0	0	0	0	1	0	0	0	0	0	0	0	0	0	0	0	0	0	0	0	0	0	0	0	0	0
UNI21952	0	0	0	0	0	0	0	0	0	1	0	0	0	0	0	0	0	0	0	0	0	0	0	0	0	0	0	0	1	0	0	0	0	0	0	0	0	0	0	0	0	0	0	0	0	0	0	0	0
UNI23264	14	11	0	0	12	3	25	11	2	2	3	3	9	18	3	2	12	11	8	10	2	3	14	11	1	2	0	0	0	0	2	0	0	0	0	0	2	0	1	1	0	1	0	0	0	0	0	0	0
UNI26892	0	0	0	0	0	0	0	0	0	0	0	0	0	0	0	0	0	0	0	0	0	0	0	0	0	0	1	0	0	0	0	0	0	0	0	0	0	0	0	0	0	0	0	0	0	0	0	0	0
UNI31140	24	32	1	3	2	2	260	30	1	3	2	0	26	30	0	1	1	0	20	12	2	0	0	7	5	11	8	4	2	4	6	3	7	3	2	0	17	5	6	6	3	1	5	2	3	4	0	1	5
UNI34007	0	1	1	0	0	0	7	1	0	0	0	0	1	0	0	1	0	0	2	1	0	0	0	1	0	0	0	1	0	0	0	0	0	0	0	0	0	0	0	0	1	1	0	0	1	1	0	0	1
UNI34113	0	0	0	0	0	0	0	0	0	0	0	0	0	0	0	0	0	0	0	0	0	0	0	0	0	0	0	0	0	0	0	0	0	0	0	0	1	0	0	0	0	0	0	0	0	0	0	0	0
UNI36412	26	32	3	2	2	1	168	27	0	0	0	0	14	19	1	1	2	1	13	17	0	0	1	7	16	11	10	3	3	9	4	16	0	0	0	1	17	6	2	1	3	7	15	10	0	0	2	4	9
UNI37738	37	26	1	1	1	0	97	12	0	1	0	0	11	14	0	1	2	0	8	12	0	0	0	3	9	7	5	2	3	2	11	8	0	0	1	1	14	9	0	1	1	3	10	5	0	0	1	4	10
UNI37971	3	0	1	0	0	0	6	1	0	0	0	0	0	1	0	0	0	1	1	1	0	0	0	0	0	0	0	0	0	0	1	0	1	0	0	0	0	0	1	0	0	0	0	0	1	0	0	0	0
UNI10697	0	0	0	0	0	0	0	0	0	0	0	0	1	0	0	0	0	0	0	0	0	0	0	0	0	0	0	0	0	0	0	0	0	0	0	0	0	0	0	0	0	0	0	0	0	0	0	0	0
UNI10920	0	1	0	0	0	0	0	0	0	0	0	0	0	0	0	0	0	0	0	0	0	0	0	0	1	0	0	0	0	0	0	0	0	0	0	0	0	0	0	0	0	0	0	0	0	0	0	0	0
UNI11018	0	1	0	0	0	0	0	0	0	0	0	0	0	0	0	0	0	0	0	0	0	0	0	0	0	0	0	0	0	0	0	0	0	0	0	0	0	1	0	0	0	0	0	0	0	0	0	0	0
UNI14117	0	0	0	0	0	0	0	0	0	0	0	0	0	0	0	0	0	0	0	0	0	0	0	0	0	0	0	0	0	0	0	0	0	0	0	0	0	0	0	0	0	0	0	0	0	0	0	0	0
UNI16257	0	0	0	0	0	0	0	0	0	0	0	0	0	0	0	0	0	0	1	0	0	0	0	0	0	0	0	0	0	0	0	0	0	0	0	0	0	0	0	0	0	0	0	0	0	0	0	0	0
UNI16862	0	0	0	0	0	0	0	0	0	0	0	0	0	0	0	0	0	0	0	0	0	0	0	0	0	1	0	0	0	0	0	0	0	0	0	0	0	0	0	0	0	0	0	0	0	0	0	0	0
UNI20731	0	0	0	0	0	0	0	0	0	0	0	0	0	0	0	0	0	0	0	0	0	0	0	0	0	0	0	0	0	0	0	0	0	0	0	0	0	0	0	0	0	0	1	1	0	0	0	0	0
UNI23767	1	1	2	0	4	2	1	2	1	1	3	2	4	5	2	2	10	8	3	0	0	3	12	4	0	0	0	0	0	1	0	0	0	0	1	0	1	0	0	0	0	0	0	0	0	0	0	0	2
UNI23934	0	0	0	0	0	0	0	0	0	0	0	0	1	0	0	0	0	0	0	0	0	0	0	0	0	0	0	0	0	0	0	0	0	0	1	0	0	0	0	0	0	0	0	0	0	0	0	0	0
UNI27814	0	0	0	0	0	0	0	0	0	0	0	0	0	0	0	0	0	0	0	0	0	0	0	0	0	0	0	0	0	0	0	0	0	0	0	0	0	0	0	0	0	0	0	0	0	0	0	0	0
UNI28474	1	5	0	0	4	3	1	2	1	2	11	2	5	8	9	2	7	9	5	4	2	8	3	8	0	0	0	0	0	0	0	0	0	0	0	1	0	1	0	0	0	1	0	0	0	0	0	1	0
UNI29836	2	4	0	2	4	3	3	0	1	4	3	2	2	7	0	3	4	4	6	5	4	3	4	13	0	0	0	0	0	1	0	0	0	0	0	0	0	0	0	0	0	0	0	0	0	0	0	0	1
UNI34847	0	0	0	0	0	0	0	0	0	0	0	0	0	0	0	0	0	0	0	0	0	0	0	0	0	0	0	0	0	0	1	0	0	0	0	0	0	0	0	0	0	0	0	0	0	0	0	0	0
UNI36133	0	0	0	0	0	0	0	0	0	0	0	0	0	0	0	0	0	0	0	0	0	0	0	0	0	1	0	0	0	0	0	1	0	0	0	0	0	0	0	0	0	0	0	0	0	0	0	0	0
UNI40179	0	0	0	0	0	0	0	0	0	0	0	0	1	0	0	0	0	0	0	0	0	0	0	0	0	0	0	0	0	0	0	0	0	0	0	0	0	0	0	0	0	0	0	0	0	0	0	0	0
UNI7860	11	15	0	0	1	0	15	34	0	0	0	0	10	27	0	0	4	2	9	18	0	0	2	9	35	58	4	3	3	9	10	21	1	0	11	4	27	17	1	2	11	14	31	24	0	1	11	13	0
UNI9070	15	13	0	0	1	3	15	18	0	0	0	0	12	31	0	0	3	1	14	5	1	0	2	5	45	27	4	3	6	5	7	19	1	0	11	8	32	18	2	0	9	9	30	14	0	0	6	10	0
UNI9174	27	17	1	0	1	1	22	14	0	1	0	1	13	40	0	0	5	1	10	14	0	0	1	0	57	44	4	3	4	16	13	21	0	1	11	6	55	27	3	2	13	22	44	17	1	0	10	16	1
UNI14541	8	18	2	0	2	3	13	24	2	10	1	1	49	74	11	6	8	5	12	10	6	2	6	4	3	4	3	0	1	2	2	1	3	0	1	0	3	0	4	1	3	5	3	0	1	1	1	1	0
UNI20431	7	6	3	0	1	3	11	27	6	8	0	0	35	55	10	4	11	5	11	6	8	3	5	4	1	2	0	1	2	1	0	1	0	2	2	2	2	3	2	4	2	2	1	0	1	1	0	5	1
UNI23102	5	9	2	1	1	7	13	22	2	17	2	2	26	55	19	8	4	5	10	14	7	4	4	6	2	2	1	0	3	2	0	3	0	1	1	1	2	2	3	3	3	1	3	0	1	7	0	0	1
UNI25007	0	0	0	0	0	0	0	1	0	0	0	0	0	0	0	0	1	0	0	0	0	0	0	0	0	0	0	0	0	0	0	0	0	0	0	0	0	0	0	0	0	0	0	0	0	0	0	0	0
UNI27866	0	0	0	0	0	0	0	0	0	0	0	0	1	3	0	0	0	0	0	0	0	0	0	0	0	0	0	0	0	0	0	0	0	0	0	0	0	0	0	0	0	0	0	0	0	0	0	0	0
UNI30728	0	3	1	0	0	2	4	4	1	4	0	0	2	11	2	1	2	0	0	1	3	1	1	0	1	1	0	1	0	0	0	0	3	4	1	0	0	1	2	2	1	0	1	1	1	1	0	2	3
UNI31271	3	2	4	0	1	3	4	2	2	3	4	3	15	21	1	1	6	3	7	3	3	2	0	5	5	6	2	0	0	4	0	2	0	0	6	0	3	1	0	0	1	4	4	2	0	4	3	1	6
UNI32127	1	1	6	2	0	0	3	3	1	3	2	0	2	4	6	1	4	2	1	2	4	0	2	0	1	0	1	0	2	1	0	1	2	1	3	1	2	0	1	1	1	5	1	0	1	3	0	2	1
UNI35182	0	3	0	0	0	1	1	2	3	6	3	0	0	6	3	2	7	2	0	0	7	4	2	6	1	2	0	0	0	1	1	2	1	0	2	1	7	0	2	1	0	1	1	0	3	0	0	1	0
UNI35751	1	1	1	0	1	4	0	0	4	7	2	0	5	6	1	2	6	2	0	2	7	5	3	12	1	3	1	0	0	1	1	2	1	0	3	2	0	0	0	2	3	0	1	0	0	0	0	2	1
UNI35969	0	1	0	0	0	1	1	2	0	2	0	0	3	3	2	0	0	0	0	1	0	0	1	0	0	0	0	0	0	0	0	0	0	0	0	0	0	0	1	0	0	0	0	0	0	0	0	0	0
UNI36166	2	1	4	0	3	8	0	1	2	6	3	1	1	0	3	3	9	5	2	3	0	4	3	7	3	1	0	1	0	3	0	2	0	0	0	1	1	0	4	0	2	2	2	0	2	0	0	0	0
UNI36712	1	0	0	1	3	3	0	3	0	6	1	0	10	12	1	3	6	1	3	1	1	0	4	0	2	3	1	1	0	2	0	2	0	0	2	1	2	1	0	1	0	1	6	0	0	1	1	1	1
UNI36996	0	1	3	2	0	3	2	4	0	2	1	0	1	3	1	3	5	1	0	1	4	2	2	2	1	2	1	0	0	2	1	0	0	2	1	1	0	0	2	2	0	1	2	0	1	0	0	2	3
UNI39146	0	0	0	0	0	0	0	1	0	0	0	1	0	4	1	0	0	0	1	0	0	0	0	0	0	0	0	0	0	0	0	1	0	0	0	0	0	0	0	0	0	0	0	0	0	0	0	0	0
UNI16774	2	12	0	1	0	3	19	22	0	1	2	0	22	52	4	2	3	1	5	8	2	2	3	4	4	2	1	0	2	4	2	4	1	0	3	1	3	0	2	2	0	2	7	2	0	0	2	3	2
UNI18162	4	5	0	0	0	0	27	16	1	6	1	0	30	54	3	2	2	3	10	7	0	2	5	5	5	3	0	1	1	4	4	7	1	0	2	0	2	0	2	1	4	7	4	1	0	0	2	1	1
UNI18266	6	5	0	4	2	9	1	2	5	10	1	2	10	20	2	0	8	6	11	2	2	6	5	7	16	22	0	0	3	3	7	11	0	0	5	1	22	7	0	2	5	9	23	6	0	0	2	6	0
UNI25317	0	0	0	0	0	0	0	0	0	0	0	0	0	1	0	0	0	1	0	0	0	0	0	0	0	0	0	0	0	0	0	0	0	0	0	0	0	0	0	0	0	0	0	0	0	0	0	0	0
UNI26353	1	3	1	0	1	1	17	15	0	3	2	0	16	39	2	3	2	2	5	6	2	4	1	2	4	2	1	0	1	1	2	3	0	2	1	0	5	1	3	0	1	4	5	0	2	0	0	1	0
UNI26534	7	16	1	0	2	6	8	15	0	2	2	2	23	52	0	2	2	0	9	4	2	2	0	2	0	2	0	0	0	0	0	2	0	1	3	0	1	0	0	0	0	1	0	0	0	0	0	2	3
UNI29640	1	0	0	0	0	0	0	0	0	0	0	0	0	0	0	0	0	0	0	0	0	0	0	0	0	1	0	0	0	0	0	0	0	0	1	0	1	0	0	0	0	0	0	0	0	0	0	1	0
UNI31279	0	0	0	0	0	0	0	0	0	0	0	0	0	1	0	0	0	0	0	0	0	0	0	1	1	0	0	0	0	0	0	1	0	0	0	0	1	0	0	0	0	0	2	0	0	0	0	0	0
UNI31723	1	4	0	2	2	9	4	1	0	3	2	2	4	17	3	3	8	3	9	1	6	3	9	12	17	14	1	0	2	6	7	8	0	0	5	4	18	7	1	1	5	3	22	2	0	0	3	7	1
UNI31909	0	0	0	0	0	0	0	0	0	0	0	0	0	1	0	0	0	0	1	0	0	0	0	0	0	2	0	0	0	1	1	1	0	0	0	0	0	0	0	0	0	0	4	0	0	0	0	0	0
UNI39437	2	5	0	1	3	6	1	2	0	4	0	2	5	14	2	2	6	4	4	3	2	2	5	4	14	16	2	0	1	2	8	11	0	1	6	3	14	1	2	0	3	8	14	6	0	0	3	6	0
UNI40368	0	0	0	0	0	0	0	0	0	0	0	0	0	0	0	0	0	0	0	0	0	0	0	0	0	0	0	0	0	0	0	1	0	0	0	0	0	0	0	0	1	0	0	0	0	0	0	0	0
UNI26612	0	0	0	0	0	0	0	0	0	0	0	0	0	0	0	0	0	0	0	0	0	0	0	0	0	0	0	0	0	0	0	1	0	1	0	0	0	0	0	0	0	0	0	0	0	0	0	0	0
UNI30218	0	0	0	0	0	0	0	0	0	0	0	0	0	0	0	0	0	0	0	0	0	0	0	0	0	0	0	0	0	0	0	1	0	0	0	0	0	0	0	0	0	0	0	0	0	0	1	0	0
UNI30312	4	0	1	0	2	6	0	0	1	0	2	5	1	0	2	2	1	5	1	1	2	2	1	5	0	1	0	0	1	0	0	1	0	2	0	0	1	1	1	0	0	1	0	1	0	0	0	0	1
UNI38742	0	1	0	2	0	2	0	3	0	3	0	1	1	2	1	1	0	0	1	1	0	0	1	0	0	0	5	5	0	2	0	0	5	5	0	1	2	0	1	0	1	0	1	0	1	1	0	1	12
UNI36358	1	9	0	0	2	2	0	0	1	2	1	5	16	10	4	4	12	4	10	5	2	7	3	8	14	8	1	0	5	8	9	8	0	0	4	3	9	10	1	3	1	4	14	6	1	0	6	3	0
UNI10533	0	0	0	0	0	0	0	0	0	0	0	0	0	0	0	0	0	0	0	0	0	0	0	0	0	0	0	0	0	0	0	0	0	0	0	0	0	0	0	0	0	1	0	0	0	0	0	0	0
UNI11056	4	6	0	4	4	6	3	3	4	9	6	4	7	16	6	4	13	9	7	11	1	7	4	14	2	8	5	1	5	6	3	3	0	4	1	5	7	7	7	7	2	6	7	4	4	4	1	5	10
UNI11882	0	0	0	0	0	0	0	0	0	0	0	0	0	0	0	0	0	0	0	0	0	0	0	0	0	0	0	0	0	0	0	0	0	0	0	0	0	0	0	0	0	0	0	0	0	0	0	0	0
UNI12388	0	0	0	0	0	0	0	0	0	0	0	0	0	0	0	0	0	0	0	0	0	0	0	0	0	0	0	0	0	0	0	0	0	0	0	0	0	0	0	0	0	0	0	0	0	0	0	0	0
UNI14634	1	2	2	2	4	6	0	2	2	6	6	4	6	7	3	2	7	4	7	6	5	3	7	9	3	6	3	1	5	4	8	4	4	0	6	1	1	2	1	4	3	2	4	2	1	0	4	3	5
UNI15261	0	0	0	0	0	0	0	0	0	0	0	0	0	0	0	0	0	0	0	0	0	0	0	0	0	0	0	0	0	0	0	0	0	0	0	0	0	0	0	0	0	0	0	0	0	0	0	0	0
UNI15459	0	0	0	0	0	0	0	0	1	0	0	0	0	0	0	0	0	0	0	0	0	0	0	0	0	0	0	0	0	0	0	0	0	0	0	0	0	0	0	0	0	0	0	0	0	0	0	0	0
UNI15769	0	0	0	0	0	0	0	0	0	0	0	0	0	0	0	0	0	0	0	0	0	0	0	0	0	0	0	0	0	0	0	0	0	0	0	0	0	0	1	0	0	0	0	0	0	0	0	0	0
UNI19864	0	0	0	0	0	0	0	0	0	0	0	0	0	0	0	0	0	0	0	0	0	0	0	0	0	0	0	0	0	0	0	0	0	0	0	0	0	0	0	0	0	0	0	0	0	0	0	0	0
UNI20700	0	0	0	0	0	0	0	0	0	0	0	0	0	0	0	0	0	0	0	0	0	0	0	0	0	0	0	0	0	0	0	0	0	0	0	0	0	0	0	0	0	0	0	0	0	0	0	0	0
UNI21723	0	0	0	0	0	0	0	0	0	0	0	0	0	0	0	0	0	0	0	0	0	0	0	0	0	0	0	0	0	0	0	0	0	0	0	0	0	0	0	0	0	0	0	0	0	0	0	0	0
UNI22826	0	0	0	0	0	0	0	0	0	0	0	0	0	0	0	0	0	0	0	1	0	0	0	0	0	0	0	0	0	0	0	0	0	0	0	0	0	0	0	0	0	0	0	0	0	0	0	0	0
UNI22992	0	0	0	0	0	0	0	0	0	0	0	0	0	0	0	0	0	0	0	0	0	0	0	0	0	0	0	0	0	0	0	0	0	0	0	0	0	0	0	0	0	0	0	0	0	0	0	0	0
UNI23161	0	0	0	0	0	0	0	0	0	0	0	0	0	0	0	0	0	0	0	0	0	0	0	0	0	0	0	0	0	0	0	0	0	0	0	0	0	0	0	0	0	0	0	0	0	0	0	0	0
UNI24142	0	0	0	0	0	0	0	0	0	0	0	0	0	0	0	0	0	0	0	0	0	0	0	0	0	0	0	0	0	0	0	0	0	0	0	0	0	0	0	0	0	0	0	0	0	0	0	0	0
UNI24936	0	0	0	0	0	0	0	0	0	0	0	0	0	0	0	0	0	0	0	0	0	0	0	0	0	0	0	0	1	0	0	0	0	0	0	0	0	0	0	0	0	0	0	0	0	0	0	0	0
UNI26734	0	0	0	0	0	0	0	0	0	0	0	0	0	0	0	0	0	0	0	0	0	0	0	0	0	0	0	0	0	0	0	0	0	0	0	0	0	0	0	0	0	0	0	0	0	0	0	0	1
UNI27451	0	0	0	0	0	0	0	0	0	0	0	0	0	0	0	0	0	0	0	0	0	0	0	0	0	0	0	0	0	0	0	0	0	0	0	0	0	0	0	0	0	0	0	0	0	0	0	0	0
UNI29744	0	0	0	0	0	0	0	0	0	0	0	0	0	0	0	0	0	0	0	0	0	0	0	0	0	0	0	0	0	0	0	0	0	0	0	0	0	0	0	0	0	0	0	0	0	0	0	0	0
UNI30476	0	0	0	0	0	0	0	0	0	0	0	0	0	0	0	0	0	0	0	0	0	0	0	0	0	0	0	0	0	0	0	0	0	0	0	0	0	0	0	0	0	0	0	0	0	0	0	0	0
UNI31092	0	0	0	0	0	0	0	0	0	0	0	0	0	0	0	0	0	0	0	0	0	0	0	0	0	0	0	0	0	0	0	0	0	0	0	0	0	0	0	0	0	0	0	0	0	0	0	0	0
UNI40416	0	0	0	0	0	0	0	0	0	0	0	0	0	0	0	0	0	0	0	0	0	0	0	0	0	0	0	0	0	0	0	0	0	0	0	0	0	0	0	0	0	0	0	0	0	0	0	0	0
UNI7866	6	8	6	2	6	12	2	3	7	11	6	5	7	12	2	1	8	6	7	9	2	4	4	7	5	8	2	5	5	4	6	3	1	4	4	1	7	2	7	5	4	3	9	6	2	2	3	4	16
UNI8564	0	0	0	0	0	0	0	0	0	0	0	0	0	0	0	0	0	0	0	0	0	0	0	0	0	0	0	0	0	0	0	0	0	0	0	1	0	0	0	0	0	0	0	0	0	0	0	0	0
UNI33558	6	4	1	2	4	3	1	3	5	5	3	3	18	21	2	1	7	3	19	13	2	3	3	5	3	7	2	0	5	6	3	0	0	0	3	1	3	7	1	2	2	5	7	2	0	0	2	0	2
UNI37925	2	4	0	0	3	2	0	0	1	1	0	0	8	6	0	1	4	2	8	2	0	2	1	0	1	2	0	1	2	4	2	1	0	1	2	1	2	4	0	0	2	1	0	1	0	0	1	2	1
UNI23028	5	5	2	1	6	7	2	0	3	6	4	4	5	19	4	5	11	9	9	24	5	8	16	23	4	3	0	2	1	2	2	5	1	1	3	1	5	4	3	4	0	1	1	3	5	0	2	4	8
UNI24050	5	8	2	1	7	2	2	1	2	12	4	5	5	13	1	7	18	11	7	18	5	2	20	7	4	6	2	1	0	4	2	4	1	3	3	0	6	4	6	5	3	4	5	2	3	0	1	5	5
UNI24829	0	0	0	0	0	0	0	0	0	0	0	0	0	0	0	0	0	0	0	0	0	0	0	0	0	0	0	0	0	0	0	0	0	0	0	0	0	0	0	0	0	0	0	0	0	0	0	0	1
UNI26824	0	0	0	0	0	0	0	0	0	0	0	0	0	0	0	0	0	0	0	0	0	0	0	0	0	0	0	0	0	0	0	0	1	0	0	0	0	0	0	0	0	0	0	0	0	0	1	0	0
UNI27357	0	0	0	0	0	0	0	0	0	0	0	0	0	0	0	0	0	0	0	0	0	0	0	0	0	0	0	1	0	0	0	0	0	0	0	0	0	0	0	0	0	0	0	0	0	0	0	0	0
UNI29291	0	0	0	0	0	0	0	0	0	0	0	0	0	0	0	0	0	0	0	0	0	0	0	0	0	0	0	0	0	0	0	0	0	0	0	0	0	0	0	0	0	0	0	0	0	0	0	0	2
UNI31681	0	0	0	0	0	0	0	0	0	0	0	0	0	0	0	0	0	0	0	0	0	0	0	0	0	0	0	0	0	0	0	0	0	0	0	0	0	0	0	0	0	0	0	0	0	0	0	0	0
UNI34295	2	3	2	1	3	4	1	0	3	5	7	2	12	11	2	5	15	11	9	15	2	1	6	8	3	3	4	1	4	4	2	3	1	1	2	2	1	2	3	4	1	3	6	3	1	0	1	2	0
UNI35383	0	0	0	0	0	0	0	0	0	0	0	0	0	0	0	0	0	0	0	0	0	0	0	0	0	0	0	0	0	0	0	0	0	0	0	0	0	0	0	0	0	0	0	0	0	0	0	0	0
UNI35660	0	0	0	0	1	0	0	1	0	0	0	0	0	0	0	0	0	0	0	0	0	0	1	0	0	0	0	0	0	0	0	0	0	0	0	0	0	0	0	0	0	0	0	0	0	0	0	0	0
UNI36480	0	0	0	0	0	0	0	0	0	0	0	0	0	1	0	0	0	0	0	0	0	0	0	0	0	0	0	0	0	0	0	0	0	0	0	0	0	0	0	0	0	0	0	0	0	0	0	0	0
UNI10307	0	0	0	0	0	0	0	0	0	1	0	0	2	0	0	1	1	1	0	0	0	0	1	0	1	1	0	0	0	0	0	0	0	0	1	0	0	0	1	0	0	0	0	0	2	0	2	0	33
UNI10384	1	5	2	1	6	18	0	1	4	5	8	10	8	8	9	5	20	12	2	6	6	11	15	13	0	0	0	0	0	0	0	0	0	0	1	0	0	0	0	0	0	0	0	0	0	0	0	0	1
UNI13498	3	3	2	3	6	5	0	2	5	7	5	7	5	11	5	4	16	12	1	2	7	9	11	11	0	0	1	1	0	0	0	0	0	0	0	2	0	0	1	0	2	0	0	0	0	0	0	0	1
UNI13606	0	0	1	0	0	0	0	0	0	0	0	0	1	1	0	0	0	0	1	0	0	0	1	0	0	0	0	0	0	0	0	0	0	0	1	0	0	0	0	0	0	0	0	0	0	0	0	0	15
UNI13695	0	0	0	0	0	0	0	0	0	0	0	1	0	0	0	0	0	0	0	0	0	0	0	0	0	0	0	0	0	0	0	0	0	0	0	0	0	0	0	0	0	0	0	0	0	0	0	0	0
UNI15988	1	5	2	1	9	11	1	2	3	3	7	4	4	8	4	2	10	7	6	1	4	13	19	12	0	2	0	0	0	0	0	0	0	0	0	1	0	0	0	0	0	0	0	0	1	0	0	0	1
UNI16335	0	0	0	0	0	0	0	0	0	0	0	0	0	0	0	0	0	0	0	0	0	0	0	0	0	0	0	0	0	0	0	0	0	0	0	0	0	0	0	0	0	0	0	0	0	0	0	0	0
UNI17447	0	0	0	0	0	0	0	0	0	0	0	0	0	0	0	0	0	0	0	0	0	0	0	0	0	0	0	0	0	0	0	0	0	0	0	1	0	0	0	0	0	0	0	0	0	0	0	0	0
UNI18173	0	0	0	0	0	0	0	0	0	0	0	0	0	0	0	0	0	0	0	0	0	0	0	0	0	0	0	0	0	0	0	0	0	0	0	0	0	0	0	0	0	0	0	0	0	0	0	0	0
UNI25310	6	20	0	0	2	1	1	8	0	0	0	1	63	54	1	0	2	2	37	19	0	0	4	8	0	1	1	0	0	0	0	0	0	0	0	0	1	1	0	0	0	0	0	0	0	0	0	0	1
UNI28036	0	0	0	0	0	0	0	0	0	0	0	0	0	0	0	0	0	0	0	0	0	0	0	0	0	0	0	0	0	0	0	0	0	0	0	0	0	0	0	0	0	0	0	0	0	0	0	0	0
UNI28911	0	0	0	0	0	0	0	0	0	0	0	0	0	0	0	0	0	0	0	0	0	0	0	0	0	0	0	0	0	0	0	0	0	0	0	0	0	0	0	0	0	0	0	0	0	0	0	0	0
UNI30062	1	5	0	0	2	3	0	1	0	8	1	1	3	10	3	1	9	4	2	2	4	5	1	9	0	3	0	0	3	2	1	2	2	3	4	2	4	0	2	3	2	0	2	2	4	0	2	2	5
UNI31488	2	2	0	0	7	3	1	1	4	5	3	1	3	8	3	1	2	2	0	1	2	2	3	0	4	1	0	0	3	0	3	1	1	0	0	1	2	2	0	1	0	0	1	0	0	0	1	2	0
UNI32197	1	0	7	9	2	2	0	0	5	7	3	5	3	1	6	4	9	5	0	0	5	10	0	4	2	1	5	2	1	3	4	4	2	2	0	3	2	2	3	8	1	3	3	1	3	0	2	0	5
UNI32636	0	2	3	0	0	1	0	1	0	0	0	1	10	15	0	0	1	0	12	9	1	1	0	1	16	9	4	1	2	1	3	10	0	0	7	7	20	41	0	0	18	13	22	16	0	0	12	22	0
UNI32724	0	0	0	0	0	0	0	0	0	0	0	0	0	0	0	0	0	1	0	0	0	0	0	0	0	0	0	0	0	0	0	0	0	0	0	0	0	0	0	1	0	0	0	0	0	0	0	0	5
UNI33051	0	0	0	0	0	1	0	0	0	0	0	0	3	2	0	0	0	0	1	2	0	0	0	0	0	0	0	0	0	0	0	0	0	0	0	0	0	0	0	0	1	0	0	0	0	0	0	0	0
UNI34476	0	0	0	0	0	0	0	0	0	0	0	0	0	0	0	0	0	0	0	0	0	0	0	0	0	0	0	0	0	0	0	0	0	0	0	0	0	0	0	0	0	0	0	0	0	0	0	0	0
UNI35153	0	0	0	0	0	0	0	0	0	0	0	0	0	0	0	0	0	0	0	0	0	0	0	0	0	0	0	0	0	0	0	0	0	0	0	0	0	0	0	0	0	0	0	0	0	0	0	0	0
UNI35463	2	1	1	1	3	8	1	0	0	3	2	4	2	4	2	1	1	6	4	4	1	4	1	2	1	1	0	2	1	2	1	2	0	0	2	1	2	2	0	2	5	1	0	1	0	0	1	1	0
UNI36699	0	2	1	0	1	2	0	0	3	4	1	1	5	6	5	4	7	5	6	3	5	7	2	5	3	5	0	1	1	2	2	0	3	3	0	1	2	4	4	1	4	1	3	0	9	0	1	2	7
UNI36764	0	1	1	2	0	2	0	0	1	3	3	1	1	1	4	2	4	3	0	0	0	5	1	3	1	2	1	2	1	3	0	1	1	4	1	2	1	1	4	4	2	0	2	3	0	0	2	0	2
UNI37588	4	4	1	1	5	12	0	1	4	7	1	3	6	11	2	3	8	3	9	5	3	4	8	2	3	2	2	3	1	2	1	0	0	3	5	1	2	4	6	7	2	1	0	5	3	0	4	0	4
UNI39208	0	4	0	0	2	1	1	2	0	0	0	1	7	9	0	0	0	0	9	8	0	1	1	0	12	6	0	1	3	1	1	4	0	1	4	3	15	24	1	0	8	12	17	10	2	0	3	13	1
UNI39641	0	0	0	0	0	1	0	0	0	0	0	0	0	0	0	0	0	0	1	0	0	0	0	0	0	0	0	0	0	0	0	0	0	0	0	0	0	0	0	0	0	0	0	0	0	0	0	0	0
UNI40028	0	0	0	0	0	0	0	0	0	0	0	0	0	0	0	0	0	0	0	0	0	0	0	0	0	0	0	0	0	0	0	0	0	0	0	0	0	0	1	0	0	0	0	0	0	0	0	0	0
UNI40275	1	9	1	0	0	1	1	4	0	0	0	0	19	27	0	0	3	1	13	12	0	0	2	8	0	0	0	0	0	0	0	0	0	0	0	0	0	0	0	0	1	0	1	0	0	0	0	0	0
UNI21585	1	2	5	3	6	5	2	0	3	11	0	0	10	7	1	2	1	5	4	5	3	4	4	3	2	5	1	2	0	2	0	0	2	3	2	0	1	3	2	3	1	1	1	1	2	0	0	0	6
UNI24514	3	5	3	3	2	2	1	1	2	5	1	7	5	8	4	6	3	4	5	5	1	3	6	5	3	3	2	1	3	0	0	3	2	0	1	2	2	0	4	3	1	0	2	2	3	0	3	1	5
UNI25101	0	0	0	0	1	0	0	0	0	0	0	0	0	0	0	0	0	0	0	0	0	0	0	0	0	0	0	0	1	0	0	0	0	0	0	0	0	0	0	0	0	0	0	0	0	0	0	0	0
UNI27703	2	6	3	2	2	2	1	1	6	3	1	2	4	10	3	2	2	5	3	3	6	4	4	8	5	1	1	2	0	1	0	3	3	2	0	0	1	2	2	2	1	1	1	2	2	0	0	0	6
UNI30590	0	0	0	0	0	0	0	0	0	0	0	0	0	0	0	0	0	0	0	1	0	0	1	0	0	0	0	0	0	0	0	0	0	0	0	0	0	0	0	0	0	0	0	0	0	0	0	0	0
UNI35238	0	0	0	0	0	0	0	0	0	1	0	0	0	0	0	0	0	0	0	1	0	0	0	0	0	0	0	0	0	0	0	0	0	0	0	0	0	0	0	1	0	0	0	0	0	0	0	0	0
UNI39632	0	0	0	0	0	0	1	0	0	0	0	0	0	0	0	0	0	0	0	0	0	0	0	0	0	0	0	0	0	0	0	0	0	0	0	0	0	0	0	0	0	0	0	0	0	0	0	0	0
UNI10199	0	0	0	0	0	0	1	0	0	0	0	0	0	0	0	0	0	0	0	0	0	0	0	0	0	0	0	0	0	0	0	0	0	0	0	0	0	0	0	0	0	0	0	0	0	0	0	0	0
UNI10222	0	0	1	0	0	0	0	0	0	0	0	0	0	0	0	1	0	1	0	0	1	0	0	0	0	0	1	0	0	0	0	0	0	0	0	0	1	0	0	0	0	0	0	0	0	0	0	1	0
UNI10278	0	0	0	1	0	0	0	0	0	0	0	0	0	0	1	0	0	0	0	0	1	1	1	0	0	0	0	0	0	0	0	0	1	0	0	0	0	0	0	0	0	0	0	0	0	0	0	0	1
UNI10667	0	0	0	0	0	0	0	0	0	0	0	0	0	0	1	0	0	0	0	0	0	0	0	0	0	0	0	0	0	0	0	0	0	0	0	0	0	0	0	0	0	0	0	0	0	0	0	0	0
UNI10887	0	0	0	0	1	0	0	0	0	0	0	0	0	0	0	0	0	0	0	0	0	0	0	0	0	0	0	0	0	0	0	0	0	0	0	0	0	0	0	0	0	0	0	0	0	0	0	0	0
UNI10924	0	0	0	0	0	0	0	0	0	0	0	0	0	0	0	0	0	0	0	0	0	0	0	0	0	0	0	0	0	0	0	0	1	0	0	0	0	0	0	0	0	0	0	0	0	0	0	0	0
UNI11132	0	0	0	0	0	0	0	0	0	1	0	0	0	0	0	0	0	0	0	0	0	0	0	0	1	0	0	0	0	0	0	0	0	0	0	0	0	0	0	0	0	0	0	0	0	0	0	0	1
UNI11198	2	4	4	2	6	7	1	3	6	9	2	2	10	10	4	2	2	0	9	8	4	5	7	6	19	18	8	4	4	8	8	10	2	5	3	7	17	8	4	7	2	6	18	10	6	4	6	5	9
UNI11515	0	0	0	0	0	0	0	0	0	0	0	0	0	1	0	0	0	0	0	0	0	0	0	0	0	0	0	0	1	0	0	0	0	0	0	0	0	0	1	1	0	0	0	0	0	0	0	0	0
UNI11603	0	0	0	0	1	0	0	0	0	0	0	0	0	0	0	0	0	0	1	0	0	0	0	0	0	0	0	0	0	0	0	0	0	1	0	0	0	0	0	0	0	0	0	0	0	1	0	0	0
UNI11931	0	0	0	0	0	0	0	0	0	0	0	0	0	0	0	0	0	0	0	0	0	0	0	0	0	0	0	0	0	0	0	0	0	0	0	0	0	0	0	0	0	1	0	0	0	0	0	0	0
UNI12306	0	0	0	0	1	0	0	1	0	1	0	0	0	0	0	0	0	0	0	0	0	0	0	0	0	0	0	0	0	0	0	0	0	0	0	0	0	0	0	0	0	0	0	0	0	0	0	0	0
UNI12324	0	0	0	0	0	0	0	0	0	0	0	0	0	0	0	1	0	0	0	0	0	0	0	0	0	0	0	0	0	0	0	0	1	0	0	0	0	0	0	0	0	0	0	0	0	0	0	0	0
UNI12439	0	0	0	0	0	0	0	0	0	0	0	0	0	0	0	0	0	0	0	0	0	0	0	0	0	0	0	0	0	0	0	0	0	1	0	0	0	0	0	0	0	0	0	0	0	0	0	0	0
UNI12893	2	6	1	3	3	10	2	1	3	17	0	3	18	28	2	9	9	8	12	5	1	5	6	5	5	7	5	2	10	5	4	2	0	2	3	2	6	1	5	4	1	5	2	0	1	0	2	3	4
UNI12979	0	1	0	0	0	0	0	0	0	0	0	0	0	0	2	1	0	0	0	0	1	0	0	0	0	1	1	0	0	0	0	0	0	0	0	0	0	0	0	0	0	0	0	0	0	0	0	0	0
UNI13174	4	1	12	2	1	5	0	0	3	12	0	2	3	9	13	5	8	5	1	2	7	6	3	1	2	4	8	3	3	1	0	5	10	11	1	0	3	0	18	19	0	1	4	1	18	15	2	7	4
UNI13241	0	0	0	0	0	0	0	0	0	0	0	0	0	1	0	0	0	0	0	0	0	0	0	0	0	0	0	0	0	0	0	0	0	0	0	0	0	0	0	0	0	0	0	0	0	0	0	0	0
UNI13374	0	0	0	0	0	0	0	0	0	0	0	0	0	0	0	0	0	0	0	0	0	0	0	0	0	0	0	0	0	0	0	0	0	0	0	0	0	0	0	0	0	0	0	0	0	1	0	0	0
UNI13399	0	0	0	0	0	0	0	0	0	0	0	0	0	0	0	0	0	0	0	0	0	0	0	0	0	0	0	0	0	0	0	0	0	0	0	0	0	0	0	0	0	0	0	0	0	0	0	0	0
UNI13461	0	0	0	0	0	0	0	0	1	0	0	0	0	0	0	1	0	0	0	0	0	0	0	0	0	0	0	0	0	0	0	0	0	0	0	0	0	0	0	0	0	0	0	0	0	0	0	0	0
UNI13598	0	0	0	0	0	0	0	0	0	0	0	0	0	0	0	0	0	0	0	0	0	0	0	0	0	0	1	0	0	0	0	0	0	0	0	0	0	0	0	0	0	0	0	0	0	0	0	0	0
UNI13965	1	5	7	3	2	14	0	2	1	11	5	4	4	9	5	4	6	3	2	2	7	4	6	4	4	3	7	1	9	8	3	3	7	10	4	8	5	0	13	8	3	7	6	1	4	7	3	6	1
UNI14064	0	0	0	0	0	0	0	0	0	0	0	0	0	0	0	0	0	0	0	0	0	0	0	0	0	0	0	0	0	0	0	0	0	0	0	0	0	0	0	0	0	0	0	0	0	0	0	1	0
UNI14220	0	0	0	0	0	1	0	0	0	0	0	0	1	0	0	0	0	0	0	0	0	0	0	0	0	0	0	0	0	0	0	0	0	0	0	0	0	0	0	0	0	0	0	0	0	0	0	0	0
UNI14381	0	0	0	0	0	0	0	0	0	0	0	0	0	0	0	0	0	0	0	0	0	0	0	0	0	0	0	0	0	0	0	0	0	0	0	0	0	0	0	0	0	0	0	0	0	0	0	0	0
UNI14691	1	0	6	3	3	9	1	2	0	6	3	0	4	3	0	10	11	3	3	0	11	3	3	5	3	9	10	1	3	8	0	2	11	3	5	0	0	1	14	15	3	7	2	0	5	4	3	2	1
UNI15222	0	0	0	0	0	0	0	0	0	0	0	0	0	0	0	0	0	0	0	0	0	0	0	0	0	0	0	0	0	0	0	0	0	0	0	0	0	0	0	0	0	1	0	0	0	0	0	0	0
UNI15739	0	0	0	0	0	0	0	0	0	0	0	0	0	0	0	0	0	0	0	0	0	0	0	0	1	1	0	0	0	0	0	0	0	0	0	0	0	0	0	2	0	0	0	0	1	0	0	0	0
UNI15792	0	1	0	0	0	0	0	0	0	0	0	0	0	1	0	0	0	0	0	0	0	0	0	0	0	0	0	0	0	0	0	0	0	0	0	0	1	0	0	0	0	0	0	0	0	0	0	0	0
UNI16030	0	0	0	0	0	0	0	0	0	1	0	0	0	0	0	0	0	0	0	0	0	0	0	0	0	0	0	0	0	0	0	0	0	0	0	0	0	0	0	0	0	0	1	0	0	0	0	0	0
UNI16120	1	3	5	2	1	0	3	6	0	9	1	0	9	11	4	6	2	1	4	4	7	8	3	5	10	11	4	0	3	7	3	5	4	3	10	6	8	2	3	1	1	6	11	10	6	3	3	2	4
UNI16224	0	0	0	0	0	0	0	0	0	0	0	0	0	0	0	0	0	0	0	0	0	0	0	0	0	0	0	0	0	0	0	0	0	0	1	0	0	0	0	0	0	0	0	0	0	0	0	0	0
UNI16942	0	0	0	0	0	0	0	0	0	0	0	0	0	0	0	0	0	0	0	0	0	0	0	0	0	0	1	0	0	0	0	0	0	0	0	0	0	0	0	0	0	0	0	0	0	0	0	0	0
UNI17128	0	0	0	0	0	0	0	0	0	0	0	0	1	0	0	0	0	0	0	0	0	0	0	0	0	0	0	0	0	0	0	0	0	0	0	0	0	0	0	0	0	0	0	0	0	0	0	0	0
UNI17160	0	0	0	0	0	0	0	0	0	0	0	0	0	0	0	0	0	0	0	0	0	0	0	0	0	0	0	0	0	0	0	0	0	0	0	0	0	0	0	0	0	0	0	0	0	0	0	0	0
UNI17407	0	1	10	5	3	3	5	6	3	7	1	2	9	9	6	6	3	1	12	4	9	4	4	4	17	23	4	3	7	12	4	13	5	1	3	1	11	4	5	7	2	6	15	8	4	3	1	3	7
UNI17685	1	3	8	5	0	6	1	3	3	7	0	3	11	17	1	3	13	6	8	5	5	5	2	4	2	5	4	1	2	4	2	0	3	2	2	2	5	2	3	2	0	0	1	3	1	1	1	0	0
UNI17915	0	0	0	0	0	0	0	0	0	0	0	0	0	0	0	0	0	0	0	0	0	0	0	0	0	0	0	0	0	0	0	0	0	0	0	0	0	0	0	0	0	0	0	0	0	0	0	0	0
UNI18226	0	0	1	0	0	0	0	0	0	0	0	0	1	0	0	0	0	0	0	0	0	0	0	0	1	0	0	0	0	0	0	0	0	0	0	0	0	0	0	0	0	0	0	0	0	0	0	0	0
UNI18423	0	0	0	0	0	0	0	0	0	0	0	0	0	0	0	0	0	0	0	0	0	0	0	0	0	0	0	0	0	0	0	0	0	0	0	0	0	0	0	0	0	1	0	0	0	0	0	0	0
UNI18574	0	0	1	0	0	0	0	0	0	0	0	0	0	0	0	0	0	0	0	0	0	0	0	0	0	0	0	0	0	1	0	0	0	0	0	0	0	0	0	0	0	0	0	0	0	0	0	0	1
UNI18864	0	3	4	1	0	7	2	3	4	6	1	1	10	8	4	3	3	4	9	3	12	0	2	10	6	8	2	2	5	6	2	6	0	2	4	2	7	2	0	1	1	2	7	2	2	0	2	1	12
UNI18957	0	0	0	0	0	0	0	0	0	0	0	0	0	0	0	0	0	0	0	0	0	0	0	0	2	0	0	0	0	0	0	0	0	0	0	0	0	0	0	0	0	0	0	0	2	0	0	0	0
UNI19021	0	0	0	0	0	1	0	0	0	0	0	0	0	0	0	0	0	0	0	0	0	0	0	0	0	0	0	0	0	0	0	0	0	0	0	0	0	0	0	1	0	0	0	0	0	0	0	0	0
UNI19348	0	0	0	0	0	0	0	0	0	0	0	0	0	0	0	0	0	0	0	0	0	0	0	0	0	0	0	0	1	0	0	0	0	0	0	0	0	0	0	0	0	0	0	0	0	0	0	0	0
UNI19617	0	1	7	5	0	3	1	0	1	10	0	0	3	7	4	7	8	1	3	2	7	2	2	1	2	3	3	0	4	2	2	0	13	10	2	0	4	0	9	15	1	2	1	0	13	12	1	3	4
UNI19638	0	0	0	0	0	0	0	0	0	0	0	0	1	0	0	0	0	0	0	0	0	0	0	0	0	0	0	0	0	0	0	0	0	0	0	0	0	0	0	0	0	0	0	0	0	0	0	0	0
UNI20089	0	0	0	0	0	0	0	0	0	1	0	0	0	0	0	1	0	0	0	0	0	0	0	0	0	0	0	0	0	0	0	0	0	0	0	0	0	0	0	0	0	0	0	0	0	0	0	0	0
UNI20173	0	0	0	0	0	0	0	0	0	0	0	0	0	0	0	0	0	0	0	0	0	0	0	0	0	0	1	0	0	0	0	0	0	0	0	0	0	0	1	0	0	0	0	0	0	0	0	0	0
UNI20188	0	0	0	0	0	0	0	0	0	0	0	0	0	0	0	0	0	0	0	0	0	0	0	0	0	0	0	0	0	0	0	0	0	0	1	0	0	0	0	0	0	0	0	0	0	0	0	0	0
UNI20831	1	1	3	3	1	2	0	2	2	14	2	2	12	27	6	8	9	2	10	4	6	2	2	4	3	5	2	3	3	4	0	5	0	1	6	1	6	0	6	2	1	4	3	1	1	0	0	2	7
UNI21093	0	1	6	5	2	3	2	2	1	7	1	1	2	2	4	6	8	2	3	0	11	9	4	4	1	4	10	1	2	2	0	2	9	11	2	2	4	3	13	23	2	6	1	1	10	9	0	2	4
UNI21115	1	3	5	2	1	7	1	3	2	6	1	1	6	7	3	2	5	3	1	1	6	4	4	10	3	8	4	1	0	3	3	2	0	0	2	1	3	2	2	0	3	0	5	0	2	0	2	1	8
UNI22203	0	0	0	0	0	0	0	0	0	0	0	0	0	0	0	0	0	0	0	0	0	0	0	0	0	0	0	0	0	1	0	0	1	0	0	0	0	0	0	0	0	0	0	0	0	0	0	0	0
UNI23038	0	0	0	0	0	0	0	0	0	0	0	0	0	0	0	0	0	0	0	1	0	0	0	0	0	0	0	0	0	0	0	0	0	0	0	0	0	0	1	0	0	0	0	0	0	0	0	0	0
UNI23477	0	4	5	3	2	4	3	1	4	9	2	0	4	6	3	2	7	5	6	2	5	0	1	4	2	5	5	4	4	5	1	2	13	2	4	7	2	3	8	8	2	1	1	1	7	8	1	3	5
UNI23664	0	0	0	0	0	0	0	0	0	0	0	0	0	0	0	0	0	0	0	0	0	0	0	0	0	0	0	0	1	0	0	0	0	0	0	0	0	0	0	0	0	0	0	0	0	0	1	0	0
UNI23888	0	0	0	0	0	0	0	0	0	0	0	0	0	0	0	1	0	0	0	0	0	0	0	0	0	0	0	0	0	0	0	0	0	0	0	0	0	0	0	0	0	0	0	0	0	0	0	0	0
UNI25205	0	0	0	0	0	0	0	0	0	0	0	0	0	0	0	0	0	0	0	0	0	0	0	0	0	0	0	0	0	0	0	0	0	0	0	0	0	0	0	0	0	0	0	0	0	0	0	0	0
UNI25460	0	1	1	1	0	2	2	4	0	2	0	0	2	6	0	1	1	0	1	2	1	1	2	0	5	3	3	1	7	10	1	9	4	11	4	6	4	3	9	7	3	11	4	0	3	0	4	6	14
UNI25697	0	0	0	0	0	1	0	0	0	0	0	0	0	0	0	0	0	0	0	0	0	0	0	0	1	1	0	0	0	0	0	0	0	0	1	0	1	0	0	1	0	0	0	0	0	1	0	0	0
UNI26013	2	2	1	0	2	8	1	3	2	9	3	1	0	2	3	5	2	6	0	0	9	3	3	3	3	4	6	2	5	3	1	5	3	2	8	7	7	1	10	5	5	5	6	2	11	4	0	5	1
UNI26966	0	0	0	0	0	0	0	0	0	0	0	0	0	0	0	0	0	0	0	0	0	0	0	0	0	1	0	0	0	0	0	0	0	0	0	0	0	0	0	0	0	0	1	0	0	0	0	0	0
UNI27968	0	0	0	0	0	0	0	0	0	0	0	0	0	0	0	0	0	0	0	0	0	0	0	0	0	0	0	0	0	0	0	0	0	0	0	0	0	0	0	0	0	0	0	0	0	0	0	0	0
UNI28546	2	6	3	3	0	1	2	3	1	7	1	2	14	18	5	1	3	1	9	3	5	1	4	6	4	4	4	2	1	1	0	1	1	1	3	0	1	0	8	7	1	0	3	1	2	0	1	3	9
UNI28855	0	0	0	0	0	0	0	0	0	0	0	0	0	0	0	0	0	0	0	0	0	0	0	0	0	0	0	0	1	0	0	0	0	0	0	0	0	0	0	0	0	0	0	0	0	0	0	0	0
UNI28897	0	0	0	0	0	0	0	0	0	0	0	0	0	0	0	0	0	0	0	0	1	0	0	0	0	0	0	0	0	0	0	0	0	0	0	0	0	0	0	0	0	0	0	0	0	0	0	0	0
UNI29210	3	4	4	3	2	4	2	5	1	7	0	1	9	8	4	4	7	7	4	4	3	6	0	10	2	6	4	2	2	6	4	6	1	0	2	4	4	0	0	2	1	4	5	0	0	0	0	1	8
UNI30252	0	0	0	0	0	0	0	0	0	0	0	0	0	0	0	0	0	0	0	0	0	0	0	0	0	0	0	0	0	0	0	0	0	0	0	0	0	0	0	0	0	0	0	0	0	0	0	0	0
UNI31011	0	0	0	0	0	0	0	0	0	0	0	0	0	2	0	0	0	0	0	0	0	0	0	0	0	0	0	0	0	0	0	0	0	0	0	0	0	0	0	0	0	0	0	0	0	0	0	0	0
UNI31163	0	0	0	0	0	0	0	0	0	0	0	0	0	1	0	0	0	0	0	0	0	0	0	0	0	0	0	0	0	0	0	0	0	0	0	0	0	1	0	0	0	0	0	0	0	0	0	0	0
UNI31566	0	0	0	0	0	0	0	0	0	0	0	0	0	0	0	1	0	0	0	0	0	0	0	0	0	0	0	0	0	0	0	0	0	0	0	0	0	0	0	0	0	0	0	0	0	0	0	0	0
UNI31977	2	1	2	1	6	4	4	8	4	6	1	2	7	12	8	0	4	2	4	1	3	4	3	3	5	9	8	4	6	3	4	4	1	0	8	3	4	0	4	5	0	2	7	1	1	0	2	1	3
UNI32060	0	0	0	0	0	0	0	0	0	0	0	1	0	0	0	0	0	0	0	0	0	0	0	0	0	0	0	0	0	0	0	0	0	0	0	0	0	0	0	0	0	0	0	0	0	0	0	0	0
UNI33255	0	0	0	0	0	0	0	0	0	0	0	0	0	0	0	1	0	0	0	0	0	0	0	0	0	0	0	0	0	1	0	0	0	0	0	0	0	0	0	0	0	1	0	0	0	0	0	0	0
UNI33902	1	1	1	1	2	2	0	0	0	1	0	0	9	8	0	1	4	1	15	33	1	1	3	2	2	0	5	4	1	0	1	0	0	0	3	1	4	2	2	0	2	2	3	7	0	0	3	2	2
UNI35775	1	4	2	1	4	4	0	1	3	5	0	0	9	16	2	4	7	2	3	1	5	2	3	5	1	3	4	0	1	3	5	3	2	1	3	3	2	1	6	4	0	1	0	1	2	4	3	1	1
UNI36002	0	0	0	1	0	1	0	1	0	0	0	1	1	3	0	0	3	0	7	16	0	1	0	0	0	1	3	2	2	0	2	0	0	0	0	0	0	2	0	1	0	1	0	2	0	0	2	3	2
UNI36537	0	6	11	3	9	11	3	0	3	19	0	3	8	11	13	10	17	3	9	2	12	11	12	15	6	10	11	3	3	2	6	4	9	11	1	2	6	1	11	14	2	3	3	2	8	5	2	3	10
UNI36665	0	0	0	0	0	0	0	0	0	0	0	0	0	0	0	0	0	0	0	0	0	0	0	0	1	0	0	0	0	1	0	0	1	0	0	0	0	1	1	0	0	0	0	0	0	0	0	0	0
UNI3672	6	15	8	9	22	26	10	10	8	37	3	9	38	52	15	11	27	13	30	20	33	13	28	19	17	8	13	4	7	8	2	5	5	6	13	9	25	4	14	10	5	11	6	1	3	4	3	9	4
UNI37026	2	4	4	0	1	5	1	1	1	11	1	0	11	6	2	5	3	2	8	3	2	3	2	6	6	4	8	1	1	1	0	3	5	5	2	7	0	0	7	12	0	1	6	1	5	5	0	9	3
UNI37399	0	0	0	0	0	0	0	0	0	0	0	0	0	0	0	0	0	0	0	0	0	0	0	0	0	0	0	0	0	0	0	0	0	0	0	0	0	0	0	0	0	0	0	0	0	0	0	0	1
UNI37827	0	0	0	0	1	0	0	0	0	0	0	0	1	0	0	0	0	0	0	0	0	0	0	0	0	0	0	0	0	0	0	0	0	0	0	0	0	0	0	0	0	0	0	0	0	0	0	0	0
UNI37921	0	4	3	2	3	2	2	1	0	7	0	1	7	4	2	7	11	3	1	1	1	0	4	7	2	1	5	3	2	2	2	2	2	1	2	0	2	1	2	1	0	3	1	0	4	7	1	1	2
UNI38026	0	0	0	0	0	0	0	0	0	0	0	0	0	1	0	0	0	0	0	0	0	0	0	0	0	0	0	0	0	0	0	0	0	0	0	0	0	0	0	0	0	0	1	0	0	0	0	0	0
UNI38347	0	0	0	0	0	0	0	0	0	0	0	0	0	0	0	0	0	0	0	0	0	0	0	0	0	0	0	0	0	0	0	0	0	0	0	0	0	0	0	0	0	0	0	0	0	0	0	0	0
UNI39241	0	0	0	0	0	0	0	0	0	0	0	0	0	1	0	0	1	0	0	0	0	0	0	1	0	0	0	0	0	0	0	0	0	0	0	2	0	0	0	0	0	0	0	0	0	0	0	0	0
UNI39822	0	0	0	0	0	0	0	0	0	0	0	0	0	1	0	0	0	0	0	0	0	0	0	0	1	0	0	0	0	0	0	0	0	0	0	0	0	0	0	0	0	0	0	0	0	0	0	0	0
UNI40312	0	0	0	0	0	1	0	0	0	0	0	0	0	0	0	0	0	0	0	0	0	0	0	0	0	0	0	0	0	0	0	0	0	0	0	0	0	0	0	0	0	0	0	0	0	0	0	0	0
UNI4172	3	8	10	1	13	23	4	13	5	35	2	14	33	54	15	18	27	13	18	20	29	14	28	32	3	17	5	6	14	10	6	7	2	5	7	8	12	3	11	8	5	11	9	3	4	2	5	4	5
UNI4199	0	0	0	0	0	0	0	0	0	0	0	0	0	1	1	0	1	0	0	0	0	0	0	0	0	0	0	0	0	0	0	0	0	0	0	0	0	0	0	0	0	0	0	0	0	0	0	0	0
UNI5112	2	9	21	7	3	2	3	3	9	21	2	2	9	10	13	8	8	4	3	5	6	2	6	7	5	7	35	20	5	11	2	4	14	3	4	2	0	0	16	18	1	6	2	0	14	19	4	8	24
UNI5509	0	0	0	0	1	0	0	0	0	0	0	0	0	0	0	0	0	0	1	0	0	0	0	0	1	0	0	0	0	0	0	0	0	1	0	0	0	0	0	0	0	0	0	0	1	0	0	0	1
UNI5860	4	12	11	7	6	15	4	6	6	31	2	5	26	42	5	9	16	10	25	16	14	9	16	18	17	18	13	6	8	8	9	3	11	3	9	9	13	2	16	15	5	15	12	4	14	9	2	6	13
UNI6305	3	12	7	3	11	23	10	13	7	30	3	10	23	43	3	25	36	20	20	10	28	21	15	27	4	5	12	5	8	8	1	9	2	6	8	1	4	2	9	14	2	4	7	0	3	0	1	2	6
UNI6645	1	4	8	1	0	3	7	7	0	1	2	3	12	16	3	7	3	1	5	4	2	1	2	5	1	4	15	4	6	10	2	6	3	6	10	5	7	1	9	2	3	10	3	1	4	2	5	6	4
UNI7183	0	3	6	1	1	2	5	5	3	4	3	3	14	10	5	3	3	1	5	3	6	0	3	3	5	4	5	3	7	11	4	4	1	3	7	4	9	2	7	12	2	9	4	2	2	4	0	8	4
UNI7636	0	0	0	0	0	0	0	0	0	0	0	1	0	2	0	0	0	0	0	0	0	1	0	0	0	0	0	0	0	1	0	0	0	0	1	0	0	0	0	1	0	0	0	0	0	0	0	0	1
UNI7761	4	8	13	8	7	13	7	17	6	18	2	4	19	38	10	14	17	8	31	21	21	8	17	27	10	17	14	4	4	21	6	9	6	4	17	6	9	3	14	13	4	16	11	2	13	10	2	9	18
UNI8179	0	0	0	0	0	0	0	0	0	0	0	0	0	1	0	0	0	0	0	0	0	0	0	0	0	0	1	0	0	0	0	0	0	0	0	0	0	0	1	0	0	0	0	0	0	0	0	0	0
UNI8229	0	5	16	4	1	0	0	3	5	11	3	1	6	6	3	15	2	5	5	1	4	5	3	7	4	5	29	15	3	5	0	4	7	2	3	1	3	0	4	8	0	3	5	0	9	14	1	6	21
UNI8826	0	0	0	0	0	0	0	0	0	0	0	0	0	0	0	0	0	0	0	0	0	0	0	0	0	0	0	0	0	0	0	0	0	0	1	0	0	0	0	0	0	0	0	1	0	1	0	0	1
UNI8874	0	0	1	0	0	0	0	0	0	0	0	0	0	0	0	1	0	0	0	0	1	0	0	0	0	0	0	0	0	1	0	0	0	0	0	0	0	0	0	0	0	0	0	0	0	0	0	0	1
UNI8989	0	0	0	0	0	0	0	0	0	0	0	0	0	0	0	0	0	0	0	0	0	0	0	0	1	0	0	0	0	0	0	0	0	0	0	0	0	0	0	0	0	0	0	0	0	0	0	0	0
UNI9006	2	4	11	5	2	1	0	5	2	13	0	2	6	10	10	9	1	1	3	3	6	1	3	5	2	3	15	9	5	0	2	4	3	5	1	3	8	0	6	12	2	2	2	2	4	12	3	0	15
UNI9107	6	10	10	6	6	12	5	11	4	21	2	4	22	35	13	15	12	8	16	20	27	13	13	17	13	12	19	4	5	9	1	8	6	7	11	5	11	1	13	13	5	10	14	3	12	12	8	4	14
UNI9345	0	0	0	0	0	0	0	0	0	0	0	0	1	0	0	0	0	0	0	0	0	1	0	0	0	0	0	0	0	0	0	0	0	0	0	0	0	0	1	0	0	0	0	0	0	0	0	0	1
UNI9454	0	1	3	1	0	1	4	11	0	5	2	1	7	5	0	3	7	2	1	5	6	1	1	6	5	6	5	2	5	8	6	6	6	4	4	6	5	0	4	7	0	5	5	0	3	4	1	10	2
UNI9982	0	0	0	0	0	1	0	0	0	1	0	0	1	0	0	0	0	0	0	0	0	0	0	0	0	0	0	0	0	0	0	1	0	0	0	0	0	0	0	0	0	0	0	0	0	0	0	0	0
UNI30115	2	4	1	8	6	5	1	2	1	9	0	2	18	23	6	5	17	1	12	22	3	5	1	5	1	4	6	2	2	2	7	1	3	4	2	3	5	7	10	10	7	4	3	5	7	1	4	4	13
UNI3592	7	16	21	9	15	23	12	17	8	34	9	7	29	57	19	15	21	13	21	13	23	12	31	19	26	32	51	22	26	34	15	23	22	17	15	31	34	11	34	58	13	33	24	4	22	37	13	30	18
UNI36675	0	0	0	0	1	0	0	1	0	0	0	0	4	1	0	0	0	0	0	0	0	1	0	0	0	0	0	0	0	0	0	0	0	0	0	1	0	0	0	0	0	0	0	0	0	0	0	0	4
UNI39136	0	0	0	0	0	0	0	0	0	0	0	0	0	0	0	0	0	0	0	0	0	0	0	0	0	0	0	0	0	0	0	0	0	0	0	0	0	0	0	0	0	0	0	0	0	0	0	0	0
UNI3992	3	15	17	11	6	19	7	14	7	35	8	10	21	41	16	18	20	10	19	18	24	23	22	15	14	33	32	17	18	31	9	17	25	19	27	22	25	6	42	57	11	32	12	6	16	26	13	21	22
UNI4588	0	1	0	0	1	1	1	1	0	0	0	0	0	2	0	0	0	0	0	0	0	0	0	0	2	1	2	0	1	5	0	0	0	0	3	3	0	0	0	1	1	1	0	0	0	0	0	1	1
UNI4878	0	1	1	0	0	0	1	0	1	1	0	0	1	0	0	0	0	1	0	0	0	0	0	0	2	1	0	1	1	2	0	2	1	0	1	0	1	0	1	0	0	2	1	0	0	0	0	1	2
UNI5416	0	1	0	0	0	0	0	0	0	0	0	0	1	2	0	0	0	0	0	0	0	0	0	0	1	0	0	0	1	2	0	0	0	0	0	2	0	0	0	0	0	0	0	1	1	1	0	0	0
UNI5500	4	6	17	6	11	11	1	18	10	18	6	4	19	34	12	10	8	11	13	18	20	6	11	19	14	21	33	9	14	23	12	21	14	11	19	21	23	2	29	32	12	27	17	3	30	18	7	19	9
UNI5677	0	0	0	0	0	0	0	0	0	0	0	0	1	0	0	0	0	0	0	0	0	1	0	0	0	0	0	0	0	0	0	1	0	0	0	0	1	0	1	1	0	0	1	0	1	0	1	1	0
UNI5772	0	0	1	0	1	1	0	0	0	0	0	0	1	0	0	0	0	0	0	0	0	0	0	0	2	0	1	0	1	2	1	1	0	0	0	0	0	0	0	0	1	0	0	0	0	0	0	0	0
UNI5858	0	0	0	0	0	0	0	0	0	0	0	0	1	0	0	0	0	0	0	0	0	0	0	0	0	0	0	0	0	1	0	0	0	0	0	1	0	0	0	0	0	1	0	0	0	0	0	0	0
UNI6259	0	0	0	0	0	0	0	2	0	0	0	0	0	1	0	0	0	0	0	0	0	0	0	0	0	0	0	1	1	3	0	1	0	1	0	0	4	0	0	1	1	0	0	0	0	0	0	1	0
UNI6307	0	0	0	0	0	0	0	0	0	0	1	1	1	0	0	0	0	0	0	0	0	0	0	0	0	0	0	0	1	1	0	0	1	0	1	0	0	0	0	0	0	0	1	0	0	0	1	1	0
UNI6583	0	0	0	0	0	0	0	0	0	1	1	0	1	2	0	0	0	0	0	0	0	0	0	1	0	0	0	0	0	0	0	1	0	0	0	0	2	0	0	0	0	0	0	0	0	0	0	0	0
UNI6816	0	0	0	1	0	1	0	1	0	0	1	0	0	0	1	0	0	0	0	0	0	0	0	0	0	1	0	0	2	1	0	0	0	0	1	2	1	0	0	0	0	3	1	0	0	0	0	1	0
UNI8262	0	0	0	0	0	0	0	0	0	0	0	0	0	1	0	0	0	1	0	0	0	0	0	0	1	1	0	0	1	0	0	0	0	0	1	0	0	0	0	0	1	0	0	0	0	0	0	0	0
UNI36273	5	4	1	2	9	14	8	4	3	10	5	5	18	22	8	8	8	9	17	18	9	4	7	11	1	4	4	0	4	3	0	0	0	3	3	4	4	1	6	4	1	4	1	4	3	0	1	3	3
UNI37191	4	1	2	0	2	4	2	3	0	3	3	1	3	14	2	2	5	3	3	6	6	1	4	5	1	1	0	0	2	2	2	2	0	1	1	0	2	0	3	5	1	0	0	0	1	0	0	1	1
UNI11291	1	2	5	2	3	6	0	0	6	6	0	5	3	2	11	10	5	3	2	3	7	6	4	3	2	5	3	4	3	1	3	2	4	7	4	4	6	3	3	8	2	3	5	2	7	0	2	4	1
UNI12717	0	0	0	0	0	0	0	0	0	0	0	0	0	0	0	0	0	0	0	0	0	0	0	0	0	0	0	0	0	0	0	0	0	0	0	0	0	0	0	0	0	0	0	0	1	0	0	0	0
UNI13287	0	0	0	0	0	0	0	0	0	0	0	0	0	0	0	0	0	0	0	0	0	0	0	0	0	0	0	0	0	0	0	0	0	0	0	0	0	0	0	0	0	0	0	0	0	0	0	0	0
UNI13429	0	3	4	5	9	10	0	1	10	12	0	1	3	2	2	8	9	2	2	3	3	7	1	4	3	8	5	3	1	0	3	1	5	6	3	3	3	5	11	7	0	1	4	4	5	0	0	2	4
UNI16581	0	1	0	0	0	0	0	0	0	0	0	0	0	0	0	0	0	0	0	0	0	0	0	0	0	0	0	0	0	0	0	0	0	0	0	0	0	0	0	0	0	0	0	0	0	0	0	0	0
UNI17083	0	0	0	0	0	0	0	0	0	0	0	0	0	0	0	0	1	0	0	0	0	0	0	0	0	0	0	0	0	0	0	0	0	0	0	1	0	0	0	0	0	0	0	0	0	0	0	0	0
UNI22116	0	1	2	5	5	10	0	1	6	11	0	1	0	2	4	7	1	2	2	4	4	8	1	3	2	5	1	4	2	0	0	1	7	2	4	3	2	0	9	6	0	2	2	2	5	0	2	1	0
UNI22823	0	0	0	0	0	0	0	0	0	0	0	0	0	0	0	0	0	0	0	0	0	0	0	0	0	0	0	0	0	0	0	0	0	0	0	0	0	0	0	1	0	0	0	0	0	0	0	0	0
UNI32764	1	6	4	1	2	4	1	3	2	6	0	2	2	9	1	1	6	3	1	1	1	3	2	2	3	5	1	0	0	3	0	2	1	0	2	1	2	0	4	7	0	1	0	0	2	0	0	1	1
UNI32802	0	6	2	2	2	3	0	1	1	3	0	0	5	6	0	2	0	3	0	2	3	0	0	3	2	2	1	1	0	0	1	1	0	1	0	2	1	0	1	3	0	1	0	1	1	0	0	2	0
UNI34744	1	4	5	3	4	5	0	1	0	6	0	2	8	5	1	0	3	2	4	0	2	1	4	0	5	5	2	1	1	0	0	2	0	1	0	0	2	0	3	5	0	1	1	0	3	0	0	1	3
UNI33132	0	4	3	6	5	0	0	0	2	2	0	2	0	0	6	2	0	1	3	1	5	1	2	1	2	3	1	1	0	1	2	1	1	4	1	0	5	2	1	3	1	0	1	0	7	0	1	4	2
UNI19384	0	1	1	2	0	3	1	0	2	4	0	1	7	8	1	1	7	2	0	0	3	0	2	2	1	3	1	0	0	0	0	1	1	2	1	2	0	0	5	6	0	0	2	0	0	0	1	1	5
UNI28114	0	0	1	0	0	2	0	0	1	3	0	1	1	5	3	1	2	0	2	1	1	0	2	5	0	2	0	3	1	0	2	0	1	0	0	3	1	0	2	2	0	1	0	1	1	0	0	0	3
UNI31061	0	1	0	1	2	4	0	0	0	5	0	0	3	3	1	1	1	2	2	2	3	6	1	2	0	1	3	3	0	0	0	1	0	1	0	1	2	0	4	5	0	0	0	1	1	0	0	0	5
UNI25834	1	5	1	0	5	5	3	3	2	3	0	3	13	18	2	4	1	3	6	4	0	3	2	5	5	9	0	2	8	8	6	3	0	1	5	7	9	3	0	0	9	5	10	5	0	0	4	5	0
UNI27513	4	5	1	0	1	1	1	1	1	3	0	0	5	8	4	0	0	0	1	2	1	0	2	1	8	4	3	0	4	3	6	5	0	0	1	3	6	2	1	0	4	3	3	2	0	0	1	6	0
UNI33862	0	0	0	0	0	0	0	0	0	0	0	0	0	0	0	0	0	0	0	0	0	0	0	0	0	0	0	0	0	0	0	0	0	0	0	0	0	0	0	0	1	0	1	0	0	0	0	0	0
UNI4068	1	1	6	1	2	1	6	1	2	3	1	0	3	10	0	0	2	1	3	6	2	5	3	4	61	72	3	8	5	12	28	44	9	4	21	20	98	60	4	6	24	24	99	32	5	3	26	29	1
UNI4108	5	7	5	3	3	2	5	2	0	4	3	0	2	9	2	0	0	2	3	7	2	4	4	3	70	81	7	4	15	18	36	43	2	6	40	27	110	93	5	6	30	34	83	54	8	13	33	30	1
UNI4158	0	0	0	0	0	0	0	0	0	0	0	0	0	0	0	0	0	0	0	0	0	0	0	0	1	0	0	0	0	0	0	0	0	0	0	0	0	1	0	0	0	0	0	0	0	0	0	0	0
UNI4198	6	2	3	4	1	3	6	3	1	5	2	2	1	3	0	2	1	1	4	5	1	2	6	1	100	77	4	8	16	28	50	51	10	5	20	27	93	78	4	8	33	38	99	72	4	11	29	52	6
UNI4542	0	0	0	0	0	0	0	0	0	0	0	0	0	0	0	0	0	0	0	0	0	0	0	0	1	0	0	0	0	0	0	0	0	0	1	0	1	0	0	0	0	0	0	0	0	0	0	0	0
UNI4863	0	0	0	0	0	0	0	0	0	0	0	0	0	0	0	0	0	0	0	0	0	0	0	0	2	0	0	0	0	0	0	0	0	0	0	0	0	0	0	0	0	0	0	0	0	0	0	0	0
UNI9732	0	0	0	0	0	0	0	0	0	0	0	0	0	0	0	0	0	0	0	0	0	0	0	0	0	0	0	0	0	0	0	1	0	0	0	0	0	0	0	0	0	0	0	0	0	0	1	0	0
UNI1033	0	0	0	0	0	0	0	0	0	0	0	0	0	0	0	0	0	0	0	1	0	0	0	0	0	0	0	0	0	1	1	0	0	1	0	0	0	0	0	0	0	0	0	1	0	0	0	0	0
UNI1044	0	0	0	0	1	0	0	0	1	0	0	0	0	0	0	0	0	0	0	0	0	0	0	0	0	0	0	0	0	0	0	0	0	0	0	0	0	0	0	0	0	0	0	0	0	0	0	0	0
UNI1055	0	0	0	0	0	0	0	0	0	0	0	0	0	0	0	0	0	0	0	0	0	0	0	0	0	0	0	0	0	0	0	1	0	0	0	0	0	0	1	0	0	0	0	0	0	0	0	0	0
UNI10816	3	5	4	1	6	2	6	2	3	3	1	1	5	12	3	1	6	1	8	9	2	6	1	3	1	4	6	1	1	1	2	1	2	3	1	2	6	1	2	1	1	2	2	6	1	0	3	4	9
UNI1101	0	0	0	0	0	0	0	0	0	0	0	0	0	0	0	0	0	0	0	0	0	0	0	0	0	0	0	0	0	0	0	0	0	0	0	0	1	0	0	0	0	0	0	0	0	0	0	1	0
UNI11962	1	5	6	7	0	1	2	0	2	5	0	1	5	3	1	1	1	3	2	5	5	2	4	2	7	4	7	2	5	8	6	4	14	19	10	10	12	10	18	12	7	7	11	5	13	11	8	13	5
UNI12132	3	9	5	5	1	2	7	6	3	4	1	2	4	13	3	2	5	1	9	13	1	3	1	10	7	3	2	3	0	1	2	1	1	0	8	4	7	5	1	2	0	3	3	5	0	1	1	5	9
UNI1240	0	0	0	0	0	0	0	1	0	0	0	0	1	0	0	0	0	0	0	0	0	0	0	0	0	0	1	0	0	0	0	0	0	0	0	0	0	0	0	0	0	0	0	0	0	0	0	0	0
UNI1254	0	0	0	0	0	0	0	0	0	0	1	0	0	0	0	0	0	0	0	0	0	0	0	0	0	0	0	0	0	0	0	0	0	0	0	0	0	0	0	0	0	0	0	0	0	0	0	0	0
UNI12595	0	1	9	1	3	0	3	4	0	3	1	1	3	5	0	4	0	2	1	5	3	3	3	3	8	10	6	3	7	2	4	6	10	14	10	4	11	12	10	15	10	11	9	7	11	17	8	9	0
UNI1411	0	0	0	0	0	0	0	0	0	0	0	0	0	0	0	0	0	0	0	0	0	0	0	0	0	0	1	0	0	0	0	0	0	0	0	0	0	0	0	0	0	0	0	0	0	0	0	0	0
UNI14494	0	0	0	0	0	0	0	0	0	1	0	0	0	0	0	0	0	0	0	0	0	0	0	0	0	0	0	0	0	0	0	0	0	0	0	0	0	1	0	0	0	0	0	0	0	0	0	0	0
UNI15176	2	4	7	2	3	4	0	3	4	3	2	1	1	4	2	4	1	1	2	2	2	2	0	3	2	8	4	4	2	4	5	5	7	14	10	3	7	6	13	10	9	13	5	6	9	8	4	10	4
UNI1566	0	0	0	0	0	0	0	0	0	0	0	0	0	0	0	0	0	0	0	0	0	0	0	0	0	0	0	0	0	0	0	0	0	0	0	0	0	0	0	0	0	0	0	0	0	0	0	0	0
UNI1709	0	0	0	0	0	0	0	0	0	0	0	0	0	0	0	0	0	0	0	0	0	0	0	0	0	0	0	0	0	0	0	0	0	0	0	0	0	0	0	0	0	0	0	0	0	0	0	0	0
UNI1944	0	0	0	0	0	0	0	0	0	0	0	0	0	0	0	0	0	0	0	0	0	0	0	0	0	0	0	0	1	0	0	0	0	0	0	0	0	0	0	0	0	0	0	0	0	0	0	0	1
UNI2057	0	0	0	0	0	0	0	0	0	0	0	0	0	0	0	0	0	0	0	0	0	0	0	0	0	0	0	0	0	0	0	0	0	0	0	0	0	1	0	0	0	0	0	0	0	0	0	0	0
UNI2819	22	23	16	13	14	9	26	12	7	18	8	6	23	46	13	17	20	11	40	53	5	9	11	15	33	27	14	14	11	10	6	13	2	15	12	11	34	26	10	6	18	23	32	17	7	1	7	19	27
UNI28365	0	0	0	0	0	0	0	0	0	0	0	0	0	0	0	0	0	0	0	0	0	0	0	0	0	0	0	0	0	1	0	0	0	0	0	0	0	0	0	0	0	0	0	0	0	0	0	0	0
UNI2989	0	0	0	0	0	0	0	0	0	0	0	0	0	0	0	0	0	0	0	0	0	0	0	0	0	0	0	0	0	0	0	0	0	0	0	0	0	0	0	0	0	1	0	0	0	0	0	0	0
UNI3128	0	0	1	0	0	0	0	0	0	0	0	0	0	2	0	0	0	0	0	0	0	0	0	0	0	1	0	0	0	0	0	0	0	0	0	0	1	0	0	0	0	0	0	0	0	0	0	0	0
UNI3150	7	19	14	6	10	6	16	17	11	7	6	11	20	40	8	9	8	9	40	48	8	13	18	25	21	28	16	7	7	6	14	7	4	8	14	4	36	26	9	8	24	11	21	18	4	1	13	12	14
UNI3465	11	15	16	6	7	13	25	9	8	13	8	6	24	33	10	9	7	9	38	32	5	9	6	18	25	18	14	12	8	5	9	5	6	2	15	10	26	19	10	8	11	12	22	15	2	0	13	11	12
UNI3499	32	42	19	23	23	15	37	14	19	39	18	24	61	104	25	15	21	31	46	57	26	20	25	21	19	20	42	29	7	10	12	8	23	39	23	16	24	16	52	58	20	32	19	9	24	4	15	41	28
UNI3576	20	28	24	10	19	10	30	26	26	23	10	7	41	56	24	14	16	22	35	50	13	15	24	26	17	18	23	29	7	5	7	5	15	20	6	8	11	11	37	28	20	8	7	7	17	4	14	12	12
UNI3853	0	0	0	0	0	0	1	2	0	1	0	0	1	4	0	0	2	2	0	0	1	0	1	0	0	0	1	0	0	1	0	0	0	0	0	0	0	0	0	0	0	0	0	1	1	0	0	0	0
UNI3934	13	28	30	19	18	15	40	12	10	25	12	11	44	76	17	12	24	19	39	63	10	23	33	57	10	19	24	31	11	7	7	10	21	20	18	11	24	15	42	50	17	23	21	11	32	8	21	27	13
UNI4107	0	0	0	0	0	0	0	0	0	0	0	0	0	0	0	0	0	1	0	0	0	1	0	0	1	0	0	0	0	0	0	0	0	0	0	0	0	0	0	0	0	0	0	0	0	0	0	0	0
UNI4248	0	0	0	0	0	1	0	0	0	0	0	0	0	0	0	0	0	0	0	0	0	0	0	2	0	0	0	0	0	0	0	0	0	0	0	0	0	0	0	0	0	0	0	0	0	0	0	0	0
UNI4270	0	1	0	0	0	1	1	2	0	0	0	0	1	0	0	1	0	1	1	0	0	1	0	0	0	0	0	0	0	0	0	0	0	0	0	0	0	0	0	0	0	0	0	0	0	0	0	0	0
UNI4452	0	0	0	0	0	0	0	0	0	0	0	0	0	0	0	0	0	0	0	0	0	0	0	1	0	0	0	0	0	0	0	0	0	0	0	0	0	0	0	0	0	0	1	0	0	0	0	0	0
UNI4667	0	0	0	0	0	0	0	0	0	0	0	0	0	0	0	0	0	0	0	0	0	0	0	0	0	0	0	0	0	0	0	0	0	0	0	0	0	0	0	0	0	0	0	0	0	0	0	0	0
UNI4914	16	10	17	14	7	8	9	8	7	11	7	9	10	30	6	10	10	5	10	20	13	10	7	14	28	21	7	3	6	5	10	9	1	2	8	7	22	27	8	3	8	5	22	19	2	1	9	10	11
UNI5041	3	0	0	0	0	0	1	0	1	0	0	0	1	1	0	0	1	1	0	0	0	0	1	3	0	0	0	0	0	0	0	0	0	0	0	0	0	0	0	0	0	0	0	0	0	0	0	0	0
UNI5064	16	17	13	9	12	12	11	14	10	18	4	7	17	18	16	10	8	11	16	15	7	8	17	14	28	29	6	8	8	4	8	8	3	2	9	3	23	17	5	1	9	7	23	12	5	0	9	12	6
UNI5122	0	1	0	0	0	0	0	2	0	0	0	0	1	1	0	1	0	1	2	1	0	0	0	0	0	0	0	0	0	0	0	0	0	0	0	0	0	0	0	0	0	0	0	0	0	0	0	0	0
UNI5508	0	0	0	0	0	0	0	0	0	0	0	0	0	1	0	0	0	0	0	0	0	0	0	0	0	0	0	0	0	0	0	0	0	0	0	0	0	0	0	0	0	0	0	0	0	0	0	0	0
UNI5561	0	0	1	0	0	0	0	0	0	1	1	0	0	1	0	0	0	0	0	0	0	0	0	0	0	0	0	0	0	0	0	0	0	0	0	0	0	0	0	0	0	0	0	0	0	0	0	0	0
UNI5596	1	1	0	0	0	0	1	0	0	0	1	0	0	2	0	0	0	0	0	2	1	0	0	1	0	0	0	0	0	0	0	0	0	0	0	0	0	0	0	0	0	0	0	0	0	0	0	0	0
UNI5691	0	0	0	0	0	0	0	0	0	0	0	0	1	0	0	0	0	0	0	0	0	0	0	0	1	0	0	0	0	0	0	0	0	0	1	0	0	0	0	0	0	0	0	0	0	0	0	0	0
UNI5750	0	0	0	0	0	1	0	0	0	0	0	0	0	0	0	0	0	0	0	0	0	0	0	0	0	0	0	0	0	0	0	0	0	0	0	0	0	0	0	0	0	0	0	0	0	0	0	0	0
UNI578	67	99	55	58	44	35	84	45	50	71	19	29	127	186	50	34	46	50	146	184	30	32	42	76	91	83	56	76	39	43	30	46	21	28	65	47	123	100	48	48	45	58	95	70	21	15	30	80	77
UNI5862	0	1	0	0	0	0	0	0	0	0	0	0	0	0	0	0	0	0	0	0	0	0	0	0	0	0	0	0	0	0	0	0	0	0	0	0	0	0	0	0	0	0	0	0	0	0	0	0	0
UNI5975	0	0	0	0	0	0	0	0	1	0	0	1	0	1	0	0	0	0	0	0	0	0	0	0	0	0	0	0	0	0	0	0	0	0	0	0	0	0	0	0	0	0	0	0	0	0	0	0	0
UNI610	0	0	0	0	0	2	0	0	0	0	0	0	0	0	0	0	0	0	1	0	0	0	0	0	0	0	0	0	0	0	0	0	0	0	0	1	0	0	1	0	0	0	0	0	0	0	0	1	1
UNI6126	0	0	0	0	1	1	1	0	0	1	0	0	0	0	0	0	1	0	1	2	1	0	0	0	0	1	1	0	0	0	0	0	0	0	0	0	0	0	0	0	0	0	0	0	0	0	1	0	0
UNI6148	0	0	0	0	0	0	0	0	0	0	0	0	0	0	0	0	0	0	0	0	0	0	0	0	0	0	0	0	0	0	0	0	0	0	0	0	0	0	0	0	0	0	0	0	0	0	0	0	0
UNI7029	0	0	0	0	0	0	0	0	0	0	0	0	0	0	0	0	0	0	0	0	0	0	0	0	1	0	0	0	0	0	0	0	0	0	0	0	0	0	0	0	0	0	0	0	0	0	0	0	0
UNI707	0	0	1	0	0	0	0	0	0	0	0	0	0	0	0	1	0	0	0	0	0	0	0	0	0	1	0	0	0	0	0	0	0	0	0	1	1	0	0	0	0	0	1	1	0	0	0	1	0
UNI7306	10	9	17	6	2	6	11	8	4	14	2	2	19	22	9	13	10	6	16	10	5	13	13	9	15	21	5	6	4	11	8	6	3	2	8	5	9	15	5	5	7	9	21	11	2	0	3	9	4
UNI7366	0	0	0	0	0	0	1	0	0	0	0	0	0	1	0	0	0	0	0	0	0	0	0	0	0	0	0	0	0	0	0	0	0	0	0	0	0	0	0	0	0	0	0	0	0	0	0	0	0
UNI7368	0	0	0	0	0	0	0	0	0	0	0	0	0	0	0	0	0	0	0	1	0	1	0	0	0	0	0	0	0	0	0	0	0	0	0	0	0	0	0	0	0	0	0	0	0	0	0	0	0
UNI7774	1	0	0	0	0	0	0	0	0	0	0	0	0	0	0	0	0	0	0	0	0	0	0	0	0	0	0	0	0	0	0	0	0	0	0	0	0	0	0	0	0	0	0	0	0	0	0	0	0
UNI7821	0	0	1	0	0	0	0	0	0	0	0	0	0	1	0	0	0	0	0	1	0	0	0	0	0	0	0	0	0	0	0	0	0	0	0	0	0	0	1	0	0	0	0	0	0	0	0	0	0
UNI852	54	60	59	29	27	30	75	33	32	55	25	34	85	150	45	40	48	45	124	182	28	38	42	60	77	70	50	51	25	40	27	31	19	19	55	31	87	81	43	48	47	44	90	46	22	5	37	57	48
UNI865	0	0	0	0	0	0	0	0	0	0	0	0	0	0	0	0	0	0	0	0	0	0	0	0	0	0	0	0	0	0	0	0	0	0	0	0	0	0	0	0	0	0	0	0	0	0	0	0	0
UNI8690	3	4	3	3	3	3	10	9	3	6	1	1	8	21	10	3	4	4	9	10	3	1	5	6	3	6	4	4	2	5	0	2	2	0	1	4	8	3	0	3	4	6	11	7	3	0	0	12	9
UNI882	0	0	0	0	0	0	0	0	0	0	0	0	0	0	0	0	0	0	0	0	0	0	0	0	0	1	0	0	0	0	0	0	0	0	0	0	0	0	0	0	0	0	1	0	0	0	0	0	0
UNI9359	0	0	0	0	0	0	0	0	0	0	0	0	0	0	0	0	0	0	0	0	0	0	0	0	0	0	1	0	0	0	0	0	0	0	0	0	0	0	0	0	0	0	0	0	0	0	0	0	0
UNI947	65	40	53	23	33	35	63	45	25	45	24	21	84	141	36	61	42	23	110	128	28	44	41	60	59	70	47	41	28	28	35	35	16	11	43	40	77	59	40	33	47	50	58	41	13	8	17	32	32
UNI971	0	0	0	0	0	0	0	0	0	0	0	0	0	0	0	0	0	1	0	0	0	0	0	0	0	0	0	0	0	0	0	0	0	0	0	0	0	0	0	0	0	0	0	0	0	0	0	0	0
UNI972	0	0	0	0	0	0	0	0	1	0	0	0	0	1	0	0	0	0	0	0	0	0	0	0	0	0	1	0	0	0	0	0	0	0	0	0	1	0	0	0	0	0	0	0	0	0	0	0	0
UNI10596	5	1	2	7	2	2	0	1	0	1	0	0	5	3	5	0	2	0	4	4	1	1	0	1	4	1	4	3	0	5	0	0	0	0	1	1	1	0	1	1	2	0	0	0	0	0	0	1	3
UNI16696	0	3	6	4	4	1	3	1	2	2	1	1	3	5	0	1	3	0	2	2	0	1	1	4	4	2	1	1	3	1	0	0	0	0	3	1	0	3	0	1	0	0	1	1	0	0	0	1	0
UNI19147	0	2	5	0	1	0	1	3	0	2	0	1	0	2	1	1	1	4	2	4	1	0	1	3	4	1	0	1	0	1	0	0	0	0	3	2	0	2	0	1	3	0	0	0	0	0	0	0	1
UNI24537	0	0	0	0	0	0	0	0	0	1	0	0	0	1	0	0	0	0	0	0	0	0	0	0	0	0	0	0	0	0	0	0	0	0	0	0	0	0	0	0	0	0	0	0	0	0	0	0	0
UNI1014	0	0	0	0	0	0	0	0	0	0	0	0	0	0	0	0	0	0	0	0	0	0	0	0	0	0	0	0	0	0	0	0	0	0	0	0	0	0	0	0	0	0	0	0	0	0	0	0	0
UNI1020	0	0	0	0	0	0	0	0	0	0	0	0	1	0	0	0	0	0	0	1	0	0	0	0	0	0	0	0	0	0	0	0	0	0	0	0	0	0	0	0	0	0	0	0	0	0	0	0	0
UNI10414	0	0	0	0	0	0	1	0	0	0	0	0	0	0	0	0	0	0	0	0	0	0	0	0	0	0	0	0	0	0	0	0	0	0	0	0	0	0	0	0	0	0	0	0	0	0	0	0	0
UNI1076	0	0	0	1	0	0	0	0	0	0	0	0	0	0	0	0	0	0	0	0	0	0	0	0	0	0	0	0	0	0	0	0	0	0	0	0	0	0	1	0	0	0	0	0	0	0	0	0	0
UNI1098	0	0	0	0	0	0	0	0	0	0	0	0	0	0	0	0	0	0	0	0	0	0	0	0	0	0	0	0	0	0	0	0	0	0	0	0	0	0	1	0	0	0	0	0	0	0	0	0	1
UNI1139	0	0	0	0	0	0	0	0	0	0	0	0	0	0	0	0	0	0	0	0	0	0	0	0	0	0	0	0	0	0	0	1	0	0	0	1	0	0	0	0	0	0	0	0	0	0	0	0	1
UNI11718	0	0	0	0	0	0	0	0	0	0	0	0	0	0	0	0	0	0	0	0	0	0	0	0	0	0	0	0	0	0	0	0	0	0	0	0	0	0	0	0	0	0	0	0	0	0	0	0	0
UNI1178	0	0	0	1	0	0	0	0	0	0	0	0	0	0	0	0	0	0	0	0	0	0	0	0	0	0	0	0	0	0	0	0	0	0	0	0	0	0	0	0	0	0	0	0	0	0	0	0	0
UNI1184	0	0	0	0	0	0	0	0	0	0	0	0	0	0	0	0	0	0	0	0	0	0	0	0	0	0	0	0	0	0	0	0	0	1	0	0	0	0	0	0	0	0	0	0	0	0	0	0	0
UNI1221	0	0	1	0	0	0	0	0	0	0	0	0	0	0	0	0	0	0	0	0	0	0	0	0	0	0	0	0	0	0	0	0	0	0	0	0	0	0	0	0	0	0	0	0	1	0	0	0	0
UNI13349	0	0	0	0	0	0	0	0	0	0	0	0	0	0	0	0	0	0	0	0	0	0	0	0	0	0	0	0	0	0	0	0	0	0	0	0	0	0	0	0	0	0	0	0	0	0	0	0	0
UNI1365	0	0	0	0	0	0	0	0	1	0	0	0	0	0	0	0	0	0	0	0	0	0	0	0	0	0	0	0	0	0	0	0	0	0	0	0	0	0	0	0	0	0	0	0	0	0	0	0	0
UNI1376	0	0	0	0	0	0	0	0	0	0	0	0	0	0	0	0	0	0	0	0	0	0	0	0	0	0	0	0	0	0	0	0	0	0	0	0	0	0	1	1	0	0	0	0	0	0	0	0	0
UNI1414	0	0	0	0	0	0	0	0	0	0	0	0	0	0	0	0	0	0	0	0	0	0	0	0	0	0	0	0	0	0	0	0	0	0	0	0	0	0	0	0	0	0	0	0	0	0	0	0	0
UNI1503	0	0	0	0	0	0	0	0	0	0	0	0	0	0	0	0	0	0	0	0	0	0	0	0	0	0	0	0	1	0	0	0	0	0	0	0	0	0	0	0	0	0	0	0	0	0	0	0	0
UNI15494	0	0	0	0	0	0	0	0	1	0	0	0	0	0	1	0	0	0	0	0	0	0	0	0	0	0	0	0	0	0	0	0	0	0	0	0	0	0	0	0	0	0	0	0	0	0	0	0	0
UNI1556	6	4	67	33	3	2	3	1	20	37	2	4	9	7	24	19	1	2	10	8	3	4	6	9	7	6	34	17	0	3	3	4	86	39	4	8	10	3	47	33	6	5	3	4	37	27	5	7	22
UNI1570	0	0	0	0	0	0	0	0	0	0	0	0	0	0	0	0	0	0	0	0	0	0	0	0	0	0	0	0	0	0	0	0	0	0	0	0	0	0	0	0	0	0	0	0	0	0	0	0	0
UNI1648	0	0	0	0	0	0	0	0	0	0	0	0	0	0	0	0	0	0	0	0	0	0	0	0	0	0	0	0	0	0	0	0	0	0	0	0	0	0	0	0	0	0	0	0	0	0	0	0	0
UNI1659	0	2	3	2	0	0	0	0	0	2	0	0	1	1	1	0	0	0	2	1	0	1	2	0	0	0	0	0	0	1	0	0	0	0	0	0	0	0	0	1	0	1	0	0	0	0	0	0	2
UNI1671	2	7	39	18	4	3	4	1	15	18	3	3	6	4	21	15	3	3	5	4	2	7	1	1	4	5	19	22	2	2	2	3	81	32	5	3	2	4	41	23	6	4	2	1	23	15	4	5	16
UNI1740	0	0	0	0	0	0	0	0	0	0	0	0	0	0	0	0	0	0	0	0	0	0	0	0	0	0	0	0	0	0	0	0	0	0	0	0	0	0	0	0	0	0	0	0	1	0	0	0	0
UNI1750	0	0	0	0	0	0	1	0	0	0	0	0	0	0	0	1	0	0	0	0	0	0	0	0	0	0	0	1	0	0	0	0	0	0	0	0	0	0	0	0	0	0	0	0	0	0	0	0	0
UNI1756	0	0	0	0	0	0	0	0	0	0	0	0	0	1	0	0	0	1	0	0	0	0	0	0	1	0	0	0	0	0	0	0	1	0	0	0	0	0	0	0	0	0	0	0	0	0	0	0	0
UNI1928	0	0	1	0	0	0	0	0	0	0	0	1	0	0	0	1	0	0	0	0	0	0	0	0	0	0	0	0	0	0	0	0	0	0	0	0	0	0	0	0	2	0	0	0	0	0	0	0	0
UNI1975	0	0	0	0	0	0	0	0	0	0	0	0	0	0	0	0	0	0	0	0	0	0	0	0	0	0	0	0	0	0	0	0	0	0	0	0	0	0	0	0	0	0	0	0	0	0	0	1	0
UNI2030	0	2	52	27	3	3	2	6	18	18	2	4	4	6	19	20	5	2	7	14	3	3	1	8	4	4	28	16	3	7	2	2	77	48	2	2	0	2	40	36	2	5	4	1	28	29	3	8	24
UNI20975	0	0	0	0	0	0	0	0	0	0	0	0	0	0	0	0	0	0	0	0	0	0	0	0	0	0	0	0	0	0	0	0	0	0	0	0	0	0	0	0	0	0	0	0	0	0	0	0	0
UNI2113	0	0	0	0	0	0	0	0	0	0	0	0	0	0	0	0	0	0	0	0	0	0	0	0	0	0	0	0	0	0	0	0	0	0	0	0	0	0	0	0	0	0	0	0	0	0	0	0	0
UNI21299	8	3	5	1	2	0	3	3	0	3	2	2	9	6	2	4	2	3	5	9	0	2	3	7	4	1	2	0	0	0	1	1	0	0	1	1	2	3	2	0	2	1	0	0	1	0	1	3	3
UNI2139	0	0	0	0	0	0	0	0	0	0	0	0	0	0	1	1	0	0	0	0	0	0	0	0	0	0	1	0	0	0	0	0	0	0	0	0	0	0	0	0	0	0	0	0	0	0	0	0	0
UNI2162	0	0	0	0	0	0	0	0	0	2	0	0	1	0	0	0	0	0	0	1	1	0	0	0	1	0	0	0	0	0	0	0	0	0	0	0	0	0	1	0	0	0	0	0	1	0	0	0	0
UNI2164	0	0	0	0	0	0	0	0	0	2	0	0	0	1	1	0	0	0	0	0	0	0	0	0	0	1	0	0	0	0	0	0	0	0	0	0	1	0	0	0	0	0	0	0	0	0	0	0	2
UNI2173	0	0	1	1	0	0	0	0	0	0	0	0	0	0	0	0	0	0	0	0	0	0	0	0	0	0	0	1	0	0	0	0	0	0	0	0	0	0	0	0	0	0	0	0	0	0	0	0	0
UNI2227	0	0	0	0	0	0	0	0	0	0	0	0	0	0	0	0	0	0	0	0	0	0	0	0	0	0	0	0	0	0	0	0	0	0	0	0	0	0	0	0	0	0	0	0	0	0	0	0	0
UNI2233	0	0	0	0	0	0	0	0	0	1	0	0	0	1	1	0	0	0	0	0	0	0	0	0	0	0	0	0	0	0	0	0	0	0	0	0	0	0	0	0	0	1	0	0	0	0	0	0	0
UNI22440	2	6	5	2	1	0	4	1	2	1	4	0	3	9	4	3	4	2	11	10	0	3	3	8	2	1	0	1	1	1	0	0	0	0	3	0	1	0	2	1	3	0	0	0	0	0	0	1	1
UNI2277	0	0	0	0	1	0	0	0	0	0	0	0	0	1	0	0	0	0	0	0	0	0	0	0	0	0	1	0	0	0	0	0	0	0	0	0	0	0	0	0	0	0	0	0	0	0	0	0	0
UNI2279	0	0	0	0	0	1	0	0	2	0	0	0	2	1	1	0	0	0	0	0	0	0	0	0	0	0	0	0	0	0	0	0	0	0	0	0	0	0	0	0	0	0	0	0	0	0	0	0	0
UNI23312	0	0	0	0	0	0	0	0	0	0	0	0	0	0	0	0	0	1	0	0	0	0	0	0	0	0	0	0	0	0	0	0	0	0	0	0	0	0	0	0	0	0	0	0	0	0	0	0	0
UNI24421	0	0	0	0	0	0	0	0	0	0	0	0	0	0	0	0	0	0	0	0	0	0	0	0	0	0	0	0	0	0	0	0	0	0	0	0	0	0	0	0	0	0	0	0	0	0	0	0	0
UNI2449	1	0	0	0	0	0	0	0	0	0	0	0	0	0	0	1	0	0	0	0	0	0	1	0	0	0	0	0	0	0	0	0	0	0	0	0	0	0	0	0	0	0	0	0	0	0	0	0	0
UNI2487	0	0	1	0	0	0	0	0	0	0	0	0	0	0	0	0	0	0	0	0	0	0	0	0	0	0	0	0	0	0	0	0	0	0	0	0	0	0	0	0	0	0	0	0	0	0	0	0	0
UNI2509	0	0	0	1	0	1	0	0	0	0	0	1	0	0	0	0	0	0	1	0	0	0	1	0	0	0	0	0	0	0	0	0	0	0	0	0	0	0	0	0	0	0	0	0	0	0	0	0	0
UNI2617	1	0	0	2	0	1	0	0	0	0	0	0	1	0	0	1	0	0	0	0	0	0	0	0	0	0	0	0	0	0	0	0	0	0	0	0	0	0	0	0	0	0	0	0	0	0	0	0	0
UNI2648	1	0	0	0	0	0	0	0	0	0	0	0	0	0	0	0	0	0	0	0	0	0	0	0	0	0	1	0	0	0	0	0	0	1	0	0	0	0	0	0	0	0	0	0	0	0	0	0	1
UNI2751	0	0	0	1	0	0	0	0	0	0	0	0	0	0	0	0	0	0	0	0	0	0	0	0	0	0	0	0	0	0	0	0	0	0	0	0	0	0	1	0	0	0	0	0	0	0	0	0	0
UNI2854	1	0	0	0	0	0	0	0	0	0	0	0	0	0	0	0	0	0	0	0	0	0	0	0	0	1	0	0	0	0	0	0	0	0	0	0	0	0	0	0	0	0	0	0	0	0	0	0	0
UNI2951	0	0	0	0	0	0	0	0	0	0	0	0	0	0	0	0	0	0	0	0	0	0	0	0	0	0	0	0	0	0	0	0	0	0	0	0	0	0	0	0	0	0	0	0	0	0	0	0	0
UNI3094	0	0	0	0	0	0	0	0	0	0	0	0	0	0	1	0	0	0	0	0	0	0	0	0	0	0	0	0	0	0	0	0	0	0	0	0	0	0	0	0	0	0	0	0	0	0	0	0	0
UNI3311	0	0	0	0	0	0	0	0	0	2	0	1	1	0	1	0	0	0	0	1	0	0	0	0	0	0	0	0	0	0	0	0	0	0	0	0	0	0	0	0	0	0	0	0	0	0	0	0	0
UNI3416	0	0	0	0	0	0	0	0	0	0	0	0	0	1	0	0	0	0	0	0	0	0	0	0	0	0	0	0	0	0	0	0	0	0	0	0	0	0	0	0	0	0	0	0	0	0	0	0	0
UNI3486	0	0	0	0	0	0	0	0	0	0	0	0	0	0	0	0	0	0	0	0	0	0	0	0	0	0	0	0	0	0	0	0	0	0	0	0	0	0	0	0	0	0	0	0	0	0	0	0	0
UNI35105	1	2	3	2	3	1	7	2	1	1	1	1	7	4	2	1	3	3	6	3	1	4	0	1	2	1	0	0	1	0	0	0	0	0	2	1	1	1	1	3	1	2	0	0	0	0	0	1	1
UNI3567	0	0	2	0	0	1	0	0	0	0	0	1	0	0	0	0	0	0	1	0	0	0	0	0	0	0	0	0	0	0	0	0	0	0	0	0	0	0	0	0	0	0	0	0	0	0	0	0	0
UNI3807	0	1	0	0	0	0	0	0	0	0	0	1	0	0	1	0	0	0	0	0	0	0	0	0	0	0	0	0	0	0	0	0	0	0	0	0	0	0	0	0	0	0	0	0	0	0	0	0	0
UNI3943	0	0	0	0	0	0	0	0	0	0	0	0	0	0	0	0	0	0	0	0	0	0	1	0	0	0	0	0	0	0	0	0	0	0	0	0	0	0	0	0	0	0	0	0	0	0	0	0	0
UNI4003	0	0	1	0	0	0	0	0	0	0	0	0	0	0	0	0	0	0	0	0	0	0	0	0	0	0	0	0	0	0	0	0	0	0	0	0	0	0	0	0	0	0	0	0	0	0	0	0	0
UNI407	8	7	102	39	9	5	5	2	34	27	14	4	22	14	29	31	4	7	11	15	6	10	8	10	11	12	49	57	9	14	4	3	102	51	13	12	19	9	63	51	5	11	11	3	58	51	4	14	89
UNI4397	11	11	3	8	5	1	5	3	8	12	3	5	14	26	10	4	12	9	9	21	6	2	9	8	5	2	4	1	4	1	0	0	2	0	0	1	3	4	4	1	2	4	0	1	0	0	0	0	15
UNI4458	0	0	0	1	0	0	0	0	0	0	0	0	0	0	0	0	0	0	0	0	0	0	0	1	0	0	0	0	0	0	0	0	0	0	0	0	0	0	0	0	0	0	0	0	0	0	0	0	0
UNI4477	0	0	0	0	0	1	0	0	0	0	0	0	0	0	0	0	0	0	0	0	0	0	0	0	0	0	0	0	0	0	0	0	0	0	0	0	0	0	0	0	0	0	0	0	0	0	0	0	0
UNI4508	0	0	0	0	0	0	0	0	0	0	0	0	0	0	0	0	0	0	0	0	0	0	0	0	0	0	0	0	0	0	0	0	0	0	0	0	0	0	0	0	0	0	0	0	0	0	0	0	0
UNI4692	0	1	0	0	0	0	0	0	0	0	0	0	0	0	0	0	0	0	0	0	0	0	0	0	0	0	0	0	0	0	0	0	0	0	0	0	0	0	0	0	0	0	0	0	0	0	0	0	0
UNI4737	0	0	0	0	0	0	0	1	0	0	0	0	0	0	0	0	0	0	0	0	0	0	0	0	0	0	0	0	0	0	0	0	0	0	0	0	0	0	0	0	0	0	0	0	0	0	0	0	0
UNI4842	0	0	0	0	0	0	0	0	0	0	0	0	0	0	1	0	0	0	0	0	0	0	0	0	0	0	0	0	0	0	0	0	0	1	0	0	0	0	0	0	0	0	0	0	0	0	0	0	0
UNI4926	0	0	0	0	1	0	0	0	0	0	0	0	0	0	0	0	0	0	0	0	0	0	0	0	0	0	0	0	0	0	0	0	0	0	0	0	0	0	0	0	0	0	0	0	0	0	0	0	0
UNI5013	0	0	0	0	0	0	0	0	1	1	0	0	0	0	0	0	0	0	0	0	0	0	0	0	0	0	0	0	0	0	0	0	1	0	0	0	1	0	0	0	0	0	0	0	0	0	0	0	0
UNI5055	5	5	10	5	2	2	3	7	5	8	3	3	14	26	5	3	6	7	12	25	6	8	7	13	4	4	1	2	0	4	1	0	0	0	5	4	2	1	4	2	3	4	1	0	0	0	0	0	7
UNI5126	0	0	0	0	0	0	0	1	0	0	0	0	0	1	0	0	0	0	0	0	0	0	0	1	0	0	0	0	0	0	0	0	0	0	0	0	0	0	0	0	0	0	0	0	0	0	0	0	0
UNI515	0	0	1	0	0	0	0	0	0	0	0	0	0	0	0	0	0	0	0	0	0	0	0	0	0	0	0	0	0	0	0	0	0	0	0	0	0	0	0	0	0	0	0	0	0	0	0	0	1
UNI5151	0	0	0	1	0	0	0	0	0	0	1	0	0	0	0	0	0	0	0	0	0	0	0	0	0	0	0	0	0	0	0	0	0	0	0	0	0	0	0	0	0	0	0	0	0	0	0	0	0
UNI5553	0	1	0	0	0	0	0	0	0	0	0	0	0	0	0	0	0	0	0	0	0	0	0	0	0	0	0	0	0	0	0	0	0	0	0	0	0	0	0	0	0	0	0	0	0	0	0	0	0
UNI5635	0	0	1	0	0	0	1	0	0	0	0	0	0	0	0	0	0	0	0	0	0	0	0	0	0	0	0	0	0	0	0	0	0	0	0	0	0	0	0	0	0	0	0	0	0	0	0	0	0
UNI5789	0	0	0	0	0	0	0	0	0	0	0	0	0	0	0	0	0	0	0	0	0	0	0	0	0	0	0	0	0	0	0	0	0	0	0	0	0	0	0	0	0	0	0	0	0	0	0	0	0
UNI6232	0	0	0	0	0	0	0	0	0	0	0	0	0	0	0	0	0	1	0	0	0	0	0	0	0	0	0	0	0	0	0	0	0	0	0	0	0	0	0	0	0	0	0	0	0	0	0	0	0
UNI641	8	8	77	36	2	7	3	5	13	24	2	6	11	6	22	29	9	6	7	8	10	8	2	4	6	3	44	48	4	6	1	2	73	46	12	4	7	5	54	45	9	10	8	4	44	52	1	12	62
UNI693	0	0	0	0	0	0	0	0	0	0	0	0	0	0	0	0	0	0	0	1	0	0	0	0	0	0	0	0	0	0	0	0	0	1	0	0	0	0	1	0	0	0	0	0	0	0	0	0	0
UNI7031	0	0	0	0	0	0	0	0	0	1	0	0	1	0	0	0	0	0	0	0	0	0	0	0	0	0	0	0	0	0	0	0	0	0	0	0	0	0	0	0	0	0	0	0	0	0	0	0	0
UNI7138	0	0	0	0	0	0	0	0	0	0	0	0	0	0	0	0	0	0	0	0	0	0	0	0	0	0	0	0	0	0	0	0	0	0	0	0	0	0	0	0	0	0	0	0	0	0	0	0	0
UNI7278	0	0	0	0	0	0	0	0	0	0	0	0	0	0	0	0	0	0	0	0	0	0	0	0	0	0	0	0	0	0	0	0	0	0	0	0	0	0	0	0	0	0	0	0	0	0	0	0	0
UNI743	0	0	0	0	0	0	0	0	1	0	0	0	0	0	0	0	0	0	0	0	0	0	0	0	0	0	0	0	0	0	0	0	0	1	0	0	0	0	0	0	0	0	0	0	0	0	0	0	0
UNI7476	0	0	0	0	0	0	0	0	0	0	0	0	0	0	0	0	0	0	0	0	0	0	0	0	0	0	0	0	0	0	0	0	0	0	0	0	0	0	0	0	0	0	0	0	0	0	0	0	0
UNI7553	6	1	5	2	5	4	4	3	7	9	2	3	8	11	1	5	7	5	8	9	5	8	7	8	4	2	1	1	0	3	0	0	0	0	3	2	1	4	2	2	0	2	0	0	0	0	0	1	10
UNI760	2	3	70	32	3	3	5	1	15	29	3	3	9	10	24	26	6	2	4	9	6	2	3	3	12	9	36	38	8	4	3	5	91	27	11	5	14	2	47	32	9	7	5	2	51	19	3	7	50
UNI7654	0	0	0	0	0	0	0	0	0	0	0	0	0	0	0	0	0	0	0	0	0	0	0	0	0	0	0	0	0	1	0	0	0	0	0	0	0	0	0	0	0	0	0	0	0	0	0	0	0
UNI790	0	0	1	0	0	0	0	1	0	0	0	0	0	0	0	0	0	0	0	0	0	0	0	0	0	0	0	0	0	0	0	1	1	0	0	0	0	0	0	0	0	0	0	0	0	0	0	0	0
UNI8258	0	0	0	1	0	0	0	0	0	0	0	0	0	0	0	0	0	0	0	0	0	0	0	0	0	0	0	0	0	0	0	0	0	0	0	0	0	0	0	0	0	0	0	0	0	0	0	0	0
UNI919	0	0	0	0	0	0	0	0	0	0	0	0	0	0	0	0	0	0	0	0	0	1	0	0	0	0	0	0	0	0	0	0	0	0	0	0	0	0	1	0	0	0	0	0	0	0	0	0	0
UNI9458	0	1	0	0	0	0	0	0	0	0	0	0	0	0	0	0	0	0	0	0	0	0	0	0	0	0	0	0	0	0	0	0	0	0	0	0	0	0	0	0	0	0	0	0	0	0	0	0	0
UNI1041	9	6	8	4	2	1	11	8	5	12	1	2	6	12	2	2	6	3	8	13	2	3	4	5	197	175	5	11	38	68	89	132	9	12	74	48	191	157	15	9	91	114	223	135	11	9	60	98	6
UNI10570	0	0	0	0	0	0	0	0	0	0	0	0	0	0	0	0	0	0	0	0	0	0	0	0	0	1	0	0	0	0	0	0	0	0	0	0	0	0	0	0	0	0	0	0	1	0	0	0	0
UNI113	142	185	333	198	122	137	238	133	146	256	86	133	307	559	205	163	208	157	344	617	135	204	248	324	217	220	260	206	102	113	106	174	190	187	192	191	251	225	316	362	198	266	263	196	221	145	192	246	155
UNI1145	5	13	9	4	3	1	16	6	9	14	4	1	7	8	5	2	0	3	13	12	3	7	11	11	192	217	12	16	47	49	85	142	10	17	53	60	237	177	14	20	71	108	230	168	15	10	59	119	3
UNI11602	0	0	0	0	1	0	0	0	0	0	0	0	0	0	0	0	0	0	0	0	1	0	0	0	0	0	0	0	0	0	0	0	0	0	0	0	0	0	0	0	0	0	0	0	0	0	0	0	0
UNI1190	0	0	0	0	0	0	0	0	0	0	0	0	0	0	0	0	0	0	0	0	0	0	0	0	0	0	0	0	0	0	0	0	0	0	0	0	0	0	0	0	0	0	0	0	0	0	0	0	0
UNI1210	0	0	0	0	0	0	0	0	0	0	0	0	0	0	0	0	0	0	0	0	0	0	0	0	0	0	0	0	0	0	0	1	0	0	0	0	0	1	0	0	0	0	0	0	0	0	0	0	0
UNI142	0	0	0	0	0	0	0	0	0	1	0	0	0	0	0	0	0	0	0	0	0	0	1	0	0	0	0	0	0	0	0	0	0	0	0	0	0	1	0	1	0	0	0	0	0	0	1	0	0
UNI1482	0	0	0	0	0	0	0	0	0	0	0	0	0	0	0	0	0	0	0	0	0	0	0	0	0	3	0	0	0	0	0	0	1	0	0	0	0	0	0	0	0	0	0	0	0	0	1	0	0
UNI149	138	175	293	191	138	107	197	137	127	283	77	105	265	440	192	178	179	147	322	386	140	148	166	259	156	200	229	208	70	98	88	109	145	141	148	150	203	165	302	236	149	159	211	145	198	114	113	176	106
UNI159	0	0	1	0	0	0	0	0	0	0	1	0	1	0	0	0	0	0	0	0	0	1	0	0	0	0	0	0	0	0	0	0	0	0	0	0	1	0	0	0	0	0	0	0	0	0	0	0	0
UNI1637	0	0	0	0	0	0	0	0	0	0	0	0	0	0	0	0	0	0	0	0	0	0	0	0	0	1	0	0	0	0	0	0	0	0	0	0	0	0	0	0	0	0	0	1	0	0	0	0	0
UNI1650	1	0	0	0	0	0	0	0	0	0	0	0	0	0	0	0	0	0	0	0	0	0	0	0	0	0	0	0	0	0	0	0	0	0	0	0	0	0	0	0	0	0	0	0	0	0	0	0	0
UNI166	0	0	0	0	0	1	0	0	0	0	0	0	0	1	0	0	0	0	0	2	0	0	1	0	0	0	0	1	0	0	0	0	0	1	2	1	0	0	0	0	0	0	1	0	1	0	0	1	0
UNI1764	0	0	0	0	0	2	0	0	0	0	0	0	0	0	0	0	0	1	1	2	0	0	0	0	0	0	1	0	0	0	0	0	0	0	0	0	0	0	0	1	1	0	0	0	0	0	0	1	0
UNI180	0	0	0	0	0	0	0	0	0	0	0	0	0	0	0	0	0	0	0	0	0	0	0	0	0	0	0	0	0	0	0	0	0	0	1	1	0	0	0	0	1	0	0	0	0	0	0	0	0
UNI195	0	0	0	1	0	0	0	0	0	0	0	0	0	0	0	1	0	0	1	0	0	0	0	0	0	0	0	0	0	0	0	0	0	0	0	0	0	0	0	0	0	0	0	0	0	0	0	0	0
UNI196	0	0	1	0	0	0	0	0	1	0	1	0	1	2	0	0	1	0	0	0	0	0	0	0	0	0	0	1	0	0	0	0	1	0	1	1	1	2	1	1	1	0	0	0	0	0	0	1	1
UNI1964	3	10	5	8	1	3	10	11	11	12	2	1	7	7	3	4	3	3	14	11	3	0	4	6	119	146	8	5	35	36	80	117	4	8	67	42	143	118	13	8	59	60	163	101	5	11	71	78	2
UNI197	0	0	0	0	0	0	0	0	0	0	0	0	0	0	0	0	0	0	0	0	0	0	0	1	0	0	0	0	0	0	0	0	0	0	0	0	0	0	0	0	0	0	0	0	0	0	0	0	0
UNI200	0	0	0	0	0	0	0	0	0	0	0	1	0	0	0	0	0	0	0	0	0	0	0	0	0	0	1	0	0	0	0	1	0	0	0	0	0	0	0	0	0	0	0	0	1	0	0	0	0
UNI201	0	0	0	0	0	0	0	0	0	1	0	0	0	0	0	0	0	0	0	1	0	0	0	0	1	0	0	1	0	0	0	0	0	1	0	0	1	0	1	0	0	0	0	0	0	0	0	0	0
UNI203	0	1	0	0	1	0	0	0	0	0	0	0	0	0	0	0	0	0	0	1	0	0	0	1	0	0	0	0	0	0	0	0	0	0	0	0	0	1	0	0	0	0	0	1	0	0	0	0	0
UNI2101	0	0	0	0	0	0	0	0	0	0	0	0	0	0	0	0	0	0	0	0	0	0	0	0	0	0	0	0	0	0	0	1	0	0	0	0	0	0	0	0	0	1	0	0	0	1	0	0	0
UNI230	0	0	0	0	0	0	0	0	0	2	0	0	0	1	0	0	0	0	0	1	0	0	0	0	0	0	0	0	0	0	0	0	0	0	0	1	0	0	0	0	0	1	0	0	0	0	0	0	0
UNI232	1	0	0	0	1	0	0	0	0	0	0	0	0	0	0	0	0	1	0	0	0	0	0	0	0	0	0	1	0	0	0	0	0	1	0	0	0	0	0	0	0	0	0	0	0	0	1	0	0
UNI262	0	0	0	0	0	0	0	0	0	0	0	0	1	0	0	0	0	0	0	0	0	0	0	0	0	0	0	0	0	0	0	0	0	0	0	0	0	0	0	0	0	0	0	1	0	0	0	0	0
UNI2621	0	0	0	0	0	0	0	0	0	0	0	0	0	1	0	0	0	0	0	0	0	0	0	0	1	0	0	0	0	0	0	0	0	0	0	0	0	0	0	0	0	0	0	0	0	0	0	0	0
UNI270	0	0	0	0	0	0	0	0	0	0	0	0	0	1	0	0	0	0	0	2	0	0	0	0	0	0	0	0	0	0	0	0	0	0	0	0	0	0	0	0	0	0	0	0	1	0	0	0	0
UNI2830	0	0	0	0	0	0	0	0	0	0	0	0	0	0	0	0	0	0	0	0	0	0	0	0	1	0	0	0	0	0	0	0	0	0	0	0	0	1	0	0	0	0	0	0	0	0	0	0	0
UNI2862	0	0	0	0	0	0	0	0	0	0	0	0	0	0	0	0	0	0	0	0	0	0	0	0	0	0	0	0	0	0	0	0	0	0	0	0	0	1	0	0	0	0	0	1	0	0	0	0	0
UNI289	0	0	0	1	0	0	0	0	0	0	0	0	0	0	0	1	0	0	0	0	0	0	0	0	0	0	0	0	0	0	0	0	0	0	0	0	0	0	0	0	0	0	0	0	0	0	0	0	0
UNI294	0	0	0	0	0	1	0	0	0	0	0	0	0	0	0	0	0	0	0	0	0	0	0	0	0	0	0	0	0	0	0	0	0	0	0	0	0	0	0	0	0	0	0	0	0	0	0	0	0
UNI302	0	0	0	0	0	1	0	0	0	0	0	0	0	0	0	0	0	0	0	1	0	0	0	0	0	0	0	0	0	0	0	0	0	0	0	0	0	0	0	0	0	0	0	0	0	0	0	0	0
UNI304	0	0	0	0	0	0	0	0	0	1	0	0	0	0	0	0	0	1	0	0	0	0	0	0	0	0	0	0	0	0	0	0	0	0	0	0	0	0	0	0	0	0	0	0	0	0	0	0	0
UNI319	0	0	0	0	0	0	0	0	0	0	0	1	1	0	0	0	0	0	0	0	0	1	0	0	0	0	0	0	0	0	0	0	0	0	0	0	0	0	0	0	0	0	0	0	0	0	0	0	0
UNI326	0	0	1	0	0	0	0	0	0	1	0	0	0	0	0	0	0	0	0	1	0	0	0	0	0	0	0	0	0	0	0	0	0	0	0	0	0	0	0	0	0	0	1	0	1	0	0	0	0
UNI347	0	0	0	0	0	0	0	0	0	0	0	1	0	0	0	0	0	0	0	0	0	0	0	0	0	0	1	0	0	0	0	0	0	0	0	2	0	0	0	0	0	0	0	0	1	0	0	0	0
UNI349	0	1	0	0	0	0	0	0	0	0	0	0	0	0	0	0	0	0	0	2	0	0	0	0	0	0	0	0	0	0	0	0	0	0	0	0	0	0	0	0	0	0	0	0	0	0	0	0	1
UNI357	0	0	0	0	0	0	0	0	0	0	0	0	0	0	0	0	0	0	1	0	0	0	0	0	0	0	1	0	0	0	0	0	0	0	0	0	0	0	0	0	0	0	0	0	0	0	0	0	0
UNI358	0	1	0	0	0	0	0	0	0	0	0	0	0	0	0	0	0	0	0	0	0	0	0	0	0	0	0	0	0	1	0	0	0	0	0	0	0	0	0	0	0	0	0	0	0	0	0	0	0
UNI361	0	0	0	0	0	0	0	0	0	0	0	0	0	0	0	0	0	0	0	0	0	0	0	0	0	0	0	0	0	0	0	0	0	0	0	0	0	0	0	0	0	0	0	0	0	0	0	0	0
UNI401	0	0	0	0	0	0	0	0	0	0	0	0	0	1	0	0	0	0	0	0	0	0	1	0	0	0	0	0	0	0	0	0	0	0	0	0	0	0	0	1	0	0	0	0	0	0	0	0	0
UNI408	0	0	0	0	0	0	0	0	0	0	0	0	0	0	0	0	0	0	0	0	0	0	0	0	1	0	0	0	0	0	0	0	0	0	0	0	0	0	0	1	0	0	0	0	0	0	0	0	0
UNI415	0	0	0	0	0	0	0	0	0	0	0	0	0	1	0	0	0	0	0	0	0	0	0	0	0	0	1	0	0	0	0	0	0	0	0	0	0	0	0	0	0	0	0	0	0	0	0	1	0
UNI418	0	0	0	0	0	0	0	0	0	0	0	0	1	0	0	0	0	0	0	0	0	0	0	0	0	0	0	0	0	1	0	0	0	0	0	0	0	0	1	0	0	0	0	0	0	0	0	0	0
UNI427	0	0	0	0	0	0	0	0	0	0	0	0	0	1	0	0	0	0	0	1	0	0	0	0	0	0	0	0	0	0	0	0	0	0	0	0	0	0	0	0	0	0	0	0	0	0	0	0	0
UNI441	0	0	0	0	0	0	0	0	0	1	0	0	0	0	0	0	0	0	0	0	0	0	0	0	0	0	0	0	0	0	0	0	0	0	0	0	0	0	0	0	0	0	1	0	0	0	0	0	0
UNI487	0	0	0	0	0	0	0	0	0	0	0	0	0	0	0	0	0	0	1	0	0	0	0	0	0	0	0	0	0	0	0	0	0	0	0	0	0	0	0	0	0	0	0	0	0	0	0	0	0
UNI496	0	1	0	0	1	0	0	0	0	0	0	0	0	1	0	0	0	0	0	0	0	0	0	0	0	0	1	0	0	0	0	0	0	0	0	0	0	0	0	0	0	0	0	0	0	0	0	0	0
UNI513	0	0	0	0	0	0	0	0	0	0	0	0	0	0	0	0	0	0	0	0	0	0	0	0	0	0	1	0	0	0	0	0	0	1	0	0	0	0	0	0	0	0	0	0	0	0	0	0	0
UNI514	0	0	0	0	0	0	0	0	0	0	0	0	0	0	0	0	0	0	0	0	0	0	0	0	0	0	0	0	0	0	0	0	0	0	0	0	0	0	0	0	0	0	0	0	0	0	0	0	0
UNI6312	1	1	0	0	1	3	4	0	1	1	0	2	4	4	2	1	2	3	3	4	2	1	2	1	0	0	0	0	0	0	0	0	0	0	0	1	0	1	0	1	0	0	0	0	0	0	0	0	1
UNI670	0	0	0	0	0	0	0	0	0	0	1	0	0	1	0	0	0	0	0	0	0	0	0	0	0	0	0	0	0	0	0	0	0	0	0	0	0	1	0	0	0	0	0	0	0	0	0	0	0
UNI671	1	0	0	0	0	0	0	1	0	0	0	0	0	0	0	0	0	0	0	0	0	0	1	0	0	0	0	0	0	0	0	0	0	0	0	0	0	0	0	0	0	0	0	0	0	0	0	0	0
UNI6716	2	4	1	0	1	0	3	2	4	0	0	0	5	4	1	2	1	2	7	4	1	3	1	3	0	0	0	0	0	0	0	1	0	0	0	1	0	0	0	2	0	0	0	0	1	0	0	0	0
UNI719	0	0	0	0	0	0	0	0	1	0	0	0	0	0	0	0	0	0	0	0	0	0	0	0	0	0	0	0	0	0	0	0	1	0	0	1	0	0	0	0	0	0	0	0	0	0	0	0	0
UNI74	271	275	326	187	171	147	275	155	204	362	81	148	439	610	263	175	219	195	392	585	146	160	252	244	212	251	314	280	114	107	118	148	208	267	188	173	310	253	401	328	222	317	298	250	285	163	193	272	152
UNI7649	0	0	0	0	0	0	0	0	1	0	0	0	0	0	0	0	0	0	0	0	0	0	0	0	0	0	0	0	0	0	0	0	0	0	0	0	0	0	0	0	0	0	0	0	0	0	0	0	0
UNI800	0	0	0	0	0	0	0	0	0	0	0	0	0	0	0	0	0	0	0	0	0	0	0	0	0	0	0	0	0	0	0	0	0	0	0	0	0	0	0	0	0	0	0	1	0	0	0	0	0
UNI827	0	0	0	0	0	0	0	0	0	1	0	0	0	0	0	0	0	0	0	0	0	0	0	0	0	0	0	0	0	0	0	0	0	1	0	0	0	0	0	0	0	0	0	0	0	0	1	0	0
UNI871	0	0	0	0	0	0	0	0	0	0	0	0	0	0	0	0	0	0	0	0	0	1	0	0	0	0	0	0	0	0	0	0	0	0	0	0	0	0	0	0	0	0	0	0	0	0	0	0	0
UNI90	0	0	1	0	0	0	0	0	0	0	1	0	0	1	0	0	1	0	2	0	0	0	0	0	0	0	0	0	1	1	0	0	0	1	0	0	0	0	0	0	2	0	0	0	0	0	1	0	0
UNI9080	1	1	0	0	0	0	1	1	0	0	1	0	5	4	1	1	1	1	0	3	1	0	2	1	0	0	0	0	1	0	0	0	0	1	0	0	0	0	1	0	2	0	0	0	0	0	0	0	0
UNI910	0	0	0	0	0	0	0	0	0	0	0	0	0	0	0	0	0	0	0	0	0	0	0	1	0	0	0	0	0	0	0	0	0	0	0	0	0	0	0	0	0	1	0	0	0	0	0	0	0
UNI98	1	0	1	0	0	0	0	0	0	0	0	0	0	1	1	1	0	0	0	0	0	1	0	0	0	0	0	0	0	0	0	0	0	0	1	0	0	0	1	0	1	0	0	0	0	0	0	1	2
UNI990	0	0	1	0	0	0	0	0	0	1	1	0	0	0	0	0	0	0	0	0	0	0	0	0	0	0	0	0	0	0	0	0	0	0	0	0	1	0	0	0	0	0	0	0	0	0	0	0	0
UNI992	0	0	0	0	0	0	0	0	0	0	0	0	1	0	0	0	0	0	0	0	0	0	0	0	0	0	0	0	0	0	0	0	0	0	0	0	0	0	0	0	0	0	0	0	0	0	0	0	0
UNI38979	0	11	1	1	8	28	0	0	0	18	0	6	16	15	10	16	13	3	20	19	5	10	14	11	3	0	2	0	1	2	1	1	4	2	6	1	4	1	14	19	1	1	4	0	3	0	2	15	3
UNI27018	1	1	0	1	1	1	1	0	0	0	0	1	8	5	2	0	1	1	1	1	0	1	0	0	1	1	0	0	1	1	0	0	0	1	0	1	0	3	1	0	0	0	0	1	0	0	0	3	1
UNI36222	0	1	1	0	0	0	0	0	1	0	0	0	6	6	0	0	1	1	2	5	1	0	0	0	3	0	1	0	1	0	0	0	0	0	0	0	1	0	0	0	1	0	4	1	0	0	0	0	2
UNI36531	1	1	0	0	1	0	1	1	0	0	0	0	5	5	1	0	1	3	3	9	0	0	0	0	3	1	0	0	2	0	0	0	0	0	1	0	1	1	0	0	2	1	0	0	1	0	2	0	5
UNI10998	3	1	6	3	7	6	1	0	2	19	0	0	5	5	10	3	9	1	3	1	9	7	11	5	4	5	6	3	3	0	2	1	3	12	3	3	6	2	22	15	6	2	4	3	4	1	5	4	1
UNI11907	4	5	0	1	3	4	0	3	1	4	0	2	27	41	3	7	11	2	9	11	3	4	1	2	12	18	0	3	4	3	4	7	1	0	14	7	27	4	7	1	3	6	10	4	0	0	6	5	2
UNI12514	1	4	1	0	5	2	2	1	2	4	0	1	17	49	6	2	11	5	14	10	2	2	7	6	10	33	1	0	2	2	9	10	1	2	9	7	29	11	7	8	4	7	24	1	4	0	9	8	0
UNI12647	3	7	3	3	1	8	1	1	0	6	1	4	31	32	5	5	13	3	27	15	4	3	7	4	22	34	2	1	4	5	6	9	0	0	4	1	26	10	5	2	2	9	23	4	4	1	7	17	1
UNI13310	0	0	1	0	0	0	0	0	0	0	0	0	0	1	1	0	2	0	0	0	0	1	0	0	0	0	0	0	0	0	0	0	0	1	0	0	0	0	0	0	0	0	0	0	0	0	0	0	0
UNI13322	0	0	0	0	0	0	0	0	0	1	0	0	0	0	0	0	0	0	0	0	0	0	0	0	0	0	0	0	0	0	0	0	0	0	1	0	0	0	0	0	0	0	0	0	0	0	0	0	0
UNI14931	0	0	0	0	0	0	0	0	0	0	0	0	0	0	0	0	0	0	0	0	0	0	0	0	0	0	0	0	0	0	0	0	0	0	0	0	0	0	0	0	0	0	0	0	1	0	0	0	0
UNI15219	0	1	4	1	2	5	0	0	0	10	0	3	10	4	8	8	6	4	1	2	6	11	3	6	2	3	2	3	1	1	2	1	4	5	3	2	3	2	7	9	2	1	3	2	5	0	1	1	0
UNI15471	0	0	0	0	0	0	0	0	0	0	0	0	0	0	0	0	1	0	0	0	0	0	0	0	0	0	0	0	0	0	0	0	0	0	0	0	0	0	0	1	0	0	0	0	0	0	0	0	0
UNI15675	3	2	4	3	1	8	1	0	2	10	0	3	4	10	9	9	3	4	2	1	9	2	9	8	3	3	2	1	1	1	1	2	3	6	4	3	4	1	11	16	0	1	4	1	7	1	2	9	1
UNI15744	0	0	0	0	0	0	0	0	0	0	0	0	0	0	0	0	0	0	0	0	0	0	0	0	0	0	0	0	0	0	0	0	0	0	0	0	0	0	0	0	0	0	0	0	2	0	0	0	0
UNI16687	0	0	0	0	0	0	0	0	0	0	0	0	2	0	0	0	0	0	0	0	0	0	0	0	0	0	0	0	0	0	0	0	0	0	0	0	0	0	0	0	0	0	0	0	0	0	0	0	0
UNI17556	0	0	0	0	0	0	0	0	0	0	0	0	0	0	0	0	0	0	0	0	0	0	1	0	0	1	0	0	0	0	0	0	0	0	0	0	0	0	1	0	0	0	0	0	0	0	0	0	0
UNI18819	0	0	0	0	0	0	0	0	0	0	0	0	1	0	0	0	0	0	0	0	0	0	0	0	1	1	0	0	0	0	0	0	0	0	0	0	0	0	0	1	0	0	0	0	0	0	0	0	0
UNI19068	0	0	0	0	1	0	0	0	0	1	0	0	0	0	0	0	0	0	0	0	1	0	0	0	0	0	1	0	0	0	0	0	0	0	0	0	0	0	0	0	0	0	0	0	0	0	0	0	0
UNI20530	0	0	0	0	0	0	0	0	0	0	0	0	1	0	0	0	0	0	0	0	0	0	0	0	0	0	0	0	0	0	0	0	0	0	0	0	0	0	0	0	0	0	0	0	0	0	0	0	0
UNI20800	0	0	0	0	0	0	0	0	0	0	0	0	0	0	0	0	0	0	0	0	0	0	0	0	0	0	0	0	0	0	0	0	0	0	0	0	0	0	0	0	0	0	0	0	0	0	0	0	0
UNI22907	0	0	0	0	0	0	0	0	0	0	0	0	0	0	0	0	0	0	0	0	0	0	0	0	0	0	0	0	0	0	1	0	0	0	0	0	0	0	1	0	0	0	0	0	0	0	0	0	0
UNI24654	0	0	0	0	0	0	0	0	0	0	0	0	0	0	0	0	0	0	0	0	0	0	0	0	0	0	0	0	0	0	0	0	0	0	0	0	1	0	0	0	0	0	0	0	0	0	0	0	0
UNI26210	0	0	0	0	1	0	0	0	0	0	0	0	0	0	0	0	0	0	0	0	0	0	0	0	0	0	0	0	0	0	0	0	1	0	0	0	0	0	0	0	0	0	0	0	0	0	0	0	0
UNI28521	0	0	0	0	0	0	0	0	0	0	0	0	0	0	0	0	0	0	0	0	0	0	0	0	0	0	0	0	0	0	0	0	0	0	0	0	0	0	0	0	0	0	0	0	0	0	0	0	0
UNI29052	2	2	1	2	1	3	3	2	3	7	1	1	8	9	4	4	4	0	3	5	3	5	2	2	1	5	7	5	2	0	2	1	0	2	1	1	4	3	4	3	2	3	1	6	5	0	0	0	1
UNI29103	0	0	0	0	0	0	0	0	0	1	0	0	0	0	0	0	0	0	0	0	0	0	0	0	0	0	0	0	0	0	0	0	0	0	1	0	0	0	0	0	0	0	0	0	0	0	0	0	0
UNI40041	0	2	2	0	0	2	1	0	0	2	0	0	11	13	3	0	3	2	8	6	0	0	1	1	12	24	3	0	4	0	3	6	1	0	9	5	16	8	2	5	2	9	16	4	1	0	3	1	1
UNI40135	3	5	1	0	9	13	0	1	3	26	0	7	9	19	5	5	10	1	3	4	11	7	9	11	1	5	2	1	0	0	0	0	5	8	0	0	3	1	16	12	0	3	3	0	8	0	0	1	0
UNI14841	0	3	3	7	7	6	0	0	0	7	0	0	4	1	10	9	3	2	3	1	13	11	1	6	5	15	2	2	1	2	5	1	1	3	1	0	0	3	1	2	2	1	2	0	2	0	1	3	1
UNI20667	0	2	4	2	2	9	1	0	1	7	1	1	5	6	17	4	7	2	2	2	5	7	3	2	3	7	5	1	3	1	2	6	3	2	1	1	6	2	3	5	2	1	1	0	4	0	5	4	2
UNI20695	0	0	0	0	0	0	0	0	0	0	0	0	0	0	0	0	0	0	0	0	0	0	0	0	0	1	0	0	0	0	0	0	0	0	0	0	0	0	0	0	0	0	1	0	0	0	0	0	0
UNI28510	0	0	0	0	0	0	0	0	0	0	0	0	0	0	0	0	0	0	0	0	0	0	0	0	1	0	0	0	0	0	0	0	0	0	1	0	0	0	0	0	0	0	0	0	0	0	0	0	0
UNI28984	0	0	0	0	0	0	0	0	0	0	0	0	0	0	0	0	0	0	0	0	0	0	1	0	0	0	0	0	0	0	0	0	0	0	0	0	0	0	0	0	0	0	0	0	0	0	0	0	0
UNI33186	0	6	2	4	0	2	0	2	4	2	1	0	2	3	3	2	8	5	3	2	9	2	6	5	1	4	3	2	1	1	2	1	5	3	2	1	2	0	3	1	1	0	4	2	2	0	0	1	0
UNI31572	1	2	0	0	0	0	0	1	1	0	0	1	0	1	0	1	2	0	0	0	0	0	0	0	0	0	0	3	1	0	0	0	1	0	1	0	0	0	0	0	2	0	1	1	1	1	0	0	5
UNI33699	0	0	0	0	0	0	0	0	0	0	0	0	0	0	1	0	0	0	4	0	0	0	0	0	1	1	0	0	0	0	1	0	0	0	0	0	1	0	0	1	0	0	0	0	1	0	0	0	2
UNI18742	0	3	3	3	9	6	1	0	5	4	1	3	2	4	26	12	9	8	3	11	20	18	7	11	2	4	3	1	4	3	0	2	4	4	3	2	3	10	9	18	3	3	4	7	13	2	8	4	0
UNI20718	1	0	4	1	1	2	1	0	3	2	0	1	2	1	9	2	3	2	3	2	5	12	3	2	2	3	1	3	2	2	0	1	3	8	1	0	6	5	11	8	2	3	3	6	11	0	2	3	1
UNI31227	1	3	4	2	5	5	1	0	7	11	0	2	1	6	19	6	7	8	5	3	6	15	5	11	2	4	2	2	1	0	1	0	5	5	3	2	3	3	12	7	0	1	1	2	12	5	1	6	0
UNI35372	1	2	5	2	5	2	0	0	4	5	1	5	3	4	9	8	6	3	0	3	6	10	6	6	2	3	1	1	0	3	1	2	4	6	0	3	4	5	4	10	1	1	2	3	2	6	3	1	0
UNI2077	31	16	12	6	36	16	18	6	8	34	12	11	36	36	23	19	57	47	35	92	39	77	57	33	17	15	12	12	9	11	14	11	17	15	8	10	15	10	26	24	15	32	11	30	17	17	12	30	14
UNI2540	9	12	20	7	39	10	14	8	8	24	15	12	20	35	14	23	65	34	29	98	34	88	44	42	8	13	11	8	6	16	22	11	6	17	12	7	16	12	18	13	22	14	11	13	13	12	32	16	4
UNI3294	0	0	0	0	0	0	0	0	1	0	0	0	0	0	0	0	0	0	1	0	0	0	0	0	0	0	0	0	0	0	0	0	0	0	0	0	0	0	1	0	0	0	0	0	0	0	0	0	0
UNI3598	16	15	15	6	28	24	6	11	7	21	16	7	21	33	16	33	40	16	33	47	39	72	36	31	5	3	9	8	9	6	10	5	8	11	6	10	10	2	16	8	12	10	8	11	12	3	16	13	7
UNI4287	0	0	0	1	0	0	0	0	0	0	0	0	0	0	0	0	0	0	0	0	1	0	0	0	0	0	0	0	0	0	0	0	0	0	0	0	0	0	0	0	0	0	0	0	0	0	0	0	0
UNI4967	0	0	0	0	0	0	0	0	0	0	0	0	1	0	0	0	0	0	0	0	0	0	0	0	0	0	0	0	0	0	0	0	0	0	0	0	0	0	0	0	0	0	0	0	0	0	0	0	0
UNI5469	0	0	0	0	0	0	0	0	0	0	0	0	0	0	0	0	0	0	0	0	0	0	0	0	0	0	0	0	0	0	0	0	0	0	1	0	0	0	0	0	0	0	0	0	0	0	0	0	0
UNI6345	0	0	0	0	0	0	0	0	0	0	0	0	0	0	0	0	0	0	0	0	0	0	0	0	0	0	0	0	0	0	0	0	0	0	0	0	0	0	0	0	0	0	0	0	1	0	0	0	0
UNI7312	14	10	3	2	16	11	7	6	2	9	10	7	8	34	10	13	36	24	14	27	18	25	19	17	10	7	13	10	8	12	13	1	6	11	7	7	14	9	8	8	9	8	10	9	8	2	9	16	2
UNI8075	9	7	2	2	15	8	3	6	1	8	6	6	15	22	9	14	24	13	26	35	14	45	18	26	6	2	20	13	3	9	12	9	2	2	7	3	5	11	5	4	4	16	3	12	10	1	11	15	3
UNI8275	0	0	0	0	0	0	0	0	0	0	1	0	0	0	0	0	0	0	0	0	0	0	0	0	0	0	0	0	0	0	0	0	0	1	0	0	0	0	0	0	0	0	0	0	0	0	0	0	0
UNI9544	4	3	0	0	16	6	1	6	2	7	5	8	12	9	5	7	23	12	19	33	14	16	15	15	1	5	9	8	4	4	8	7	3	6	2	3	7	5	3	4	5	10	4	11	4	0	13	8	1
UNI9580	0	0	0	0	0	0	0	0	1	0	0	0	0	0	0	0	0	0	0	0	1	0	0	0	0	0	0	0	0	0	0	0	0	0	0	0	0	0	0	0	0	0	0	0	0	0	0	0	0
UNI36999	0	1	2	4	0	2	1	0	1	12	2	0	1	3	21	12	12	4	0	3	6	5	4	6	2	7	3	2	1	3	1	2	2	6	0	3	7	2	12	4	0	0	3	6	17	2	0	1	1
UNI38836	0	0	2	2	1	3	0	1	0	3	1	0	1	3	5	6	4	6	0	0	4	2	2	2	2	0	1	0	1	3	0	1	2	2	2	1	2	1	6	4	1	0	1	2	5	1	1	0	1
UNI12480	0	0	0	0	0	0	0	0	0	0	0	0	0	1	0	0	0	0	0	0	0	0	0	0	0	0	0	0	0	0	0	0	0	0	0	1	0	0	0	0	0	0	0	0	0	0	0	0	0
UNI15335	0	0	0	0	0	0	0	0	0	0	0	0	1	0	0	0	0	0	0	0	0	0	0	0	0	0	0	0	0	0	0	0	0	0	1	0	0	0	0	0	0	0	0	0	0	0	0	0	0
UNI15622	0	0	0	0	0	0	0	0	0	0	0	0	1	0	0	0	0	0	0	0	0	0	0	0	0	1	0	0	0	0	0	0	0	0	0	0	0	1	0	0	0	0	0	0	0	0	0	0	0
UNI5602	5	21	4	0	4	5	1	3	5	11	0	3	108	173	8	2	23	13	65	120	6	4	9	9	28	46	2	0	9	8	7	17	1	1	11	11	54	21	4	0	9	19	47	14	2	0	3	15	3
UNI6486	0	0	0	0	0	0	0	0	0	0	0	0	0	0	0	0	2	0	0	0	0	0	0	0	0	0	0	0	0	0	0	0	0	0	0	0	0	0	0	0	0	1	0	0	0	0	0	0	0
UNI6713	8	16	1	0	4	5	3	2	1	5	2	5	56	161	4	3	15	5	61	133	6	3	10	17	15	36	3	0	7	8	6	31	2	2	13	8	40	12	11	6	8	7	28	7	4	0	5	20	3
UNI8293	0	0	0	0	0	0	0	0	0	0	0	0	0	0	0	0	0	0	0	1	0	1	0	0	0	0	0	0	0	0	0	0	0	0	0	0	0	0	0	0	0	0	0	0	0	0	0	0	0
UNI9466	4	4	2	0	4	4	5	2	0	7	0	0	59	128	6	4	15	3	52	96	3	0	9	17	14	36	1	0	3	1	5	11	1	1	8	5	40	9	1	4	7	4	29	9	0	0	8	16	2
UNI9514	0	0	0	0	0	0	0	0	0	1	0	0	0	0	0	0	0	0	0	0	1	0	0	0	0	0	0	0	0	0	0	0	0	0	0	0	0	0	0	0	0	0	0	0	0	0	0	0	0
UNI9684	0	0	0	0	0	0	0	0	0	0	0	0	0	1	0	0	0	0	0	1	0	0	0	0	0	0	0	0	0	0	0	0	0	0	0	0	0	0	0	0	0	0	0	0	0	0	0	0	0
UNI36015	0	2	1	0	0	0	0	1	0	2	0	0	0	29	0	0	0	0	3	61	0	0	0	1	0	2	1	0	0	0	1	0	0	0	0	1	3	1	2	2	1	0	0	0	0	0	0	0	2
UNI37193	0	0	0	0	0	0	0	0	0	1	0	0	1	13	0	0	0	1	2	34	0	0	0	0	0	0	0	0	0	1	0	0	0	0	2	0	1	0	0	2	1	0	1	0	0	0	0	0	2
UNI11630	2	4	1	1	6	9	1	2	3	9	4	1	7	20	8	5	12	5	9	8	16	10	12	7	2	3	1	0	0	1	0	0	0	1	2	2	4	2	3	3	1	2	2	2	2	0	1	3	2
UNI15192	1	2	0	2	2	9	1	0	5	8	1	5	5	11	8	11	12	2	10	4	10	9	5	15	2	6	1	1	1	1	0	1	0	0	2	1	4	0	0	4	1	1	3	1	2	0	0	0	3
UNI17077	1	3	3	4	4	10	0	0	3	7	0	1	3	10	9	10	10	6	11	4	13	11	11	7	1	2	1	2	0	2	0	0	0	0	3	1	4	3	4	4	0	2	1	0	3	0	1	0	1
UNI15113	1	7	5	2	2	15	2	1	4	5	0	3	9	10	3	4	6	4	1	4	1	4	11	10	5	4	2	0	2	1	3	2	2	2	6	0	5	2	20	16	3	1	2	4	7	0	1	2	0
UNI24920	0	1	3	6	0	6	2	0	3	5	0	3	3	7	8	11	7	1	3	2	3	8	5	4	0	4	4	1	1	2	0	0	5	3	0	1	7	1	8	3	1	1	1	0	4	0	1	0	2
UNI27311	0	4	3	1	4	6	0	0	2	13	0	1	7	15	8	1	2	2	2	4	1	3	5	5	4	7	3	2	1	2	0	0	4	1	3	0	6	3	4	19	2	4	2	1	3	0	0	1	4
UNI11480	4	17	1	1	6	10	3	1	3	9	0	5	26	75	7	5	22	5	15	25	5	2	12	17	6	14	0	0	2	5	4	5	0	0	4	4	14	3	2	1	2	1	9	5	1	0	4	4	0
UNI12860	2	8	0	0	4	11	0	2	1	13	1	4	28	67	5	2	28	2	25	27	8	9	19	14	6	16	1	0	2	1	3	5	0	0	5	3	9	5	1	0	3	8	12	3	3	0	3	2	1
UNI15802	2	7	2	1	4	6	2	1	1	6	2	5	19	57	3	6	12	4	11	22	3	11	11	12	8	12	1	0	4	1	0	1	0	0	3	1	3	3	3	1	1	2	3	0	3	0	0	1	0
UNI16552	0	0	0	0	0	0	0	0	0	1	0	0	0	0	0	0	0	0	0	1	0	0	0	0	0	0	0	0	0	0	0	0	0	0	0	0	0	0	0	0	0	0	1	0	0	0	0	0	0
UNI18625	0	3	3	1	3	2	0	1	1	7	1	1	6	11	5	6	10	0	2	2	4	0	7	2	6	14	4	1	1	0	3	4	3	0	4	1	6	0	12	13	3	2	3	4	2	0	3	4	0
UNI20780	0	1	0	0	0	0	0	0	0	0	0	0	0	0	0	0	0	0	0	0	0	0	0	0	0	0	1	1	0	0	0	0	0	0	0	0	0	0	0	0	0	0	0	0	0	0	0	0	0
UNI23610	1	3	2	3	1	4	0	1	7	13	0	1	11	7	1	2	4	3	1	4	3	0	3	0	1	11	2	1	2	3	2	3	7	5	2	3	7	2	11	12	2	3	3	1	8	0	1	3	3
UNI26832	0	0	0	0	0	0	0	0	0	0	0	0	0	0	0	0	0	0	0	0	0	0	1	0	0	0	0	0	0	0	0	0	0	0	0	0	0	0	0	0	0	0	0	1	0	0	0	0	0
UNI28140	0	3	2	2	5	3	0	0	2	8	0	0	7	13	1	4	6	1	4	0	3	0	4	2	1	3	2	0	2	0	2	3	4	0	0	4	2	0	11	11	0	4	3	0	4	1	1	3	1
UNI33981	0	0	0	0	0	0	0	0	0	0	0	0	0	1	0	0	0	0	0	1	0	0	0	0	0	0	0	0	0	0	0	0	0	0	0	0	0	0	0	0	0	0	0	0	0	0	0	0	0
UNI40184	0	0	0	0	0	1	0	0	0	1	0	0	0	0	0	0	0	0	0	0	0	0	0	0	0	0	0	0	0	0	0	0	0	0	0	0	0	0	0	0	0	0	0	0	0	0	0	0	0
UNI16142	3	4	3	0	1	1	3	3	1	0	3	4	5	7	2	3	1	2	5	8	2	1	1	5	1	0	3	0	0	0	2	0	0	0	0	3	2	2	4	0	2	1	2	2	0	1	0	1	8
UNI22728	5	2	3	2	2	0	3	2	2	0	2	0	1	3	2	0	0	1	4	5	3	4	1	4	35	17	1	1	8	10	13	17	2	1	10	8	15	10	2	1	8	9	16	7	2	0	8	8	3
UNI23480	2	3	4	0	0	1	5	0	0	2	2	1	1	3	1	1	4	0	3	8	0	5	5	2	16	14	1	1	5	6	9	13	1	3	8	5	8	12	4	2	9	6	4	9	4	2	6	13	0
UNI24080	0	0	0	0	0	0	0	0	0	0	0	0	0	0	0	0	0	0	0	0	0	0	0	0	1	0	0	0	0	0	0	0	0	0	1	0	0	0	0	0	0	0	0	0	0	0	0	0	0
UNI33492	1	3	2	0	0	0	9	0	0	1	0	0	3	2	2	2	2	0	2	2	1	0	0	0	14	13	1	4	3	4	5	10	1	2	2	4	9	7	2	2	4	7	14	6	1	1	8	9	1
UNI8824	8	5	2	2	2	5	6	3	1	4	1	2	7	15	6	6	6	7	5	15	3	5	0	5	3	5	0	1	2	2	0	0	0	1	4	1	4	1	1	3	0	2	1	0	0	0	1	3	3
UNI9241	6	2	5	10	4	4	5	1	4	5	0	0	6	11	2	3	4	1	6	13	3	1	2	6	3	3	2	0	1	2	2	1	2	1	1	1	2	4	1	0	1	1	2	1	0	0	0	0	6
UNI10147	0	0	0	0	0	0	0	0	0	0	0	0	1	0	0	0	0	0	0	0	0	0	0	0	0	0	0	0	0	0	0	0	0	0	0	0	0	0	0	0	0	0	0	0	0	0	0	0	0
UNI1195	95	83	62	33	38	38	70	41	52	69	27	23	119	184	57	39	65	53	113	286	27	42	51	50	108	93	39	39	41	40	37	56	23	29	40	37	93	70	45	35	56	65	81	68	32	6	56	118	47
UNI1248	51	60	51	28	36	35	43	41	34	43	13	20	81	129	50	37	54	32	94	207	23	28	37	55	80	58	34	31	26	24	29	53	24	18	39	40	69	39	34	23	58	41	51	35	24	10	35	68	25
UNI1294	0	0	0	0	0	0	0	0	0	0	0	0	0	0	0	0	0	0	0	0	0	0	0	0	1	0	0	0	0	0	0	0	0	0	0	0	0	0	0	0	0	0	0	0	0	0	0	0	0
UNI1358	0	0	0	0	0	0	0	0	0	0	0	0	0	1	0	0	0	0	0	0	0	0	0	0	0	0	0	0	0	0	0	0	1	0	0	0	0	0	0	0	0	1	0	0	0	0	0	0	0
UNI13690	0	0	0	0	0	0	0	0	0	0	0	0	0	0	0	0	0	0	1	0	1	0	0	0	0	0	0	0	0	0	0	0	0	0	0	0	0	0	0	0	0	0	0	0	0	0	0	0	0
UNI13738	0	0	0	0	0	0	0	0	0	0	0	0	0	0	0	0	0	0	0	0	0	0	0	0	0	0	0	0	0	0	0	0	0	0	0	1	0	0	0	0	0	0	0	0	0	0	0	0	0
UNI13789	2	1	3	2	2	4	2	2	3	2	1	0	2	2	5	2	2	3	2	8	3	3	4	2	1	1	2	5	1	3	2	2	0	4	4	2	1	3	4	2	1	6	2	0	2	0	6	8	7
UNI13951	0	0	0	0	0	0	0	0	0	0	0	0	0	0	0	0	0	0	0	0	0	0	0	0	0	0	0	0	0	0	0	0	0	0	0	0	0	0	0	0	0	0	0	0	0	0	0	0	0
UNI1483	0	0	0	0	0	0	0	0	0	1	0	0	0	0	0	0	0	0	1	0	0	0	0	0	0	0	0	0	0	0	0	0	0	0	0	0	0	0	0	0	1	0	0	0	0	0	0	0	0
UNI1493	52	52	58	28	33	46	64	50	47	53	24	28	79	127	58	34	56	43	126	329	33	50	41	65	65	85	39	35	34	44	56	47	16	22	40	42	64	56	39	51	58	65	64	49	17	6	51	74	46
UNI15305	0	0	0	0	0	0	1	0	0	0	0	0	0	0	0	0	0	0	1	0	0	0	0	0	0	0	0	0	0	0	0	0	0	0	0	0	0	0	0	0	0	0	0	0	0	0	0	0	0
UNI1542	1	0	0	0	0	0	0	0	0	1	0	0	0	0	0	0	0	0	0	0	0	0	0	1	0	0	0	0	0	0	0	0	0	0	0	0	0	1	0	1	0	0	0	0	0	0	0	2	0
UNI1640	0	1	0	0	0	0	0	0	1	0	0	0	0	0	0	0	0	0	1	0	0	0	0	0	0	0	0	0	0	0	0	0	0	0	0	0	1	0	0	0	1	0	0	0	0	0	0	0	0
UNI16442	0	0	0	0	0	0	0	0	1	0	0	0	0	0	0	0	0	0	0	0	0	0	0	0	0	0	0	0	0	0	0	0	0	0	0	1	0	0	0	1	0	0	0	0	0	0	0	0	0
UNI16595	0	1	1	2	0	7	0	1	3	0	0	0	3	3	1	1	5	0	0	5	0	3	0	2	1	1	7	3	1	1	1	1	1	1	3	5	0	2	1	5	4	1	1	0	2	1	2	5	4
UNI1784	0	0	0	0	1	0	0	0	0	0	0	0	0	0	0	0	0	0	0	0	0	0	0	1	0	0	0	0	1	0	0	1	0	0	0	0	0	0	0	0	0	0	0	0	0	0	0	0	0
UNI1837	0	0	0	0	0	0	0	0	0	0	1	0	0	0	0	0	0	0	0	0	0	0	0	0	1	0	0	0	0	0	0	0	0	0	0	1	0	0	0	0	0	0	0	0	0	0	0	0	0
UNI18737	0	0	0	0	0	0	0	0	0	1	0	0	0	0	0	0	0	0	0	0	0	0	0	0	0	0	0	0	0	0	0	0	0	0	0	0	0	0	0	0	0	0	0	0	0	0	0	0	0
UNI1891	0	0	0	0	0	0	0	0	0	0	0	0	0	0	0	0	0	0	0	0	0	0	0	0	0	0	0	0	0	0	0	1	0	0	0	0	0	0	0	0	0	0	0	0	0	0	0	0	0
UNI1948	70	89	37	26	69	53	64	33	32	70	40	33	83	108	68	31	65	70	104	188	24	42	61	61	37	39	16	18	14	12	12	28	9	12	21	18	27	25	13	9	18	24	17	15	7	1	16	40	33
UNI19634	1	0	0	0	0	0	0	0	0	0	0	0	1	0	0	0	0	0	0	0	0	0	0	0	0	0	0	0	0	0	0	0	0	0	0	0	0	0	0	0	0	0	0	0	0	0	0	0	1
UNI2020	0	0	0	0	0	0	0	0	0	0	0	0	1	0	0	0	0	0	0	0	0	0	0	0	0	0	0	0	0	0	0	0	0	0	0	0	0	0	0	0	0	0	0	0	0	0	0	0	0
UNI2058	41	50	34	23	42	39	54	31	27	58	31	39	62	98	63	37	51	53	79	192	40	47	54	78	23	31	15	19	13	18	11	27	9	11	21	20	28	26	13	16	25	21	17	12	14	2	21	23	19
UNI2111	0	0	0	0	0	0	0	0	0	0	0	0	0	0	0	0	0	0	0	0	0	0	0	0	0	0	0	0	0	0	0	0	0	0	0	0	0	0	0	0	0	0	0	0	0	0	0	0	0
UNI21707	0	0	0	0	0	0	0	0	0	0	0	0	0	0	0	0	0	0	0	0	0	0	0	1	0	0	0	0	0	0	0	0	0	0	0	0	0	0	0	0	0	0	0	0	0	0	0	0	0
UNI2205	0	0	0	0	0	0	0	0	0	0	0	0	0	0	0	0	0	0	0	0	0	0	0	0	0	0	0	0	0	0	0	1	0	0	0	0	0	0	0	0	0	0	0	1	0	0	0	0	0
UNI2214	0	0	1	0	0	0	0	0	0	0	0	0	0	0	0	1	0	0	0	0	0	0	0	0	1	0	0	0	0	0	0	0	0	0	0	0	0	1	0	0	0	0	0	0	0	0	0	0	0
UNI2401	0	2	1	1	0	0	0	0	0	0	0	0	0	0	0	0	0	0	0	0	0	0	0	0	0	0	0	0	0	0	0	0	0	0	0	0	0	0	1	0	0	0	0	0	0	0	0	0	0
UNI2597	0	0	0	0	0	0	0	0	0	0	0	0	0	0	0	1	0	0	0	0	0	0	0	0	0	0	0	0	1	0	0	1	0	0	0	0	0	0	0	0	0	0	0	0	0	0	0	0	0
UNI2620	0	0	0	0	0	0	0	0	0	0	0	0	0	0	0	0	0	0	0	0	0	0	0	0	1	0	0	0	0	0	0	0	0	0	0	0	0	0	0	0	0	0	0	0	0	0	0	0	1
UNI2649	0	0	0	0	0	1	0	0	0	0	0	0	0	1	0	1	1	1	0	0	0	0	0	0	0	0	0	0	0	0	0	1	0	0	0	0	0	0	0	0	0	0	0	0	0	0	0	0	0
UNI2714	0	0	0	0	0	0	0	0	0	0	0	0	0	0	0	0	0	0	0	0	0	0	0	0	2	0	0	0	0	0	0	0	0	0	0	0	0	0	0	0	0	0	0	0	0	0	0	0	0
UNI2794	0	0	1	0	0	0	0	0	0	0	0	0	1	0	0	0	0	0	0	0	0	0	0	0	0	0	0	0	0	0	0	0	0	0	1	0	0	1	0	0	0	1	0	0	0	0	0	0	0
UNI2828	1	0	0	0	0	0	0	0	0	0	0	0	1	0	1	0	0	0	0	0	0	0	0	0	0	0	0	0	0	0	0	0	0	0	0	0	0	0	0	0	0	0	0	0	0	0	0	0	0
UNI28294	0	0	0	0	0	0	0	0	0	0	0	0	0	1	0	0	0	0	0	0	0	1	0	0	0	0	0	0	0	0	0	0	0	0	0	0	0	0	0	0	0	1	0	1	0	0	0	1	0
UNI2883	0	0	0	0	0	0	0	0	0	0	0	0	0	0	0	0	0	0	0	0	0	0	0	0	1	0	0	0	0	0	0	0	0	0	0	0	0	0	0	0	0	0	0	0	0	0	0	0	0
UNI2913	0	0	0	1	0	0	0	0	0	1	0	0	0	0	1	0	0	0	1	0	0	0	0	0	0	0	0	0	1	0	0	0	0	0	0	0	0	0	0	0	0	0	1	0	0	0	0	0	0
UNI2950	0	0	0	0	0	0	0	0	0	0	0	0	0	0	0	0	0	0	0	0	0	0	0	0	0	0	0	0	0	0	0	0	0	0	0	0	0	0	0	0	0	0	0	0	0	0	0	0	0
UNI3102	0	0	1	0	0	0	0	0	1	0	0	0	0	0	0	0	0	0	0	0	0	0	0	0	1	0	0	0	0	0	0	0	0	0	1	0	1	0	0	0	0	1	0	0	0	0	1	0	0
UNI3108	0	0	0	0	0	0	0	0	0	0	0	0	0	0	0	0	0	0	0	0	0	0	0	0	0	0	0	0	0	0	0	0	0	0	0	0	1	1	0	0	0	0	0	0	0	0	0	0	0
UNI3168	0	0	1	1	0	0	0	0	0	0	0	0	0	0	0	0	0	0	0	0	0	0	0	0	0	0	0	0	0	0	0	0	0	0	0	0	0	0	0	0	0	0	0	0	0	0	0	0	0
UNI3184	49	36	31	21	32	39	52	21	35	56	24	20	46	87	60	46	50	33	78	119	23	42	36	70	26	31	19	11	19	12	10	22	6	2	11	17	23	11	11	15	13	24	14	8	5	1	6	28	17
UNI3190	0	0	0	0	0	0	0	0	0	0	0	0	0	0	0	0	0	0	2	0	0	0	0	0	0	0	0	0	0	0	0	0	0	0	0	0	0	0	0	0	0	0	0	0	0	0	0	0	0
UNI3200	0	0	0	0	0	0	0	0	0	0	0	0	0	0	1	0	0	0	0	0	0	0	0	0	0	0	1	0	0	1	0	0	0	0	0	0	0	0	0	0	0	1	0	0	0	0	0	1	0
UNI3401	0	0	0	0	0	0	0	0	0	0	0	0	0	0	0	0	0	0	0	0	0	0	0	0	0	0	0	0	0	0	0	0	0	0	0	0	1	0	0	0	0	0	1	0	1	0	0	0	0
UNI3452	1	0	0	0	0	0	0	0	0	0	0	1	0	0	0	0	0	0	0	0	0	0	0	0	1	0	0	0	0	0	0	0	0	0	0	0	0	0	0	0	0	0	0	0	0	0	0	0	0
UNI3489	0	0	1	0	0	0	0	0	0	0	0	0	0	0	0	0	0	0	1	0	0	0	0	0	0	0	0	0	0	0	0	0	0	0	0	0	0	0	0	0	0	0	0	0	0	0	0	0	1
UNI3490	0	0	0	0	0	0	0	0	0	0	0	0	1	0	0	0	0	0	0	0	0	0	0	0	1	0	0	0	0	0	0	0	0	0	0	0	0	0	0	0	0	0	0	0	0	0	0	0	0
UNI3495	0	0	0	0	0	0	0	0	0	0	0	0	0	0	0	0	1	0	0	0	0	0	0	0	0	0	0	0	0	0	0	0	0	0	0	0	0	0	0	0	0	0	0	0	0	0	0	0	0
UNI3661	0	0	0	0	0	0	0	0	0	0	0	0	0	0	0	0	0	0	0	0	0	0	0	0	0	0	0	0	0	0	1	0	0	0	0	0	0	0	0	0	0	0	0	0	0	0	0	0	0
UNI36910	0	0	0	0	0	0	0	0	0	1	0	0	0	0	0	0	0	0	0	0	0	0	0	1	0	0	1	0	0	0	0	0	0	0	0	1	1	1	1	0	0	0	0	0	0	0	0	0	0
UNI3692	0	0	0	0	0	0	0	0	0	0	0	0	1	0	0	0	0	0	0	0	0	0	0	0	0	0	0	0	0	0	0	1	0	0	0	0	0	0	0	0	0	0	0	0	0	0	0	0	0
UNI3786	0	0	0	0	0	0	0	0	0	0	0	0	0	0	0	0	0	0	0	1	0	0	0	0	0	0	0	0	0	0	1	0	0	0	0	0	0	0	0	0	0	0	0	0	0	0	0	0	0
UNI3904	0	0	0	0	0	0	0	0	0	0	0	0	0	0	0	0	0	0	0	0	0	0	0	0	0	0	0	0	0	1	0	0	0	0	0	0	0	0	0	0	0	0	0	0	0	0	0	0	0
UNI4208	0	0	0	0	0	0	0	0	0	0	0	0	0	1	0	0	0	0	0	0	0	0	0	0	0	0	0	0	0	0	0	0	0	0	0	0	0	0	0	0	0	0	0	0	0	0	0	0	0
UNI4237	0	0	0	0	0	0	0	0	0	0	0	0	0	0	0	0	0	0	0	0	0	0	0	1	0	0	0	0	0	0	0	0	0	0	0	1	0	0	0	0	0	0	0	0	0	0	0	0	0
UNI4251	0	0	0	0	0	0	0	0	0	0	0	0	0	0	0	1	0	0	0	0	0	0	0	0	0	0	0	0	0	0	0	0	0	0	0	0	1	0	1	0	0	0	0	0	1	0	0	0	0
UNI4317	0	0	0	0	0	0	0	0	0	0	0	0	0	0	0	0	1	0	0	0	0	0	0	0	0	0	0	0	0	0	0	0	0	0	0	0	0	0	0	0	0	0	0	0	0	1	0	0	0
UNI4544	0	0	0	0	0	0	0	0	0	0	0	0	0	0	0	0	0	0	0	0	0	0	0	0	0	0	0	0	0	0	0	0	0	0	0	0	0	0	0	0	0	0	0	0	0	0	0	0	1
UNI4715	0	0	0	0	0	0	1	0	0	0	0	0	0	0	0	0	0	0	0	0	0	0	0	0	0	0	0	0	0	0	0	0	0	0	0	0	0	0	0	0	0	0	0	0	0	1	0	0	0
UNI4959	0	0	0	0	0	0	0	0	0	0	1	0	0	0	0	0	0	0	0	0	0	0	0	0	0	0	0	0	0	0	0	0	0	0	0	0	1	0	0	0	0	0	0	0	0	0	0	0	0
UNI4979	0	0	0	0	0	0	0	0	0	0	0	0	1	0	0	0	0	0	0	0	0	0	0	0	0	0	0	0	0	0	0	0	1	0	0	0	0	0	0	0	0	0	0	0	0	0	1	0	1
UNI5016	0	0	0	0	0	0	0	0	0	0	0	0	1	0	0	0	0	0	0	0	0	0	0	0	0	0	0	0	0	0	0	0	0	0	0	0	0	0	0	0	0	0	0	0	0	0	0	0	0
UNI5031	0	0	0	0	0	0	0	0	0	1	0	0	0	0	1	0	0	0	0	0	0	0	0	0	0	0	0	1	0	0	0	0	0	0	0	0	0	0	0	0	0	0	0	0	0	0	0	0	1
UNI5044	0	0	0	0	0	0	0	0	0	0	0	0	0	0	0	0	1	0	0	0	0	0	0	0	0	0	0	0	0	0	0	0	0	0	0	0	0	0	0	0	0	0	0	0	0	0	0	0	0
UNI5103	0	0	0	0	0	0	0	0	0	0	0	0	0	0	0	0	0	0	0	0	0	0	0	0	0	0	0	0	0	0	0	0	0	0	0	0	0	0	0	0	0	0	0	0	0	0	0	0	0
UNI5109	0	0	0	0	0	0	0	0	0	0	0	0	0	0	0	0	0	0	0	0	0	0	0	0	0	0	0	0	0	0	0	0	0	0	0	0	0	0	0	0	0	0	0	0	0	0	0	0	0
UNI5196	0	0	0	0	1	0	0	0	0	0	0	0	0	0	0	0	0	0	0	0	0	0	0	0	0	0	0	0	0	0	0	1	0	0	0	0	0	0	0	0	0	0	0	0	0	0	0	0	0
UNI5399	1	0	0	0	0	0	0	0	0	0	0	0	0	0	0	0	0	0	0	0	0	0	0	0	0	0	0	0	0	0	0	0	0	0	0	0	0	0	0	0	0	0	1	0	0	0	0	0	0
UNI5859	0	0	0	0	0	0	0	0	0	0	0	0	0	0	0	0	0	0	0	0	0	0	0	0	0	0	0	0	0	0	0	0	0	0	0	0	0	0	0	0	0	0	0	0	0	0	0	0	0
UNI5865	0	0	0	0	0	0	0	0	0	0	0	0	0	1	0	0	0	0	0	1	0	0	0	0	0	0	0	0	0	0	0	0	0	0	0	0	0	0	0	0	0	0	0	0	0	0	0	0	0
UNI6174	0	0	0	0	0	0	0	0	0	0	0	0	0	0	0	0	0	0	0	0	0	0	0	0	0	0	0	0	0	0	0	0	0	0	0	0	0	1	0	0	0	0	0	0	0	0	0	0	0
UNI6538	0	0	0	0	0	0	0	0	0	0	0	0	0	0	0	0	0	0	0	0	0	0	0	0	0	0	0	1	0	0	0	0	0	0	0	0	0	0	0	0	0	0	0	0	0	0	0	0	0
UNI7112	0	0	0	0	0	0	0	0	1	0	0	0	0	1	0	0	0	0	0	0	0	0	0	0	0	0	0	0	0	0	0	0	0	0	0	0	0	0	0	0	0	0	0	0	0	0	0	0	0
UNI7574	0	0	0	0	0	0	0	0	0	0	1	0	0	0	0	0	0	0	0	0	1	0	0	0	0	0	0	0	0	0	0	0	0	0	0	0	0	0	0	0	0	0	0	0	0	0	0	0	0
UNI7608	0	0	0	0	0	0	0	0	0	0	0	0	1	1	0	0	0	0	0	0	0	0	0	0	0	0	0	0	0	0	0	0	0	0	0	0	0	0	0	0	0	0	0	0	0	0	0	0	0
UNI7679	0	0	1	0	0	0	0	0	0	0	0	0	0	0	0	0	0	0	0	0	0	0	0	0	0	0	0	0	0	0	0	0	0	0	0	0	0	0	0	0	0	0	0	0	0	0	0	0	1
UNI8195	2	2	4	2	1	4	0	1	3	5	0	2	2	6	4	0	4	3	1	5	0	3	5	4	2	2	2	5	1	3	1	0	1	1	4	6	4	3	7	5	3	8	3	0	2	0	6	10	13
UNI8393	0	0	0	0	0	0	0	0	0	0	0	0	0	0	0	0	0	0	0	0	0	0	0	0	1	1	0	0	0	0	0	0	0	0	0	0	0	0	0	0	0	0	0	0	0	0	0	0	0
UNI8877	0	0	0	0	0	0	0	0	0	0	0	0	0	0	0	1	0	0	0	0	0	0	0	0	0	0	0	0	0	0	0	0	0	0	0	0	0	0	0	0	0	0	0	0	0	0	0	0	0
UNI9815	0	0	0	0	0	0	0	0	0	0	0	0	1	0	0	0	0	0	0	0	0	0	0	0	0	0	0	0	0	0	0	0	0	0	0	0	0	0	0	0	0	0	0	0	0	0	0	0	0
UNI15359	1	1	1	3	3	0	2	1	0	1	0	1	2	2	1	2	3	1	0	0	2	0	1	1	5	6	0	2	1	1	2	1	0	2	5	5	6	2	4	2	5	2	2	2	1	0	1	5	12
UNI1551	10	11	19	18	9	2	9	6	11	28	6	11	17	29	14	9	10	7	15	47	9	6	14	10	29	35	23	19	15	21	8	11	42	36	45	32	25	25	71	55	55	58	22	24	56	43	54	120	20
UNI16058	1	1	0	1	1	2	0	0	2	0	2	1	3	2	3	0	1	1	1	3	0	2	0	2	3	2	2	0	1	0	1	1	1	1	2	3	1	4	0	0	2	1	1	4	0	0	2	1	12
[truncated: 13,956 more rows]
[truncated: 48 more columns]
