# Supplementary material for: Legacy Metal Contaminants and Excess Nutrients in Low Flow Estuarine Embayments Alter Composition and Function of Benthic Bacterial Communities
Source: Front Microbiol. 2021 Oct 8;12:661177. doi: 10.3389/fmicb.2021.661177 (PMC8531495; doi:10.3389/fmicb.2021.661177)
Supplement: Supplementary file 1 [file Data_Sheet_1.zip › Table 3.XLSX]

## Sheet: Table_S2_SeqCharacteristics
Table S3. Sequence characteristics (number of sequences) and alpha diversity values. Alpha diversity values were calculated at the same surveying effort (number of sequences = 29,919). Every value was calculated 10 times in R. The average of all 10 iterations is provided.
ID	Sample ID	Raw sequences	After processing and denoising	After removal of chimeric and non-bacterial sequences and singletons	Richness (Number of zOTUs)	Shannon Diversity Index (H')	Faith's Phylogenetic Diversity (PD)	Michaelis-Menten Fit (MMF)	Coverage (%)
KDS1	HC_1_200_1	104861	78489	40904	4461.1	7.4027	176.793	5909.43	0.75612
KDS2	HC_1_200_2	81848	61168	34085	4423.3	7.43487	177.667	5778.99	0.764771
KDS3	PR_1_0_1	111244	83978	50523	4495.6	7.52211	184.175	5760.56	0.781576
KDS4	PR_1_0_2	122568	92487	52920	4515.6	7.46943	182.919	5860.5	0.769845
KDS5	PR_1_200_1	115484	88943	58151	4436.1	7.42918	182.517	5747.71	0.770946
KDS6	PR_1_200_2	127724	96721	56830	4542.3	7.46561	181.457	5935.72	0.766143
KDS7	PR_1_1000_1	95023	71702	37886	4566	7.42975	180.644	6033.96	0.757696
KDS8	PR_1_1000_2	100240	75669	37222	4635.9	7.45894	182.81	6159.28	0.752766
KDS9	IC_1_200_1	105671	79799	41495	4648	7.52091	179.311	6046.2	0.769093
KDS10	IC_1_200_2	102477	77356	47989	4428.7	7.49456	175.121	5655.02	0.784135
KDS11	LC_1_0_1	109721	82855	46161	4736.7	7.59369	187.754	6143.56	0.770881
KDS12	LC_1_0_2	98191	74504	35547	4746.9	7.55641	186.118	6239.31	0.76176
KDS13	LC_1_200_1	104782	78496	37676	4289.2	7.52653	176.723	5428.31	0.790202
KDS14	LC_1_200_2	106003	80255	38681	4298	7.52631	178.926	5434.36	0.791705
KDS15	LC_1_1000_1	77278	58552	30888	4399.5	7.47332	179.175	5661.95	0.776762
KDS16	LC_1_1000_2	86811	64547	32762	4260.6	7.35093	173.149	5534.31	0.770169
KDS17	HC_2_200_1	98522	74519	40984	4115.2	7.26099	167.284	5390.28	0.76279
KDS18	HC_2_200_2	69713	52979	31209	4327.7	7.36877	174.254	5671.01	0.763473
KDS19	PR_2_0_1	97030	72914	41407	4633.6	7.52181	185.534	6036.34	0.767832
KDS20	PR_2_0_2	99709	75746	42217	4577.5	7.52789	183.509	5903.4	0.775842
KDS21	PR_2_200_1	90115	67666	38756	4457.5	7.42309	183.458	5814.09	0.766269
KDS22	PR_2_200_2	100994	76776	48173	4450.9	7.43649	183.789	5789.3	0.768758
KDS23	PR_2_1000_1	106586	80117	43622	4664.6	7.48249	185.601	6172.21	0.757647
KDS24	PR_2_1000_2	119326	91820	52398	4591.5	7.47874	183.523	6023.75	0.763141
KDS25	IC_2_200_1	92265	70605	37462	4511.6	7.4889	180.361	5819.59	0.775982
KDS26	IC_2_200_2	103458	78783	38397	4485.2	7.42055	178.888	5849.21	0.767053
KDS27	LC_2_0_1	105377	79891	49009	4621.2	7.49073	186.999	6025.54	0.766152
KDS28	LC_2_0_2	133990	102547	48503	4421.1	7.35662	182.278	5764.23	0.766212
KDS29	LC_2_200_1	94033	70397	41161	4301.3	7.46299	176.67	5479.64	0.78388
KDS30	LC_2_200_2	100641	74992	43613	4357.1	7.51056	179.13	5563.42	0.783646
KDS31	LC_2_1000_1	81178	60671	33679	4141.4	7.2634	167.698	5380.72	0.769534
KDS32	LC_2_1000_2	77329	57897	31253	4148.4	7.33549	168.64	5329.83	0.778137
KDS33	HC_3_0_1	99004	76421	45130	4170.7	7.38295	173.642	5308.82	0.785114
KDS34	HC_3_0_2	117552	90246	54165	3907	7.26513	166.007	4943.72	0.791121
KDS35	HC_3_200_1	102957	79226	52777	3994.5	7.24096	170.485	5154.99	0.773743
KDS36	HC_3_200_2	113403	86109	53697	4210.1	7.28949	173.261	5525.64	0.762657
KDS37	HC_3_1000_1	104583	79742	52920	4327.5	7.38698	177.827	5617.47	0.769007
KDS38	HC_3_1000_2	75941	58316	38130	4319	7.36266	179.441	5588.49	0.773509
KDS39	PR_3_0_1	60914	46882	29919	4370	7.42102	181.11	5637.13	0.775217
KDS40	PR_3_0_2	71999	55476	34793	4235.5	7.40107	176.47	5398.76	0.784654
KDS41	PR_3_200_1	121194	91209	62145	4438.8	7.40332	182.526	5815.56	0.762427
KDS42	PR_3_200_2	116578	87103	59683	4485.8	7.41763	184.444	5867.05	0.765678
KDS43	PR_3_1000_1	110728	83179	57459	4455.1	7.37989	184.719	5874.43	0.758331
KDS44	PR_3_1000_2	134209	101043	65166	4521	7.38004	184.61	6003.77	0.753301
KDS45	IC_3_0_1	104235	80552	46452	4222.3	7.29925	174.656	5435.21	0.776089
KDS46	IC_3_0_2	100364	76823	38741	4203	7.20098	173.808	5508.57	0.762953
KDS47	IC_3_200_1	103174	79118	43996	4259.6	7.31857	172.869	5526.13	0.772604
KDS48	IC_3_200_2	118179	90302	53620	4338.1	7.39034	174.706	5592.16	0.776061
KDS49	IC_3_1000_1	123907	93665	62925	4290.3	7.24244	177.126	5653.1	0.759499
KDS50	IC_3_1000_2	107895	80817	55109	4257.3	7.2555	175.988	5586.82	0.762119
KDS51	LC_3_0_1	114180	85827	57727	4431.1	7.44174	183.428	5700.21	0.777647
KDS52	LC_3_0_2	117316	88876	60064	4368.8	7.41672	180.957	5614.29	0.778294
KDS53	LC_3_200_1	123473	92446	49362	3746.6	7.25408	165.949	4724.32	0.792761
KDS54	LC_3_200_2	117921	88984	43039	3616.8	7.14211	162.083	4593.1	0.788694
KDS55	LC_3_1000_1	87160	65981	48426	3863.7	7.16147	167.38	4925.08	0.785162
KDS56	LC_3_1000_2	115604	86652	59092	4116.8	7.30306	173.89	5282.4	0.77842
KDS57	HC_4_0_1	107875	82873	49443	4073.9	7.27987	167.806	5215.14	0.782327
KDS58	HC_4_0_2	105928	82064	55042	3910.1	7.18647	163.982	5032.95	0.776362
KDS59	HC_4_200_1	111346	83386	59386	4158.1	7.31458	172.085	5395.3	0.769158
KDS60	HC_4_200_2	105837	80422	55470	4250.1	7.3903	175.993	5480.75	0.776268
KDS61	HC_4_1000_1	104508	78317	56385	4174.8	7.31241	171.373	5408.64	0.771719
KDS62	HC_4_1000_2	120195	90323	56906	4294.6	7.34794	175.688	5631.81	0.7606
KDS63	PR_4_0_1	109726	82349	52546	4425.7	7.44385	183.065	5721.9	0.773813
KDS64	PR_4_0_2	124472	95757	58314	4545.1	7.5103	184.895	5908.55	0.768619
KDS65	PR_4_200_1	120335	91596	63623	4498.1	7.44431	183.366	5881.8	0.764931
KDS66	PR_4_200_2	117598	89231	62551	4376.2	7.36181	180.324	5727.91	0.765801
KDS67	PR_4_1000_1	128312	97830	69706	4371.6	7.37662	181.326	5715.35	0.764841
KDS68	PR_4_1000_2	166029	128182	67724	4322.4	7.25722	180.184	5724.9	0.755127
KDS69	HC_1_0_1	104285	79000	46458	3976.6	7.17891	167.291	5128.18	0.775249
KDS70	HC_1_0_2	104096	78485	42288	4248.4	7.32454	176.421	5490.5	0.773664
KDS71	HC_1_1000_1	105990	79850	54107	4281	7.29152	179.456	5616.2	0.761051
KDS72	HC_1_1000_2	99975	75367	41535	4545.6	7.42012	182.45	5999.99	0.757143
KDS73	IC_1_0_1	106951	82026	39215	4355.5	7.30707	174.037	5724.64	0.76055
KDS74	IC_1_0_2	101370	77748	43311	4392	7.36607	176.509	5738.44	0.766044
KDS75	IC_1_1000_1	107735	81730	45333	4601.9	7.52263	184.269	5955.71	0.773147
KDS76	IC_1_1000_2	100579	75628	39655	4563.4	7.51185	182.688	5900.69	0.772492
KDS77	HC_2_0_1	114622	87636	47885	3525.9	7.14145	152.301	4415.93	0.797895
KDS78	HC_2_0_2	97004	75320	44165	3667.4	7.11827	158.407	4639.37	0.790321
KDS79	HC_2_1000_1	71207	54359	35568	4333.4	7.32632	179.792	5682.64	0.7623
KDS80	HC_2_1000_2	107826	82512	47000	4434.1	7.34382	179.735	5871.88	0.755826
KDS81	IC_2_0_1	102303	78199	45113	4288.4	7.48291	171.198	5421.39	0.791062
KDS82	IC_2_0_2	98727	75007	39324	4329.1	7.47057	171.124	5518.82	0.784379
KDS83	IC_2_1000_1	99134	75460	43462	4264.8	7.27228	175.632	5596.31	0.762105
KDS84	IC_2_1000_2	113362	86308	51597	4351	7.31751	176.778	5718.84	0.760625
KDS85	IC_4_0_1	94203	73506	37585	4201.6	7.38539	171.526	5385.35	0.779378
KDS86	IC_4_0_2	94362	72850	41961	4256.7	7.41977	174.402	5440.16	0.783016
KDS87	IC_4_200_1	100878	78235	44826	4436.3	7.50219	176.579	5681.34	0.781447
KDS88	IC_4_200_2	107848	83720	47654	4360.6	7.45159	177.484	5603.31	0.778786
KDS89	IC_4_1000_1	100506	76662	48867	4237.1	7.38596	173.296	5425.1	0.780556
KDS90	IC_4_1000_2	103273	78234	58034	3409.6	7.0439	145.891	4188.42	0.812536
KDS91	LC_4_0_1	107529	81995	54336	4408.9	7.49351	181.387	5623.58	0.783253
KDS92	LC_4_0_2	116182	89666	61146	4163.9	7.33563	173.377	5313.32	0.782389
KDS93	LC_4_200_1	105751	80337	41187	3092	7.0244	135.442	3714.62	0.831935
KDS94	LC_4_200_2	103074	79180	41072	3793.6	7.30469	162.08	4737.13	0.800378
KDS95	LC_4_1000_1	80131	61715	39887	4186	7.43216	173.795	5300.11	0.790178
KDS96	LC_4_1000_2	95889	73263	42367	4198.6	7.42926	173.584	5322.8	0.789396
SUM		10049615	7635164	4538134
Mean		104683	79533	47272	4293.15	7.37575	176.013	5554.36	0.773778
