# Supplementary material for: Legacy Metal Contaminants and Excess Nutrients in Low Flow Estuarine Embayments Alter Composition and Function of Benthic Bacterial Communities
Source: Front Microbiol. 2021 Oct 8;12:661177. doi: 10.3389/fmicb.2021.661177 (PMC8531495; doi:10.3389/fmicb.2021.661177)
Supplement: Supplementary file 1 [file Data_Sheet_1.zip › Table 4.XLSX]

## Sheet: otu_table_rRNA_tax
Table S4. zOTU and transcript tables for the active bacterial community in sediments. For further information on the Sample ID see Table S1.
OTU ID	HC 0m 1_1	HC 0m 1_2	HC 0m 2_1	HC 0m 2_2	HC 1000m 1_1	HC 1000m 1_2	HC 1000m 2_1	HC 1000m 2_2	IC 0m 1_1	IC 0m 1_2	IC 0m 2_1	IC 0m 2_2	IC 1000m 1_1	IC 1000m 1_2	IC 1000m 2_1	IC 1000m 2_2	SILVA taxonomy
UNI10204	12	5	30	16	4	6	12	20	6	5	8	32	9	12	6	11	Bacteria;Acidobacteria;Aminicenantia;Aminicenantales;uncultured_bacterium
UNI10409	13	6	39	17	12	7	7	14	7	5	8	37	12	3	14	14	Bacteria;Acidobacteria;Aminicenantia;Aminicenantales;uncultured_bacterium
UNI10496	9	5	42	19	6	8	11	11	5	3	3	29	13	9	13	11	Bacteria;Acidobacteria;Aminicenantia;Aminicenantales;uncultured_bacterium
UNI10613	16	8	43	19	7	6	9	8	9	6	6	30	12	10	11	16	Bacteria;Acidobacteria;Aminicenantia;Aminicenantales;uncultured_bacterium
UNI10806	11	7	16	19	6	5	8	6	0	4	7	29	10	8	7	11	Bacteria;Acidobacteria;Aminicenantia;Aminicenantales;uncultured_bacterium
UNI10885	13	12	23	16	5	4	7	8	5	5	10	23	10	10	7	4	Bacteria;Acidobacteria;Aminicenantia;Aminicenantales;uncultured_bacterium
UNI11086	19	10	34	19	10	5	16	8	9	4	7	20	9	7	11	9	Bacteria;Acidobacteria;Aminicenantia;Aminicenantales;uncultured_bacterium
UNI11244	10	10	28	14	2	6	4	12	1	5	6	27	15	11	6	7	Bacteria;Acidobacteria;Aminicenantia;Aminicenantales;uncultured_bacterium
UNI11422	17	10	32	13	4	5	15	13	7	3	7	20	13	13	8	12	Bacteria;Acidobacteria;Aminicenantia;Aminicenantales;uncultured_bacterium
UNI11560	14	8	36	13	5	5	14	14	7	3	5	38	16	13	10	13	Bacteria;Acidobacteria;Aminicenantia;Aminicenantales;uncultured_bacterium
UNI11726	12	13	22	12	6	5	10	8	5	5	9	21	11	10	11	12	Bacteria;Acidobacteria;Aminicenantia;Aminicenantales;uncultured_bacterium
UNI12038	6	11	14	10	7	1	10	4	6	6	6	18	11	12	9	11	Bacteria;Acidobacteria;Aminicenantia;Aminicenantales;uncultured_bacterium
UNI12235	15	7	16	8	7	6	9	8	3	3	9	23	14	12	3	7	Bacteria;Acidobacteria;Aminicenantia;Aminicenantales;uncultured_bacterium
UNI12286	16	6	39	20	4	6	12	18	8	4	6	29	11	6	12	7	Bacteria;Acidobacteria;Aminicenantia;Aminicenantales;uncultured_bacterium
UNI13010	15	9	40	14	10	6	10	7	4	6	7	26	13	9	16	16	Bacteria;Acidobacteria;Aminicenantia;Aminicenantales;uncultured_bacterium
UNI13685	15	8	35	19	3	10	14	14	6	2	3	31	4	11	13	9	Bacteria;Acidobacteria;Aminicenantia;Aminicenantales;uncultured_bacterium
UNI13724	5	7	12	9	6	5	11	10	5	5	5	21	15	9	10	13	Bacteria;Acidobacteria;Aminicenantia;Aminicenantales;uncultured_bacterium
UNI13744	9	5	18	7	6	3	12	10	7	3	12	26	9	7	3	8	Bacteria;Acidobacteria;Aminicenantia;Aminicenantales;uncultured_bacterium
UNI13877	17	9	39	13	6	5	16	9	3	0	5	25	13	15	10	8	Bacteria;Acidobacteria;Aminicenantia;Aminicenantales;uncultured_bacterium
UNI14335	13	8	39	12	10	7	19	7	7	7	4	27	11	15	7	14	Bacteria;Acidobacteria;Aminicenantia;Aminicenantales;uncultured_bacterium
UNI15509	15	9	41	18	14	10	22	11	9	5	3	27	10	17	15	12	Bacteria;Acidobacteria;Aminicenantia;Aminicenantales;uncultured_bacterium
UNI15569	7	14	19	9	7	5	12	11	4	5	7	20	13	12	8	5	Bacteria;Acidobacteria;Aminicenantia;Aminicenantales;uncultured_bacterium
UNI15637	10	9	44	30	10	7	10	10	3	6	8	26	11	8	6	11	Bacteria;Acidobacteria;Aminicenantia;Aminicenantales;uncultured_bacterium
UNI16296	18	11	34	13	9	9	20	15	7	2	7	32	16	14	11	13	Bacteria;Acidobacteria;Aminicenantia;Aminicenantales;uncultured_bacterium
UNI16368	9	7	29	15	16	9	13	21	6	3	4	25	9	12	11	8	Bacteria;Acidobacteria;Aminicenantia;Aminicenantales;uncultured_bacterium
UNI16556	10	4	19	13	3	2	10	8	8	3	10	23	15	7	4	9	Bacteria;Acidobacteria;Aminicenantia;Aminicenantales;uncultured_bacterium
UNI17350	102	61	507	68	26	22	49	45	59	33	41	179	77	87	46	69	Bacteria;Acidobacteria;Aminicenantia;Aminicenantales;uncultured_bacterium
UNI17417	9	9	21	9	7	4	10	13	4	7	5	23	11	14	4	12	Bacteria;Acidobacteria;Aminicenantia;Aminicenantales;uncultured_bacterium
UNI17421	6	9	12	13	5	4	10	10	11	3	5	20	11	9	9	6	Bacteria;Acidobacteria;Aminicenantia;Aminicenantales;uncultured_bacterium
UNI17425	10	6	15	12	8	5	17	15	3	6	4	29	19	6	4	7	Bacteria;Acidobacteria;Aminicenantia;Aminicenantales;uncultured_bacterium
UNI17596	10	6	25	10	4	4	6	5	2	1	6	17	8	10	5	5	Bacteria;Acidobacteria;Aminicenantia;Aminicenantales;uncultured_bacterium
UNI18362	12	13	21	15	2	6	3	14	3	4	5	22	11	10	14	8	Bacteria;Acidobacteria;Aminicenantia;Aminicenantales;uncultured_bacterium
UNI18548	14	9	17	13	4	5	15	13	9	6	6	15	15	12	11	6	Bacteria;Acidobacteria;Aminicenantia;Aminicenantales;uncultured_bacterium
UNI18815	8	6	24	14	3	3	8	7	7	6	3	23	11	13	11	13	Bacteria;Acidobacteria;Aminicenantia;Aminicenantales;uncultured_bacterium
UNI19782	12	7	36	21	8	8	11	11	7	3	6	27	11	21	13	18	Bacteria;Acidobacteria;Aminicenantia;Aminicenantales;uncultured_bacterium
UNI19982	12	10	21	9	7	7	19	8	4	6	7	20	11	12	9	10	Bacteria;Acidobacteria;Aminicenantia;Aminicenantales;uncultured_bacterium
UNI20315	4	15	34	10	4	5	7	9	6	5	10	18	8	3	8	9	Bacteria;Acidobacteria;Aminicenantia;Aminicenantales;uncultured_bacterium
UNI20402	7	14	23	20	4	2	9	10	2	6	6	30	15	13	7	8	Bacteria;Acidobacteria;Aminicenantia;Aminicenantales;uncultured_bacterium
UNI20494	8	11	42	18	2	7	11	7	6	2	9	31	4	14	7	11	Bacteria;Acidobacteria;Aminicenantia;Aminicenantales;uncultured_bacterium
UNI20801	10	10	12	11	6	5	8	11	6	5	8	19	6	9	8	10	Bacteria;Acidobacteria;Aminicenantia;Aminicenantales;uncultured_bacterium
UNI20810	16	7	40	15	11	5	17	15	6	4	6	22	14	4	8	17	Bacteria;Acidobacteria;Aminicenantia;Aminicenantales;uncultured_bacterium
UNI20813	7	5	21	10	5	4	9	14	6	7	5	30	11	8	9	8	Bacteria;Acidobacteria;Aminicenantia;Aminicenantales;uncultured_bacterium
UNI20816	13	14	19	12	5	5	16	16	7	3	9	15	13	9	10	16	Bacteria;Acidobacteria;Aminicenantia;Aminicenantales;uncultured_bacterium
UNI21491	14	8	38	18	8	6	18	7	5	6	10	30	16	14	11	9	Bacteria;Acidobacteria;Aminicenantia;Aminicenantales;uncultured_bacterium
UNI21765	11	6	17	13	5	5	9	13	4	4	8	27	12	10	4	8	Bacteria;Acidobacteria;Aminicenantia;Aminicenantales;uncultured_bacterium
UNI21875	13	3	32	21	7	3	8	6	3	2	3	15	3	6	4	6	Bacteria;Acidobacteria;Aminicenantia;Aminicenantales;uncultured_bacterium
UNI22533	108	71	553	73	24	21	41	49	60	40	49	179	87	91	29	68	Bacteria;Acidobacteria;Aminicenantia;Aminicenantales;uncultured_bacterium
UNI22594	7	9	25	15	3	6	11	5	5	4	10	21	12	16	9	11	Bacteria;Acidobacteria;Aminicenantia;Aminicenantales;uncultured_bacterium
UNI24047	11	9	51	17	11	6	15	9	4	5	2	24	17	10	8	15	Bacteria;Acidobacteria;Aminicenantia;Aminicenantales;uncultured_bacterium
UNI24646	6	7	34	14	6	4	13	9	7	4	7	29	13	9	7	22	Bacteria;Acidobacteria;Aminicenantia;Aminicenantales;uncultured_bacterium
UNI24879	111	71	508	87	30	20	46	42	59	26	42	172	85	73	39	60	Bacteria;Acidobacteria;Aminicenantia;Aminicenantales;uncultured_bacterium
UNI25261	10	2	25	10	5	5	8	13	4	3	5	23	10	9	7	14	Bacteria;Acidobacteria;Aminicenantia;Aminicenantales;uncultured_bacterium
UNI25352	13	6	27	9	2	4	8	8	4	2	9	16	6	6	6	5	Bacteria;Acidobacteria;Aminicenantia;Aminicenantales;uncultured_bacterium
UNI25700	18	13	33	17	6	10	19	16	9	3	3	18	14	16	8	17	Bacteria;Acidobacteria;Aminicenantia;Aminicenantales;uncultured_bacterium
UNI26145	116	67	485	69	22	30	53	50	66	44	45	164	115	75	38	58	Bacteria;Acidobacteria;Aminicenantia;Aminicenantales;uncultured_bacterium
UNI26188	11	6	16	15	4	3	8	11	8	3	7	32	13	10	3	6	Bacteria;Acidobacteria;Aminicenantia;Aminicenantales;uncultured_bacterium
UNI26721	8	9	30	15	2	1	5	5	7	3	4	22	8	6	8	5	Bacteria;Acidobacteria;Aminicenantia;Aminicenantales;uncultured_bacterium
UNI26866	12	11	17	10	4	9	13	13	6	3	10	17	18	15	10	10	Bacteria;Acidobacteria;Aminicenantia;Aminicenantales;uncultured_bacterium
UNI26917	94	55	462	73	20	25	50	44	61	31	46	184	106	87	33	60	Bacteria;Acidobacteria;Aminicenantia;Aminicenantales;uncultured_bacterium
UNI27005	11	5	39	12	6	8	14	12	3	4	10	27	16	11	17	9	Bacteria;Acidobacteria;Aminicenantia;Aminicenantales;uncultured_bacterium
UNI27242	7	8	14	11	5	4	7	15	4	3	10	24	11	11	5	13	Bacteria;Acidobacteria;Aminicenantia;Aminicenantales;uncultured_bacterium
UNI27921	9	4	36	18	8	6	9	9	6	1	2	22	9	6	6	8	Bacteria;Acidobacteria;Aminicenantia;Aminicenantales;uncultured_bacterium
UNI28073	107	63	503	65	21	24	45	48	63	45	33	181	92	65	38	56	Bacteria;Acidobacteria;Aminicenantia;Aminicenantales;uncultured_bacterium
UNI28094	55	40	222	116	35	37	76	63	38	29	41	203	76	54	63	88	Bacteria;Acidobacteria;Aminicenantia;Aminicenantales;uncultured_bacterium
UNI28807	7	4	18	6	3	8	9	8	2	1	6	19	12	11	6	12	Bacteria;Acidobacteria;Aminicenantia;Aminicenantales;uncultured_bacterium
UNI28902	10	8	23	13	5	5	16	10	2	3	7	31	10	11	9	10	Bacteria;Acidobacteria;Aminicenantia;Aminicenantales;uncultured_bacterium
UNI29272	9	7	31	12	4	2	12	8	6	4	4	18	8	11	6	10	Bacteria;Acidobacteria;Aminicenantia;Aminicenantales;uncultured_bacterium
UNI29607	9	14	35	22	10	7	16	18	4	2	5	30	8	13	10	14	Bacteria;Acidobacteria;Aminicenantia;Aminicenantales;uncultured_bacterium
UNI29764	4	9	35	16	3	1	6	4	5	1	4	26	4	6	4	6	Bacteria;Acidobacteria;Aminicenantia;Aminicenantales;uncultured_bacterium
UNI30236	105	57	505	82	21	12	45	38	69	36	51	184	106	101	44	71	Bacteria;Acidobacteria;Aminicenantia;Aminicenantales;uncultured_bacterium
UNI30396	13	10	17	13	8	2	14	9	8	3	2	21	13	9	10	13	Bacteria;Acidobacteria;Aminicenantia;Aminicenantales;uncultured_bacterium
UNI30835	9	7	16	14	5	4	11	12	7	3	8	30	14	7	5	11	Bacteria;Acidobacteria;Aminicenantia;Aminicenantales;uncultured_bacterium
UNI31063	120	100	277	143	119	92	262	263	182	123	139	453	194	188	211	301	Bacteria;Acidobacteria;Aminicenantia;Aminicenantales;uncultured_bacterium
UNI31118	9	7	24	14	7	3	9	5	6	2	6	19	11	6	5	7	Bacteria;Acidobacteria;Aminicenantia;Aminicenantales;uncultured_bacterium
UNI31126	13	7	31	13	6	1	6	8	2	2	1	29	4	7	7	8	Bacteria;Acidobacteria;Aminicenantia;Aminicenantales;uncultured_bacterium
UNI31189	10	11	34	9	4	10	12	17	1	6	8	27	10	9	9	14	Bacteria;Acidobacteria;Aminicenantia;Aminicenantales;uncultured_bacterium
UNI31263	9	5	28	13	3	2	6	5	5	6	4	24	6	1	10	6	Bacteria;Acidobacteria;Aminicenantia;Aminicenantales;uncultured_bacterium
UNI31560	116	74	485	66	18	24	57	53	79	34	45	213	86	84	39	80	Bacteria;Acidobacteria;Aminicenantia;Aminicenantales;uncultured_bacterium
UNI31569	5	8	31	8	1	5	9	3	7	5	6	21	7	4	10	9	Bacteria;Acidobacteria;Aminicenantia;Aminicenantales;uncultured_bacterium
UNI31924	12	3	40	19	8	9	9	12	7	6	5	29	4	9	15	16	Bacteria;Acidobacteria;Aminicenantia;Aminicenantales;uncultured_bacterium
UNI31992	122	50	473	81	22	20	48	30	64	25	46	174	77	66	34	50	Bacteria;Acidobacteria;Aminicenantia;Aminicenantales;uncultured_bacterium
UNI32018	7	5	28	9	3	2	8	6	8	7	3	20	9	4	12	12	Bacteria;Acidobacteria;Aminicenantia;Aminicenantales;uncultured_bacterium
UNI32730	102	56	517	76	20	23	63	58	73	44	38	142	93	89	40	52	Bacteria;Acidobacteria;Aminicenantia;Aminicenantales;uncultured_bacterium
UNI32845	121	60	532	65	22	22	56	44	68	40	50	145	110	75	31	74	Bacteria;Acidobacteria;Aminicenantia;Aminicenantales;uncultured_bacterium
UNI33047	19	11	32	18	6	4	12	14	2	8	5	18	14	17	12	12	Bacteria;Acidobacteria;Aminicenantia;Aminicenantales;uncultured_bacterium
UNI33109	9	3	38	12	3	3	3	8	6	2	8	26	4	4	6	8	Bacteria;Acidobacteria;Aminicenantia;Aminicenantales;uncultured_bacterium
UNI34136	11	11	22	11	4	5	7	2	5	3	2	25	7	3	8	10	Bacteria;Acidobacteria;Aminicenantia;Aminicenantales;uncultured_bacterium
UNI34138	6	6	19	11	2	4	6	5	5	5	6	20	11	11	5	8	Bacteria;Acidobacteria;Aminicenantia;Aminicenantales;uncultured_bacterium
UNI34564	7	6	35	10	5	3	11	6	5	3	7	15	7	4	5	5	Bacteria;Acidobacteria;Aminicenantia;Aminicenantales;uncultured_bacterium
UNI34887	49	33	214	118	24	40	78	74	29	25	40	204	77	56	64	69	Bacteria;Acidobacteria;Aminicenantia;Aminicenantales;uncultured_bacterium
UNI34949	98	58	488	82	19	29	36	38	59	39	45	151	91	73	39	66	Bacteria;Acidobacteria;Aminicenantia;Aminicenantales;uncultured_bacterium
UNI35519	99	76	515	69	17	26	55	36	74	39	49	175	95	77	33	66	Bacteria;Acidobacteria;Aminicenantia;Aminicenantales;uncultured_bacterium
UNI35609	7	0	43	10	8	4	4	6	7	5	7	25	14	5	5	8	Bacteria;Acidobacteria;Aminicenantia;Aminicenantales;uncultured_bacterium
UNI36124	92	71	477	77	20	13	49	46	64	38	48	168	97	75	43	67	Bacteria;Acidobacteria;Aminicenantia;Aminicenantales;uncultured_bacterium
UNI36635	12	8	31	11	2	5	12	9	3	7	2	17	6	7	7	9	Bacteria;Acidobacteria;Aminicenantia;Aminicenantales;uncultured_bacterium
UNI36799	7	6	33	8	2	3	7	3	8	1	4	23	6	6	8	9	Bacteria;Acidobacteria;Aminicenantia;Aminicenantales;uncultured_bacterium
UNI36897	108	78	504	74	14	22	34	38	52	38	36	180	108	81	34	67	Bacteria;Acidobacteria;Aminicenantia;Aminicenantales;uncultured_bacterium
UNI37464	15	2	42	13	2	6	5	8	8	5	3	24	9	7	9	13	Bacteria;Acidobacteria;Aminicenantia;Aminicenantales;uncultured_bacterium
UNI37723	30	27	169	97	22	25	63	46	37	18	26	119	35	43	33	47	Bacteria;Acidobacteria;Aminicenantia;Aminicenantales;uncultured_bacterium
UNI37798	92	64	532	63	21	18	51	42	63	32	44	176	101	86	37	57	Bacteria;Acidobacteria;Aminicenantia;Aminicenantales;uncultured_bacterium
UNI38382	13	6	33	19	3	3	11	8	4	2	10	22	10	6	7	12	Bacteria;Acidobacteria;Aminicenantia;Aminicenantales;uncultured_bacterium
UNI38490	11	5	85	32	25	16	32	26	7	4	13	35	35	26	39	50	Bacteria;Acidobacteria;Aminicenantia;Aminicenantales;uncultured_bacterium
UNI38562	115	71	500	70	13	24	65	48	67	29	57	175	98	78	44	65	Bacteria;Acidobacteria;Aminicenantia;Aminicenantales;uncultured_bacterium
UNI38820	291	204	592	374	116	120	266	223	225	167	329	1166	328	270	218	265	Bacteria;Acidobacteria;Aminicenantia;Aminicenantales;uncultured_bacterium
UNI39177	33	24	158	88	18	19	71	56	41	26	31	89	26	40	30	36	Bacteria;Acidobacteria;Aminicenantia;Aminicenantales;uncultured_bacterium
UNI39182	67	53	215	268	65	64	165	168	39	47	42	112	102	104	158	183	Bacteria;Acidobacteria;Aminicenantia;Aminicenantales;uncultured_bacterium
UNI39419	102	72	492	67	21	18	34	47	58	46	47	163	108	83	32	62	Bacteria;Acidobacteria;Aminicenantia;Aminicenantales;uncultured_bacterium
UNI39657	10	11	51	13	8	8	18	12	5	4	6	36	13	8	8	13	Bacteria;Acidobacteria;Aminicenantia;Aminicenantales;uncultured_bacterium
UNI39720	15	6	37	15	5	3	4	7	2	5	4	32	8	4	2	14	Bacteria;Acidobacteria;Aminicenantia;Aminicenantales;uncultured_bacterium
UNI40102	12	8	91	30	22	17	29	21	6	3	7	36	31	32	51	61	Bacteria;Acidobacteria;Aminicenantia;Aminicenantales;uncultured_bacterium
UNI40198	123	65	498	97	24	23	54	33	63	38	32	161	100	85	42	60	Bacteria;Acidobacteria;Aminicenantia;Aminicenantales;uncultured_bacterium
UNI40251	8	12	34	15	2	6	8	5	2	0	7	38	7	11	6	4	Bacteria;Acidobacteria;Aminicenantia;Aminicenantales;uncultured_bacterium
UNI40253	9	13	21	12	5	5	12	11	6	3	5	26	16	9	10	12	Bacteria;Acidobacteria;Aminicenantia;Aminicenantales;uncultured_bacterium
UNI5370	14	12	38	16	9	6	9	18	6	4	5	23	11	8	11	9	Bacteria;Acidobacteria;Aminicenantia;Aminicenantales;uncultured_bacterium
UNI6145	16	11	24	30	8	8	14	19	7	8	6	25	9	13	14	15	Bacteria;Acidobacteria;Aminicenantia;Aminicenantales;uncultured_bacterium
UNI6213	11	5	48	29	11	8	14	9	3	7	0	28	10	16	12	16	Bacteria;Acidobacteria;Aminicenantia;Aminicenantales;uncultured_bacterium
UNI6419	12	10	50	17	9	9	13	10	4	7	11	29	7	14	11	12	Bacteria;Acidobacteria;Aminicenantia;Aminicenantales;uncultured_bacterium
UNI6584	20	9	50	12	8	7	25	13	6	5	3	28	16	17	7	18	Bacteria;Acidobacteria;Aminicenantia;Aminicenantales;uncultured_bacterium
UNI6653	10	8	36	19	9	6	14	13	5	4	4	34	13	12	12	17	Bacteria;Acidobacteria;Aminicenantia;Aminicenantales;uncultured_bacterium
UNI6663	30	7	41	14	4	7	12	13	9	5	5	27	11	7	7	13	Bacteria;Acidobacteria;Aminicenantia;Aminicenantales;uncultured_bacterium
UNI7198	6	5	34	23	10	9	11	9	3	3	8	25	13	10	9	18	Bacteria;Acidobacteria;Aminicenantia;Aminicenantales;uncultured_bacterium
UNI7307	9	13	33	21	4	8	24	8	7	5	10	26	15	6	8	10	Bacteria;Acidobacteria;Aminicenantia;Aminicenantales;uncultured_bacterium
UNI7815	10	10	29	19	6	10	11	9	6	3	8	32	14	11	9	5	Bacteria;Acidobacteria;Aminicenantia;Aminicenantales;uncultured_bacterium
UNI7869	12	10	33	17	6	8	18	17	4	6	4	35	14	10	12	15	Bacteria;Acidobacteria;Aminicenantia;Aminicenantales;uncultured_bacterium
UNI8183	14	11	13	11	3	6	8	10	7	4	9	21	12	9	7	8	Bacteria;Acidobacteria;Aminicenantia;Aminicenantales;uncultured_bacterium
UNI8265	8	9	48	18	11	5	14	14	5	4	6	37	13	18	5	14	Bacteria;Acidobacteria;Aminicenantia;Aminicenantales;uncultured_bacterium
UNI8374	11	11	39	19	5	11	16	12	5	3	6	28	13	11	14	10	Bacteria;Acidobacteria;Aminicenantia;Aminicenantales;uncultured_bacterium
UNI8912	12	12	35	18	7	8	14	18	15	4	5	30	13	12	8	15	Bacteria;Acidobacteria;Aminicenantia;Aminicenantales;uncultured_bacterium
UNI8971	18	9	38	15	5	10	16	12	2	4	7	17	11	8	14	9	Bacteria;Acidobacteria;Aminicenantia;Aminicenantales;uncultured_bacterium
UNI9182	10	7	21	12	8	3	13	6	5	3	6	24	9	9	15	5	Bacteria;Acidobacteria;Aminicenantia;Aminicenantales;uncultured_bacterium
UNI9800	22	9	47	23	11	6	6	14	5	4	6	20	15	14	12	8	Bacteria;Acidobacteria;Aminicenantia;Aminicenantales;uncultured_bacterium
UNI33695	990	790	2649	1577	756	821	1303	1153	837	492	642	2357	1141	1007	1078	1241	Bacteria;Acidobacteria;d142;uncultured_Acidobacteria_bacterium
UNI25327	300	183	672	867	204	255	327	300	136	159	125	996	341	370	439	363	Bacteria;Acidobacteria;Holophagae;Subgroup_7;uncultured_bacterium
UNI26140	319	192	672	840	177	236	303	301	160	157	129	933	367	335	451	366	Bacteria;Acidobacteria;Holophagae;Subgroup_7;uncultured_bacterium
UNI33188	154	134	156	166	117	158	282	233	162	172	80	415	254	290	341	268	Bacteria;Acidobacteria;Holophagae;Subgroup_7;uncultured_bacterium
UNI33766	136	147	150	128	131	187	259	247	204	147	82	391	261	289	370	265	Bacteria;Acidobacteria;Holophagae;Subgroup_7;uncultured_bacterium
UNI36202	138	148	150	170	119	174	261	265	175	171	62	403	251	306	349	246	Bacteria;Acidobacteria;Holophagae;Subgroup_7;uncultured_bacterium
UNI38363	302	219	646	807	194	234	302	315	172	138	133	975	380	354	460	374	Bacteria;Acidobacteria;Holophagae;Subgroup_7;uncultured_bacterium
UNI13601	9	11	78	29	8	6	5	15	2	5	6	25	17	18	9	16	Bacteria;Acidobacteria;Subgroup_17;uncultured_Acidobacteria_bacterium
UNI14846	9	6	60	26	4	6	7	8	4	8	3	21	8	5	9	10	Bacteria;Acidobacteria;Subgroup_17;uncultured_Acidobacteria_bacterium
UNI14860	8	5	53	19	8	7	8	14	3	3	1	19	11	6	3	9	Bacteria;Acidobacteria;Subgroup_17;uncultured_Acidobacteria_bacterium
UNI16490	7	7	50	24	4	4	3	10	3	3	2	22	7	10	4	4	Bacteria;Acidobacteria;Subgroup_17;uncultured_Acidobacteria_bacterium
UNI17876	9	5	41	22	3	8	10	8	4	3	4	12	9	11	11	8	Bacteria;Acidobacteria;Subgroup_17;uncultured_Acidobacteria_bacterium
UNI18756	6	6	53	21	2	4	10	7	4	2	1	16	17	3	5	7	Bacteria;Acidobacteria;Subgroup_17;uncultured_Acidobacteria_bacterium
UNI18863	11	3	38	7	8	8	3	10	7	0	6	20	22	14	14	19	Bacteria;Acidobacteria;Subgroup_17;uncultured_Acidobacteria_bacterium
UNI18998	7	12	61	17	7	16	12	13	7	0	5	22	16	17	13	11	Bacteria;Acidobacteria;Subgroup_17;uncultured_Acidobacteria_bacterium
UNI20298	6	8	62	29	5	2	6	7	9	4	3	26	9	10	11	7	Bacteria;Acidobacteria;Subgroup_17;uncultured_Acidobacteria_bacterium
UNI21137	12	4	58	22	6	5	10	8	1	2	1	19	14	10	6	12	Bacteria;Acidobacteria;Subgroup_17;uncultured_Acidobacteria_bacterium
UNI22582	6	7	36	10	7	6	11	12	6	4	7	21	18	13	7	10	Bacteria;Acidobacteria;Subgroup_17;uncultured_Acidobacteria_bacterium
UNI22757	13	6	53	25	5	4	7	8	5	1	7	19	12	8	10	9	Bacteria;Acidobacteria;Subgroup_17;uncultured_Acidobacteria_bacterium
UNI24028	9	8	39	19	7	16	8	9	5	4	1	22	19	12	10	9	Bacteria;Acidobacteria;Subgroup_17;uncultured_Acidobacteria_bacterium
UNI24820	10	2	52	15	4	5	4	10	4	2	3	20	12	19	7	16	Bacteria;Acidobacteria;Subgroup_17;uncultured_Acidobacteria_bacterium
UNI25085	8	5	56	18	6	4	7	5	2	3	4	21	11	11	8	16	Bacteria;Acidobacteria;Subgroup_17;uncultured_Acidobacteria_bacterium
UNI25282	5	6	60	24	3	4	13	4	5	2	9	12	14	9	5	7	Bacteria;Acidobacteria;Subgroup_17;uncultured_Acidobacteria_bacterium
UNI25393	7	7	40	13	10	7	10	6	9	4	3	14	17	14	17	18	Bacteria;Acidobacteria;Subgroup_17;uncultured_Acidobacteria_bacterium
UNI25530	9	7	52	14	6	5	8	11	5	3	7	19	11	8	16	13	Bacteria;Acidobacteria;Subgroup_17;uncultured_Acidobacteria_bacterium
UNI25532	11	5	53	15	6	3	4	12	3	4	3	18	8	4	9	12	Bacteria;Acidobacteria;Subgroup_17;uncultured_Acidobacteria_bacterium
UNI25667	5	3	42	10	13	12	23	11	7	3	4	13	12	11	16	15	Bacteria;Acidobacteria;Subgroup_17;uncultured_Acidobacteria_bacterium
UNI26201	8	4	47	15	13	12	12	15	4	3	4	22	21	7	11	16	Bacteria;Acidobacteria;Subgroup_17;uncultured_Acidobacteria_bacterium
UNI27182	5	7	49	28	6	2	9	7	6	4	3	17	9	4	9	10	Bacteria;Acidobacteria;Subgroup_17;uncultured_Acidobacteria_bacterium
UNI27232	12	9	81	27	3	8	13	13	9	4	6	17	13	20	10	15	Bacteria;Acidobacteria;Subgroup_17;uncultured_Acidobacteria_bacterium
UNI28400	11	2	69	12	7	6	11	12	9	4	1	16	12	13	8	16	Bacteria;Acidobacteria;Subgroup_17;uncultured_Acidobacteria_bacterium
UNI28686	71	44	228	61	102	116	96	73	40	25	35	92	116	104	126	130	Bacteria;Acidobacteria;Subgroup_17;uncultured_Acidobacteria_bacterium
UNI29226	10	6	57	18	7	9	9	8	8	6	1	10	6	5	6	6	Bacteria;Acidobacteria;Subgroup_17;uncultured_Acidobacteria_bacterium
UNI29691	8	9	37	9	9	7	12	9	6	1	7	19	21	12	10	20	Bacteria;Acidobacteria;Subgroup_17;uncultured_Acidobacteria_bacterium
UNI30496	9	15	117	57	13	6	17	18	9	6	9	27	18	21	23	19	Bacteria;Acidobacteria;Subgroup_17;uncultured_Acidobacteria_bacterium
UNI31322	11	7	58	18	5	3	7	11	3	2	5	20	14	4	8	9	Bacteria;Acidobacteria;Subgroup_17;uncultured_Acidobacteria_bacterium
UNI31428	9	4	52	21	4	7	10	7	3	2	4	13	14	13	10	9	Bacteria;Acidobacteria;Subgroup_17;uncultured_Acidobacteria_bacterium
UNI31827	8	3	44	19	9	9	9	12	5	0	5	21	13	8	10	10	Bacteria;Acidobacteria;Subgroup_17;uncultured_Acidobacteria_bacterium
UNI32538	60	25	212	61	132	112	66	69	38	23	30	102	118	103	146	144	Bacteria;Acidobacteria;Subgroup_17;uncultured_Acidobacteria_bacterium
UNI33496	7	5	53	26	3	7	9	16	3	4	3	12	13	7	5	11	Bacteria;Acidobacteria;Subgroup_17;uncultured_Acidobacteria_bacterium
UNI33511	7	5	28	13	6	9	13	13	7	7	3	14	12	16	7	13	Bacteria;Acidobacteria;Subgroup_17;uncultured_Acidobacteria_bacterium
UNI33970	8	6	61	31	5	4	13	11	9	5	5	18	16	22	19	23	Bacteria;Acidobacteria;Subgroup_17;uncultured_Acidobacteria_bacterium
UNI33992	12	5	83	45	3	8	13	11	2	5	4	21	20	17	15	20	Bacteria;Acidobacteria;Subgroup_17;uncultured_Acidobacteria_bacterium
UNI34757	13	11	89	50	6	6	9	17	4	3	2	15	19	21	14	13	Bacteria;Acidobacteria;Subgroup_17;uncultured_Acidobacteria_bacterium
UNI35663	6	5	36	18	9	4	14	19	4	0	5	16	7	18	5	13	Bacteria;Acidobacteria;Subgroup_17;uncultured_Acidobacteria_bacterium
UNI36048	10	11	66	19	6	4	7	9	2	1	0	19	12	12	9	8	Bacteria;Acidobacteria;Subgroup_17;uncultured_Acidobacteria_bacterium
UNI36649	8	5	51	27	3	4	8	10	1	2	8	18	10	10	10	16	Bacteria;Acidobacteria;Subgroup_17;uncultured_Acidobacteria_bacterium
UNI38036	15	6	68	16	3	8	16	18	4	5	5	17	9	9	7	13	Bacteria;Acidobacteria;Subgroup_17;uncultured_Acidobacteria_bacterium
UNI38046	34	21	87	38	28	13	37	36	42	13	27	73	34	54	28	44	Bacteria;Acidobacteria;Subgroup_17;uncultured_Acidobacteria_bacterium
UNI38240	4	5	45	16	7	10	15	10	7	6	3	22	11	12	10	19	Bacteria;Acidobacteria;Subgroup_17;uncultured_Acidobacteria_bacterium
UNI39010	8	9	88	38	6	12	16	13	9	3	4	22	17	17	10	20	Bacteria;Acidobacteria;Subgroup_17;uncultured_Acidobacteria_bacterium
UNI39056	13	7	57	18	8	11	14	13	4	2	3	15	16	4	20	21	Bacteria;Acidobacteria;Subgroup_17;uncultured_Acidobacteria_bacterium
UNI39303	5	2	45	16	11	8	11	11	9	4	7	16	19	15	15	11	Bacteria;Acidobacteria;Subgroup_17;uncultured_Acidobacteria_bacterium
UNI39313	35	28	85	34	13	20	37	34	34	28	17	62	52	33	22	20	Bacteria;Acidobacteria;Subgroup_17;uncultured_Acidobacteria_bacterium
UNI39810	11	3	54	18	7	6	3	6	6	0	2	15	12	6	6	11	Bacteria;Acidobacteria;Subgroup_17;uncultured_Acidobacteria_bacterium
UNI40592	7	5	67	23	12	10	12	15	6	1	3	23	20	18	14	25	Bacteria;Acidobacteria;Subgroup_17;uncultured_Acidobacteria_bacterium
UNI40761	9	4	58	13	9	11	13	11	7	3	6	16	19	14	5	15	Bacteria;Acidobacteria;Subgroup_17;uncultured_Acidobacteria_bacterium
UNI10132	11	4	21	15	8	10	20	21	1	5	8	11	12	13	22	23	Bacteria;Acidobacteria;Subgroup_17;uncultured_bacterium
UNI10293	4	1	19	20	4	3	7	11	0	1	1	7	5	2	4	4	Bacteria;Acidobacteria;Subgroup_17;uncultured_bacterium
UNI10365	2	9	44	17	6	4	7	7	0	2	3	10	5	8	2	8	Bacteria;Acidobacteria;Subgroup_17;uncultured_bacterium
UNI10378	10	4	39	21	2	1	4	4	4	2	0	13	6	3	6	10	Bacteria;Acidobacteria;Subgroup_17;uncultured_bacterium
UNI10381	0	2	18	9	2	2	4	5	1	1	0	9	7	8	4	4	Bacteria;Acidobacteria;Subgroup_17;uncultured_bacterium
UNI10583	6	2	9	10	5	4	5	3	3	0	4	11	4	3	4	4	Bacteria;Acidobacteria;Subgroup_17;uncultured_bacterium
UNI10811	5	1	19	14	3	4	3	3	0	2	1	4	4	4	7	3	Bacteria;Acidobacteria;Subgroup_17;uncultured_bacterium
UNI10826	1	2	20	25	3	3	7	7	2	3	0	7	7	5	0	7	Bacteria;Acidobacteria;Subgroup_17;uncultured_bacterium
UNI11007	7	1	22	20	3	3	5	4	1	2	1	6	10	12	6	8	Bacteria;Acidobacteria;Subgroup_17;uncultured_bacterium
UNI11058	1	3	12	9	2	4	1	4	1	0	0	4	4	3	1	1	Bacteria;Acidobacteria;Subgroup_17;uncultured_bacterium
UNI11113	5	1	20	14	3	2	5	6	2	0	2	9	7	6	3	4	Bacteria;Acidobacteria;Subgroup_17;uncultured_bacterium
UNI11165	0	0	19	11	2	2	5	5	4	0	6	6	6	3	4	4	Bacteria;Acidobacteria;Subgroup_17;uncultured_bacterium
UNI11205	7	2	55	40	7	3	11	12	3	1	5	8	8	6	6	16	Bacteria;Acidobacteria;Subgroup_17;uncultured_bacterium
UNI11210	9	3	28	10	7	5	21	8	2	3	4	15	13	12	10	19	Bacteria;Acidobacteria;Subgroup_17;uncultured_bacterium
UNI11217	4	2	9	13	5	3	4	5	1	1	0	9	8	7	5	4	Bacteria;Acidobacteria;Subgroup_17;uncultured_bacterium
UNI11277	2	1	27	17	1	2	6	7	4	0	3	9	6	5	3	2	Bacteria;Acidobacteria;Subgroup_17;uncultured_bacterium
UNI11306	2	0	8	6	3	1	4	6	2	0	2	7	2	5	3	6	Bacteria;Acidobacteria;Subgroup_17;uncultured_bacterium
UNI11395	15	2	64	33	5	2	10	11	2	3	2	17	6	3	8	7	Bacteria;Acidobacteria;Subgroup_17;uncultured_bacterium
UNI11528	2	1	19	22	4	5	8	10	4	0	1	7	15	5	3	9	Bacteria;Acidobacteria;Subgroup_17;uncultured_bacterium
UNI11563	2	4	20	19	5	0	4	5	1	1	1	9	6	8	5	3	Bacteria;Acidobacteria;Subgroup_17;uncultured_bacterium
UNI11588	3	2	9	6	2	2	3	5	3	1	0	8	4	9	3	2	Bacteria;Acidobacteria;Subgroup_17;uncultured_bacterium
UNI11622	12	6	60	36	4	5	8	13	2	1	5	9	8	11	6	13	Bacteria;Acidobacteria;Subgroup_17;uncultured_bacterium
UNI11652	2	3	11	4	8	2	4	13	0	0	0	5	6	3	8	6	Bacteria;Acidobacteria;Subgroup_17;uncultured_bacterium
UNI11665	5	1	28	16	0	2	4	7	3	1	3	11	2	4	4	4	Bacteria;Acidobacteria;Subgroup_17;uncultured_bacterium
UNI11734	4	3	24	9	2	5	5	3	2	3	2	9	7	18	1	8	Bacteria;Acidobacteria;Subgroup_17;uncultured_bacterium
UNI11747	3	6	10	10	7	4	2	7	1	1	2	6	6	1	4	8	Bacteria;Acidobacteria;Subgroup_17;uncultured_bacterium
UNI11778	2	2	23	9	1	2	3	2	4	1	4	6	4	5	2	4	Bacteria;Acidobacteria;Subgroup_17;uncultured_bacterium
UNI11828	4	0	19	9	1	3	7	3	1	0	0	8	4	1	2	5	Bacteria;Acidobacteria;Subgroup_17;uncultured_bacterium
UNI11865	1	1	11	6	3	6	6	7	3	1	0	7	5	4	4	3	Bacteria;Acidobacteria;Subgroup_17;uncultured_bacterium
UNI12146	2	0	10	6	3	4	2	5	3	1	2	8	5	4	7	8	Bacteria;Acidobacteria;Subgroup_17;uncultured_bacterium
UNI12348	8	7	54	30	5	3	7	12	4	3	0	6	13	11	7	7	Bacteria;Acidobacteria;Subgroup_17;uncultured_bacterium
UNI12417	3	2	18	11	5	1	3	6	4	2	3	9	8	9	5	2	Bacteria;Acidobacteria;Subgroup_17;uncultured_bacterium
UNI12418	18	5	58	25	1	6	3	2	1	1	0	12	6	7	4	6	Bacteria;Acidobacteria;Subgroup_17;uncultured_bacterium
UNI12489	3	1	24	19	4	0	11	8	0	2	1	3	12	11	2	4	Bacteria;Acidobacteria;Subgroup_17;uncultured_bacterium
UNI12603	11	4	55	24	5	4	4	5	1	2	0	9	7	4	6	9	Bacteria;Acidobacteria;Subgroup_17;uncultured_bacterium
UNI12694	9	10	51	26	6	4	3	6	2	2	1	11	15	10	3	6	Bacteria;Acidobacteria;Subgroup_17;uncultured_bacterium
UNI12713	10	3	48	27	4	5	7	8	3	3	2	9	19	5	5	7	Bacteria;Acidobacteria;Subgroup_17;uncultured_bacterium
UNI12765	6	2	20	20	1	4	3	6	0	0	2	4	11	4	6	7	Bacteria;Acidobacteria;Subgroup_17;uncultured_bacterium
UNI12837	3	3	25	12	1	2	2	6	1	1	1	4	9	5	7	2	Bacteria;Acidobacteria;Subgroup_17;uncultured_bacterium
UNI13087	9	1	69	41	2	7	6	11	7	3	6	15	20	6	7	10	Bacteria;Acidobacteria;Subgroup_17;uncultured_bacterium
UNI13133	0	3	18	17	4	4	4	7	0	1	0	2	6	5	2	3	Bacteria;Acidobacteria;Subgroup_17;uncultured_bacterium
UNI13326	1	3	19	19	1	4	5	5	1	1	1	11	6	6	2	4	Bacteria;Acidobacteria;Subgroup_17;uncultured_bacterium
UNI13343	14	3	47	29	4	7	11	12	2	6	3	12	11	10	12	14	Bacteria;Acidobacteria;Subgroup_17;uncultured_bacterium
UNI13358	7	1	24	6	5	3	3	9	2	1	0	4	8	6	5	1	Bacteria;Acidobacteria;Subgroup_17;uncultured_bacterium
UNI13444	6	2	26	22	2	7	5	4	2	2	3	14	6	6	4	2	Bacteria;Acidobacteria;Subgroup_17;uncultured_bacterium
UNI13448	9	5	31	19	3	1	4	4	4	1	3	11	5	2	3	2	Bacteria;Acidobacteria;Subgroup_17;uncultured_bacterium
UNI13470	3	2	21	12	2	4	5	4	2	1	1	4	3	3	3	3	Bacteria;Acidobacteria;Subgroup_17;uncultured_bacterium
UNI13569	9	8	25	10	9	7	6	24	2	3	3	15	8	4	12	21	Bacteria;Acidobacteria;Subgroup_17;uncultured_bacterium
UNI13676	3	4	18	11	0	1	2	3	2	0	1	2	8	5	6	3	Bacteria;Acidobacteria;Subgroup_17;uncultured_bacterium
UNI14125	15	6	65	27	4	5	7	15	1	6	1	12	12	16	8	20	Bacteria;Acidobacteria;Subgroup_17;uncultured_bacterium
UNI1436	10	1	35	13	10	7	18	22	3	2	2	12	12	13	13	20	Bacteria;Acidobacteria;Subgroup_17;uncultured_bacterium
UNI14416	3	3	19	12	2	3	2	6	3	1	0	7	4	7	3	2	Bacteria;Acidobacteria;Subgroup_17;uncultured_bacterium
UNI14582	3	1	25	17	1	2	2	12	2	1	0	10	5	7	2	2	Bacteria;Acidobacteria;Subgroup_17;uncultured_bacterium
UNI14584	2	3	11	15	0	1	3	0	1	0	2	3	7	1	2	3	Bacteria;Acidobacteria;Subgroup_17;uncultured_bacterium
UNI14652	2	2	14	11	3	1	7	4	2	0	0	8	6	5	3	3	Bacteria;Acidobacteria;Subgroup_17;uncultured_bacterium
UNI14653	17	5	42	23	6	2	10	14	8	3	3	9	10	10	13	12	Bacteria;Acidobacteria;Subgroup_17;uncultured_bacterium
UNI14696	2	2	23	17	1	5	3	4	1	3	0	10	10	6	3	3	Bacteria;Acidobacteria;Subgroup_17;uncultured_bacterium
UNI14761	3	3	14	14	3	5	11	4	3	1	2	12	10	1	4	4	Bacteria;Acidobacteria;Subgroup_17;uncultured_bacterium
UNI14838	9	0	64	26	0	2	9	7	4	1	2	7	10	8	5	9	Bacteria;Acidobacteria;Subgroup_17;uncultured_bacterium
UNI14921	4	2	20	18	3	7	8	5	2	1	3	8	4	3	3	4	Bacteria;Acidobacteria;Subgroup_17;uncultured_bacterium
UNI15116	6	2	13	7	2	4	7	6	1	0	0	9	5	4	2	7	Bacteria;Acidobacteria;Subgroup_17;uncultured_bacterium
UNI15118	7	4	43	15	1	2	5	4	3	5	1	5	7	9	8	6	Bacteria;Acidobacteria;Subgroup_17;uncultured_bacterium
UNI15154	2	3	17	8	3	3	3	10	2	1	3	7	4	8	2	4	Bacteria;Acidobacteria;Subgroup_17;uncultured_bacterium
UNI15271	8	0	28	15	4	2	3	3	4	2	2	5	7	5	3	0	Bacteria;Acidobacteria;Subgroup_17;uncultured_bacterium
UNI15295	2	0	21	20	0	4	3	3	4	1	2	4	4	4	2	2	Bacteria;Acidobacteria;Subgroup_17;uncultured_bacterium
UNI15376	3	1	15	11	3	3	5	7	1	0	0	8	3	5	3	5	Bacteria;Acidobacteria;Subgroup_17;uncultured_bacterium
UNI15412	3	0	13	8	2	6	2	6	2	1	2	3	0	4	1	4	Bacteria;Acidobacteria;Subgroup_17;uncultured_bacterium
UNI15514	6	6	58	23	5	4	5	14	2	2	1	8	15	10	5	5	Bacteria;Acidobacteria;Subgroup_17;uncultured_bacterium
UNI15580	9	2	12	7	3	3	5	9	2	1	1	9	5	2	10	15	Bacteria;Acidobacteria;Subgroup_17;uncultured_bacterium
UNI15645	9	5	23	11	2	2	9	9	4	0	0	12	4	15	4	10	Bacteria;Acidobacteria;Subgroup_17;uncultured_bacterium
UNI15703	2	3	54	14	2	1	2	9	3	0	7	6	7	12	4	1	Bacteria;Acidobacteria;Subgroup_17;uncultured_bacterium
UNI15753	5	2	14	8	1	4	2	3	2	0	0	7	3	2	0	3	Bacteria;Acidobacteria;Subgroup_17;uncultured_bacterium
UNI1586	5	6	17	13	8	8	20	15	5	4	4	8	7	7	15	24	Bacteria;Acidobacteria;Subgroup_17;uncultured_bacterium
UNI15915	1	2	27	10	2	4	6	9	1	1	0	6	6	6	5	1	Bacteria;Acidobacteria;Subgroup_17;uncultured_bacterium
UNI15979	9	6	29	17	6	3	16	26	3	4	3	16	13	10	13	17	Bacteria;Acidobacteria;Subgroup_17;uncultured_bacterium
UNI16143	13	6	61	26	4	3	6	9	0	2	2	8	5	8	5	13	Bacteria;Acidobacteria;Subgroup_17;uncultured_bacterium
UNI16163	5	2	19	11	6	5	3	8	1	2	2	11	5	12	4	7	Bacteria;Acidobacteria;Subgroup_17;uncultured_bacterium
UNI16275	7	7	50	16	9	0	8	18	3	3	4	18	10	9	6	12	Bacteria;Acidobacteria;Subgroup_17;uncultured_bacterium
UNI16276	10	8	56	25	2	4	7	7	2	0	1	16	8	7	6	8	Bacteria;Acidobacteria;Subgroup_17;uncultured_bacterium
UNI16288	6	5	42	20	4	3	5	10	2	0	2	12	13	9	6	10	Bacteria;Acidobacteria;Subgroup_17;uncultured_bacterium
UNI16358	3	1	14	11	4	3	2	3	3	1	4	6	6	3	1	5	Bacteria;Acidobacteria;Subgroup_17;uncultured_bacterium
UNI1676	15	7	27	8	6	3	15	15	3	2	2	16	21	7	10	20	Bacteria;Acidobacteria;Subgroup_17;uncultured_bacterium
UNI16782	4	1	16	12	2	6	7	2	0	0	3	5	3	1	1	3	Bacteria;Acidobacteria;Subgroup_17;uncultured_bacterium
UNI16801	4	1	10	9	3	1	3	7	0	1	1	4	8	11	13	2	Bacteria;Acidobacteria;Subgroup_17;uncultured_bacterium
UNI16817	7	5	24	10	6	8	3	7	5	0	5	12	14	15	3	8	Bacteria;Acidobacteria;Subgroup_17;uncultured_bacterium
UNI16838	2	5	33	7	6	4	9	6	1	1	1	6	7	5	5	10	Bacteria;Acidobacteria;Subgroup_17;uncultured_bacterium
UNI1684	11	4	34	14	17	13	29	35	5	2	8	19	19	21	22	38	Bacteria;Acidobacteria;Subgroup_17;uncultured_bacterium
UNI17048	5	2	19	7	0	5	0	3	1	1	1	9	3	7	1	5	Bacteria;Acidobacteria;Subgroup_17;uncultured_bacterium
UNI17134	2	1	19	8	1	4	4	2	0	0	2	5	4	5	2	3	Bacteria;Acidobacteria;Subgroup_17;uncultured_bacterium
UNI17408	11	11	29	7	6	5	18	24	2	2	3	13	15	8	15	26	Bacteria;Acidobacteria;Subgroup_17;uncultured_bacterium
UNI17469	6	3	53	31	3	3	9	9	3	6	3	16	11	8	7	11	Bacteria;Acidobacteria;Subgroup_17;uncultured_bacterium
UNI17676	4	1	22	13	4	1	1	3	4	0	0	8	6	3	6	5	Bacteria;Acidobacteria;Subgroup_17;uncultured_bacterium
UNI17794	0	1	34	10	3	2	5	6	3	1	1	5	9	7	3	5	Bacteria;Acidobacteria;Subgroup_17;uncultured_bacterium
UNI17828	0	1	26	20	3	6	6	8	3	0	1	6	10	7	4	8	Bacteria;Acidobacteria;Subgroup_17;uncultured_bacterium
UNI18326	2	2	30	15	7	4	6	9	3	2	3	7	5	10	3	11	Bacteria;Acidobacteria;Subgroup_17;uncultured_bacterium
UNI18328	8	15	59	25	3	3	7	4	4	3	3	16	7	11	4	7	Bacteria;Acidobacteria;Subgroup_17;uncultured_bacterium
UNI1844	16	6	33	15	15	11	31	33	2	5	3	17	20	11	17	35	Bacteria;Acidobacteria;Subgroup_17;uncultured_bacterium
UNI18603	3	2	23	8	3	4	2	6	2	0	1	9	4	6	4	5	Bacteria;Acidobacteria;Subgroup_17;uncultured_bacterium
UNI18631	4	3	20	11	1	3	3	3	2	4	4	6	7	5	0	5	Bacteria;Acidobacteria;Subgroup_17;uncultured_bacterium
UNI18677	2	2	20	16	2	6	3	4	3	1	5	9	2	4	2	2	Bacteria;Acidobacteria;Subgroup_17;uncultured_bacterium
UNI18754	11	1	78	36	8	2	18	13	5	1	3	18	12	16	15	10	Bacteria;Acidobacteria;Subgroup_17;uncultured_bacterium
UNI18909	2	0	13	16	13	4	2	5	2	1	1	7	4	1	6	3	Bacteria;Acidobacteria;Subgroup_17;uncultured_bacterium
UNI18913	3	3	19	19	5	1	11	7	2	0	3	12	6	4	5	4	Bacteria;Acidobacteria;Subgroup_17;uncultured_bacterium
UNI19085	7	3	63	21	4	5	11	7	0	3	2	16	11	12	11	7	Bacteria;Acidobacteria;Subgroup_17;uncultured_bacterium
UNI19109	7	2	15	4	5	5	2	11	2	1	2	6	7	3	4	3	Bacteria;Acidobacteria;Subgroup_17;uncultured_bacterium
UNI1919	8	6	24	18	16	4	17	20	2	4	7	11	12	14	9	19	Bacteria;Acidobacteria;Subgroup_17;uncultured_bacterium
UNI19221	1	3	9	5	3	4	2	5	2	1	0	5	9	6	5	7	Bacteria;Acidobacteria;Subgroup_17;uncultured_bacterium
UNI19225	3	1	29	13	3	3	4	6	1	1	1	9	5	2	3	2	Bacteria;Acidobacteria;Subgroup_17;uncultured_bacterium
UNI19352	6	3	51	27	2	4	6	13	1	3	4	12	9	4	4	13	Bacteria;Acidobacteria;Subgroup_17;uncultured_bacterium
UNI19427	11	4	91	32	3	2	4	6	3	1	3	15	8	6	5	4	Bacteria;Acidobacteria;Subgroup_17;uncultured_bacterium
UNI19524	10	4	20	13	5	9	9	16	5	1	5	10	15	7	16	23	Bacteria;Acidobacteria;Subgroup_17;uncultured_bacterium
UNI19549	6	3	27	16	5	3	6	9	4	1	2	14	9	7	3	11	Bacteria;Acidobacteria;Subgroup_17;uncultured_bacterium
UNI19569	10	11	45	15	13	15	15	12	5	5	5	31	42	54	29	40	Bacteria;Acidobacteria;Subgroup_17;uncultured_bacterium
UNI19665	1	3	8	10	4	0	3	5	3	0	2	7	9	5	5	2	Bacteria;Acidobacteria;Subgroup_17;uncultured_bacterium
UNI19677	18	4	30	21	8	4	22	16	2	6	3	15	18	11	12	20	Bacteria;Acidobacteria;Subgroup_17;uncultured_bacterium
UNI19776	3	4	26	15	3	2	5	6	3	3	2	12	11	10	6	9	Bacteria;Acidobacteria;Subgroup_17;uncultured_bacterium
UNI19924	5	3	35	17	5	2	7	7	5	5	1	7	16	24	8	10	Bacteria;Acidobacteria;Subgroup_17;uncultured_bacterium
UNI19928	2	2	10	6	1	4	4	3	2	1	4	7	3	3	2	10	Bacteria;Acidobacteria;Subgroup_17;uncultured_bacterium
UNI20104	5	2	23	12	3	7	5	5	2	3	4	17	19	8	5	10	Bacteria;Acidobacteria;Subgroup_17;uncultured_bacterium
UNI20262	11	7	36	19	8	7	26	15	1	5	3	14	7	2	17	24	Bacteria;Acidobacteria;Subgroup_17;uncultured_bacterium
UNI20353	6	2	25	17	2	0	4	3	2	0	1	10	4	4	6	1	Bacteria;Acidobacteria;Subgroup_17;uncultured_bacterium
UNI20426	7	1	35	23	4	2	2	3	2	1	3	11	16	9	2	4	Bacteria;Acidobacteria;Subgroup_17;uncultured_bacterium
UNI20465	10	7	54	31	2	2	5	12	2	0	2	20	10	7	3	9	Bacteria;Acidobacteria;Subgroup_17;uncultured_bacterium
UNI20533	6	2	20	16	4	4	3	4	2	2	5	9	7	6	7	8	Bacteria;Acidobacteria;Subgroup_17;uncultured_bacterium
UNI20539	2	4	23	16	1	5	6	9	2	0	2	7	10	7	2	4	Bacteria;Acidobacteria;Subgroup_17;uncultured_bacterium
UNI20636	5	3	23	13	3	1	3	1	2	0	2	10	3	5	3	3	Bacteria;Acidobacteria;Subgroup_17;uncultured_bacterium
UNI20715	3	3	20	13	1	4	4	7	5	2	3	8	6	5	9	4	Bacteria;Acidobacteria;Subgroup_17;uncultured_bacterium
UNI20768	7	6	44	15	3	3	3	9	1	3	6	12	9	8	1	6	Bacteria;Acidobacteria;Subgroup_17;uncultured_bacterium
UNI20793	3	1	21	14	0	2	2	4	0	2	3	10	8	6	3	3	Bacteria;Acidobacteria;Subgroup_17;uncultured_bacterium
UNI2081	8	2	24	8	2	5	18	18	3	3	2	11	11	5	7	13	Bacteria;Acidobacteria;Subgroup_17;uncultured_bacterium
UNI20878	1	2	50	14	0	3	3	3	1	1	0	10	7	10	4	3	Bacteria;Acidobacteria;Subgroup_17;uncultured_bacterium
UNI20898	14	5	71	31	3	4	2	3	3	2	1	11	15	5	5	4	Bacteria;Acidobacteria;Subgroup_17;uncultured_bacterium
UNI20984	1	3	31	10	6	2	4	1	1	2	1	8	6	6	2	2	Bacteria;Acidobacteria;Subgroup_17;uncultured_bacterium
UNI21138	8	7	48	35	2	2	12	14	7	4	3	5	10	9	7	15	Bacteria;Acidobacteria;Subgroup_17;uncultured_bacterium
UNI21162	4	3	12	2	3	5	11	8	2	1	3	8	5	3	6	10	Bacteria;Acidobacteria;Subgroup_17;uncultured_bacterium
UNI21352	5	1	16	9	7	4	0	6	3	1	3	5	4	7	4	7	Bacteria;Acidobacteria;Subgroup_17;uncultured_bacterium
UNI21404	6	3	64	28	6	4	9	9	1	2	5	7	14	7	8	4	Bacteria;Acidobacteria;Subgroup_17;uncultured_bacterium
UNI21440	9	9	35	10	7	5	7	18	10	6	5	8	29	18	28	24	Bacteria;Acidobacteria;Subgroup_17;uncultured_bacterium
UNI21532	5	1	28	11	6	6	10	5	5	3	3	11	13	13	4	9	Bacteria;Acidobacteria;Subgroup_17;uncultured_bacterium
UNI21590	2	2	6	5	1	2	2	5	3	0	2	13	3	2	2	6	Bacteria;Acidobacteria;Subgroup_17;uncultured_bacterium
UNI2161	13	5	32	11	19	5	24	32	8	2	5	18	30	11	12	25	Bacteria;Acidobacteria;Subgroup_17;uncultured_bacterium
UNI21721	6	12	26	23	11	11	19	21	7	5	9	27	33	30	32	40	Bacteria;Acidobacteria;Subgroup_17;uncultured_bacterium
UNI21745	2	3	18	12	3	3	7	2	2	1	1	12	8	4	3	9	Bacteria;Acidobacteria;Subgroup_17;uncultured_bacterium
UNI21837	2	3	12	15	5	1	6	7	3	1	3	4	4	2	4	3	Bacteria;Acidobacteria;Subgroup_17;uncultured_bacterium
UNI21899	7	4	39	14	2	1	9	8	1	2	2	7	15	11	3	9	Bacteria;Acidobacteria;Subgroup_17;uncultured_bacterium
UNI21998	14	6	80	29	5	6	11	9	3	2	1	5	11	9	7	4	Bacteria;Acidobacteria;Subgroup_17;uncultured_bacterium
UNI22030	5	8	63	35	5	3	5	13	3	3	4	13	10	7	8	12	Bacteria;Acidobacteria;Subgroup_17;uncultured_bacterium
UNI22056	16	4	53	25	2	1	4	8	3	0	3	7	11	3	5	10	Bacteria;Acidobacteria;Subgroup_17;uncultured_bacterium
UNI22214	1	2	24	15	6	4	9	5	1	1	4	12	10	5	14	5	Bacteria;Acidobacteria;Subgroup_17;uncultured_bacterium
UNI22300	3	1	16	11	9	3	11	14	2	0	2	12	9	10	14	8	Bacteria;Acidobacteria;Subgroup_17;uncultured_bacterium
UNI22340	5	0	9	8	2	2	4	6	2	2	4	6	2	5	11	12	Bacteria;Acidobacteria;Subgroup_17;uncultured_bacterium
UNI22368	1	1	15	5	5	5	8	7	2	1	1	4	7	3	10	3	Bacteria;Acidobacteria;Subgroup_17;uncultured_bacterium
UNI22395	5	3	38	23	4	2	12	5	2	5	5	9	11	8	0	6	Bacteria;Acidobacteria;Subgroup_17;uncultured_bacterium
UNI22418	5	4	11	14	5	6	13	13	6	1	2	8	15	11	15	21	Bacteria;Acidobacteria;Subgroup_17;uncultured_bacterium
UNI22453	1	0	20	3	3	2	4	5	4	1	2	3	5	4	1	2	Bacteria;Acidobacteria;Subgroup_17;uncultured_bacterium
UNI22476	2	1	26	18	5	7	8	8	1	0	0	5	9	6	3	3	Bacteria;Acidobacteria;Subgroup_17;uncultured_bacterium
UNI2249	9	7	29	7	13	3	19	26	0	1	1	12	12	14	10	15	Bacteria;Acidobacteria;Subgroup_17;uncultured_bacterium
UNI22511	7	4	36	17	5	1	6	1	0	0	1	6	6	8	4	5	Bacteria;Acidobacteria;Subgroup_17;uncultured_bacterium
UNI22564	2	2	19	7	2	3	3	3	3	2	1	6	5	5	3	3	Bacteria;Acidobacteria;Subgroup_17;uncultured_bacterium
UNI22585	3	2	22	19	3	2	6	3	0	2	1	8	5	6	4	1	Bacteria;Acidobacteria;Subgroup_17;uncultured_bacterium
UNI22636	8	5	57	21	3	4	5	3	1	2	1	9	12	6	1	1	Bacteria;Acidobacteria;Subgroup_17;uncultured_bacterium
UNI22800	1	3	21	11	1	2	4	4	1	0	1	6	4	2	5	5	Bacteria;Acidobacteria;Subgroup_17;uncultured_bacterium
UNI22821	7	2	19	9	3	2	3	4	0	1	1	4	5	2	3	4	Bacteria;Acidobacteria;Subgroup_17;uncultured_bacterium
UNI23121	3	1	23	16	2	1	4	4	2	1	2	9	8	5	6	7	Bacteria;Acidobacteria;Subgroup_17;uncultured_bacterium
UNI23171	7	3	18	7	2	3	3	6	3	0	1	14	13	8	1	5	Bacteria;Acidobacteria;Subgroup_17;uncultured_bacterium
UNI23276	2	3	14	15	4	4	3	6	5	4	3	10	8	8	3	4	Bacteria;Acidobacteria;Subgroup_17;uncultured_bacterium
UNI23362	9	2	52	31	5	4	16	12	5	8	7	14	14	8	7	8	Bacteria;Acidobacteria;Subgroup_17;uncultured_bacterium
UNI23412	3	5	9	8	4	1	4	4	0	0	1	5	4	4	3	4	Bacteria;Acidobacteria;Subgroup_17;uncultured_bacterium
UNI23628	3	0	18	13	5	3	1	1	3	0	1	8	6	7	2	4	Bacteria;Acidobacteria;Subgroup_17;uncultured_bacterium
UNI23654	1	2	34	10	6	2	2	7	3	2	1	12	17	9	6	7	Bacteria;Acidobacteria;Subgroup_17;uncultured_bacterium
UNI23770	12	8	80	31	4	2	12	11	2	1	1	13	12	13	8	4	Bacteria;Acidobacteria;Subgroup_17;uncultured_bacterium
UNI23838	3	1	8	6	4	4	4	3	0	2	1	5	6	6	3	8	Bacteria;Acidobacteria;Subgroup_17;uncultured_bacterium
UNI23917	10	5	35	25	5	9	7	20	2	3	1	17	14	7	11	13	Bacteria;Acidobacteria;Subgroup_17;uncultured_bacterium
UNI23948	3	2	14	10	3	1	5	5	3	1	0	3	6	6	2	5	Bacteria;Acidobacteria;Subgroup_17;uncultured_bacterium
UNI24057	2	2	27	15	3	1	4	3	2	0	0	6	8	4	1	0	Bacteria;Acidobacteria;Subgroup_17;uncultured_bacterium
UNI24245	5	2	16	9	3	5	5	7	2	1	2	4	13	6	7	8	Bacteria;Acidobacteria;Subgroup_17;uncultured_bacterium
UNI24340	3	4	25	13	6	2	4	4	4	2	3	22	11	9	7	4	Bacteria;Acidobacteria;Subgroup_17;uncultured_bacterium
UNI24484	12	2	58	21	3	4	6	2	6	2	0	5	10	8	2	7	Bacteria;Acidobacteria;Subgroup_17;uncultured_bacterium
UNI24567	1	5	11	8	6	5	3	6	1	3	1	8	4	3	3	7	Bacteria;Acidobacteria;Subgroup_17;uncultured_bacterium
UNI24632	4	0	26	13	6	3	5	6	2	3	0	17	3	4	8	5	Bacteria;Acidobacteria;Subgroup_17;uncultured_bacterium
UNI24659	4	3	16	8	1	4	2	4	3	2	0	11	8	9	4	9	Bacteria;Acidobacteria;Subgroup_17;uncultured_bacterium
UNI24702	3	3	10	6	6	4	6	6	3	1	0	6	4	5	3	11	Bacteria;Acidobacteria;Subgroup_17;uncultured_bacterium
UNI24851	2	2	26	12	6	2	7	7	2	3	1	8	9	8	4	4	Bacteria;Acidobacteria;Subgroup_17;uncultured_bacterium
UNI24985	5	3	26	13	3	3	4	4	1	2	2	10	11	7	7	6	Bacteria;Acidobacteria;Subgroup_17;uncultured_bacterium
UNI25242	7	6	59	19	4	3	5	6	4	5	1	11	9	8	7	4	Bacteria;Acidobacteria;Subgroup_17;uncultured_bacterium
UNI25330	5	4	12	9	2	6	8	6	3	1	0	8	8	10	1	5	Bacteria;Acidobacteria;Subgroup_17;uncultured_bacterium
UNI25387	2	3	9	10	8	6	0	11	0	2	0	8	8	5	6	4	Bacteria;Acidobacteria;Subgroup_17;uncultured_bacterium
UNI2543	4	6	32	12	3	5	18	25	3	3	1	6	17	13	12	22	Bacteria;Acidobacteria;Subgroup_17;uncultured_bacterium
UNI25468	11	4	54	24	0	1	7	4	5	2	3	11	8	11	1	6	Bacteria;Acidobacteria;Subgroup_17;uncultured_bacterium
UNI25586	12	6	21	18	4	7	7	21	7	2	1	17	32	31	9	17	Bacteria;Acidobacteria;Subgroup_17;uncultured_bacterium
UNI2559	10	4	27	13	3	5	20	12	3	1	5	17	20	5	13	23	Bacteria;Acidobacteria;Subgroup_17;uncultured_bacterium
UNI25780	5	4	39	14	5	2	1	6	4	3	2	9	21	13	4	6	Bacteria;Acidobacteria;Subgroup_17;uncultured_bacterium
UNI25885	3	2	9	9	3	8	6	2	1	2	1	9	5	2	5	6	Bacteria;Acidobacteria;Subgroup_17;uncultured_bacterium
UNI25887	0	3	10	12	8	1	1	5	2	1	0	2	5	4	3	3	Bacteria;Acidobacteria;Subgroup_17;uncultured_bacterium
UNI26012	6	0	15	11	1	2	6	5	3	1	2	8	5	7	0	4	Bacteria;Acidobacteria;Subgroup_17;uncultured_bacterium
UNI26144	12	3	34	17	8	9	9	16	3	7	8	17	34	38	14	19	Bacteria;Acidobacteria;Subgroup_17;uncultured_bacterium
UNI26157	9	6	53	37	8	4	15	12	3	1	3	13	12	11	8	5	Bacteria;Acidobacteria;Subgroup_17;uncultured_bacterium
UNI26326	3	4	27	13	3	4	5	3	3	2	1	7	7	5	4	5	Bacteria;Acidobacteria;Subgroup_17;uncultured_bacterium
UNI26387	3	7	14	4	6	4	3	7	1	2	1	9	3	4	5	4	Bacteria;Acidobacteria;Subgroup_17;uncultured_bacterium
UNI26459	7	3	32	10	5	4	6	8	1	3	1	10	8	14	10	7	Bacteria;Acidobacteria;Subgroup_17;uncultured_bacterium
UNI26505	4	3	24	15	3	6	6	3	1	2	0	6	8	4	3	2	Bacteria;Acidobacteria;Subgroup_17;uncultured_bacterium
UNI26591	8	7	47	39	1	5	8	8	1	1	1	11	15	11	6	8	Bacteria;Acidobacteria;Subgroup_17;uncultured_bacterium
UNI26613	135	70	372	234	39	50	136	131	71	42	43	173	196	185	57	72	Bacteria;Acidobacteria;Subgroup_17;uncultured_bacterium
UNI26888	4	4	9	2	7	10	8	8	2	4	3	6	18	6	15	30	Bacteria;Acidobacteria;Subgroup_17;uncultured_bacterium
UNI26929	2	1	15	10	2	2	6	7	2	0	1	5	1	8	0	8	Bacteria;Acidobacteria;Subgroup_17;uncultured_bacterium
UNI26932	7	2	20	14	3	2	5	4	2	0	2	8	3	6	4	1	Bacteria;Acidobacteria;Subgroup_17;uncultured_bacterium
UNI26969	6	3	30	11	9	7	9	4	2	0	1	19	23	17	8	6	Bacteria;Acidobacteria;Subgroup_17;uncultured_bacterium
UNI27097	6	1	20	10	8	3	2	5	2	1	1	9	13	10	15	8	Bacteria;Acidobacteria;Subgroup_17;uncultured_bacterium
UNI2711	9	4	28	8	13	6	22	23	5	5	5	13	13	12	12	25	Bacteria;Acidobacteria;Subgroup_17;uncultured_bacterium
UNI27243	3	1	13	14	4	2	6	5	0	1	1	4	5	4	3	3	Bacteria;Acidobacteria;Subgroup_17;uncultured_bacterium
UNI27248	1	0	24	13	3	2	3	7	3	0	2	14	11	3	7	8	Bacteria;Acidobacteria;Subgroup_17;uncultured_bacterium
UNI27404	4	0	20	6	2	2	7	2	3	0	1	9	3	4	3	4	Bacteria;Acidobacteria;Subgroup_17;uncultured_bacterium
UNI27416	6	3	18	19	1	1	6	7	0	0	0	5	8	4	2	1	Bacteria;Acidobacteria;Subgroup_17;uncultured_bacterium
UNI27422	1	4	34	29	5	5	14	7	4	0	2	6	13	11	8	6	Bacteria;Acidobacteria;Subgroup_17;uncultured_bacterium
UNI27511	5	6	50	21	1	1	6	6	3	1	3	13	18	6	3	3	Bacteria;Acidobacteria;Subgroup_17;uncultured_bacterium
UNI27555	6	2	24	16	3	3	4	8	1	2	4	8	7	7	6	8	Bacteria;Acidobacteria;Subgroup_17;uncultured_bacterium
UNI27574	27	21	132	29	20	16	38	41	31	31	13	65	51	47	45	40	Bacteria;Acidobacteria;Subgroup_17;uncultured_bacterium
UNI27592	11	3	40	27	8	7	12	16	2	2	3	16	10	10	6	20	Bacteria;Acidobacteria;Subgroup_17;uncultured_bacterium
UNI27634	5	2	32	20	6	3	7	4	1	1	0	11	19	15	4	8	Bacteria;Acidobacteria;Subgroup_17;uncultured_bacterium
UNI27672	2	3	35	16	3	4	10	9	1	3	4	10	6	9	5	14	Bacteria;Acidobacteria;Subgroup_17;uncultured_bacterium
UNI27701	8	4	41	18	3	4	4	7	2	3	2	15	5	7	8	6	Bacteria;Acidobacteria;Subgroup_17;uncultured_bacterium
UNI2773	5	5	19	11	10	8	23	33	4	3	2	10	9	12	9	22	Bacteria;Acidobacteria;Subgroup_17;uncultured_bacterium
UNI27739	5	3	22	9	1	3	3	7	2	2	1	7	6	2	3	2	Bacteria;Acidobacteria;Subgroup_17;uncultured_bacterium
UNI27751	8	7	36	15	12	10	13	14	5	8	12	6	30	33	17	29	Bacteria;Acidobacteria;Subgroup_17;uncultured_bacterium
UNI27815	6	3	14	8	4	5	6	3	1	0	2	9	6	2	8	4	Bacteria;Acidobacteria;Subgroup_17;uncultured_bacterium
UNI27844	4	3	23	13	3	6	4	2	2	0	3	10	6	7	4	2	Bacteria;Acidobacteria;Subgroup_17;uncultured_bacterium
UNI27904	7	3	26	17	4	2	5	5	1	1	2	11	12	9	3	5	Bacteria;Acidobacteria;Subgroup_17;uncultured_bacterium
UNI27942	1	4	21	14	2	1	5	2	3	3	0	2	6	4	2	3	Bacteria;Acidobacteria;Subgroup_17;uncultured_bacterium
UNI27947	4	1	30	12	0	2	7	7	2	0	2	1	6	2	2	8	Bacteria;Acidobacteria;Subgroup_17;uncultured_bacterium
UNI27961	5	2	19	16	3	1	6	8	1	1	4	11	8	7	4	8	Bacteria;Acidobacteria;Subgroup_17;uncultured_bacterium
UNI28045	4	3	28	19	1	3	4	5	3	1	1	3	11	8	5	7	Bacteria;Acidobacteria;Subgroup_17;uncultured_bacterium
UNI28268	12	12	30	10	6	8	13	15	4	9	4	11	38	24	16	26	Bacteria;Acidobacteria;Subgroup_17;uncultured_bacterium
UNI28276	7	6	51	20	6	3	3	5	1	0	3	7	12	8	8	6	Bacteria;Acidobacteria;Subgroup_17;uncultured_bacterium
UNI28322	7	7	38	19	7	3	9	10	2	0	6	8	16	12	3	10	Bacteria;Acidobacteria;Subgroup_17;uncultured_bacterium
UNI28352	9	6	32	27	2	4	11	6	2	4	0	10	11	7	5	5	Bacteria;Acidobacteria;Subgroup_17;uncultured_bacterium
UNI28386	3	4	12	3	6	6	10	8	1	1	0	4	3	6	9	8	Bacteria;Acidobacteria;Subgroup_17;uncultured_bacterium
UNI28409	6	1	23	20	4	4	7	4	4	1	3	14	9	11	7	8	Bacteria;Acidobacteria;Subgroup_17;uncultured_bacterium
UNI2844	12	5	25	14	9	7	17	18	4	1	5	8	7	6	13	24	Bacteria;Acidobacteria;Subgroup_17;uncultured_bacterium
UNI28489	4	7	26	6	4	7	12	14	5	3	3	23	23	41	11	26	Bacteria;Acidobacteria;Subgroup_17;uncultured_bacterium
UNI28505	9	5	55	28	5	3	15	10	5	0	5	9	8	9	5	4	Bacteria;Acidobacteria;Subgroup_17;uncultured_bacterium
UNI28569	10	6	59	28	4	4	11	5	3	1	2	11	10	5	5	15	Bacteria;Acidobacteria;Subgroup_17;uncultured_bacterium
UNI28627	3	4	14	13	3	5	7	4	0	1	2	6	9	3	4	3	Bacteria;Acidobacteria;Subgroup_17;uncultured_bacterium
UNI29007	1	0	13	2	4	7	6	2	1	3	1	6	9	8	6	6	Bacteria;Acidobacteria;Subgroup_17;uncultured_bacterium
UNI2904	1	2	13	13	3	3	4	8	0	1	2	5	11	13	4	7	Bacteria;Acidobacteria;Subgroup_17;uncultured_bacterium
UNI29114	1	4	28	10	3	6	4	5	4	1	3	6	6	2	2	3	Bacteria;Acidobacteria;Subgroup_17;uncultured_bacterium
UNI2921	5	5	21	9	9	6	12	15	5	2	6	16	19	18	10	15	Bacteria;Acidobacteria;Subgroup_17;uncultured_bacterium
UNI29432	3	0	11	11	2	1	3	5	1	0	1	4	2	5	4	4	Bacteria;Acidobacteria;Subgroup_17;uncultured_bacterium
UNI29718	2	3	24	19	2	0	2	1	1	4	2	7	17	11	5	10	Bacteria;Acidobacteria;Subgroup_17;uncultured_bacterium
UNI2991	5	3	28	13	6	16	19	14	1	3	4	14	10	9	8	24	Bacteria;Acidobacteria;Subgroup_17;uncultured_bacterium
UNI30049	3	2	24	16	1	4	6	2	4	1	2	6	6	4	2	1	Bacteria;Acidobacteria;Subgroup_17;uncultured_bacterium
UNI30107	5	2	23	7	6	2	7	6	5	0	1	18	9	4	3	6	Bacteria;Acidobacteria;Subgroup_17;uncultured_bacterium
UNI30137	8	9	63	38	4	7	8	9	0	2	0	9	9	9	6	7	Bacteria;Acidobacteria;Subgroup_17;uncultured_bacterium
UNI30168	5	2	22	12	8	1	6	5	1	1	1	9	6	4	5	7	Bacteria;Acidobacteria;Subgroup_17;uncultured_bacterium
UNI30464	6	2	36	30	0	3	2	4	1	1	2	16	10	9	3	14	Bacteria;Acidobacteria;Subgroup_17;uncultured_bacterium
UNI30520	2	1	11	9	1	2	4	2	2	1	2	7	4	6	0	0	Bacteria;Acidobacteria;Subgroup_17;uncultured_bacterium
UNI3055	14	4	23	12	10	10	22	27	4	3	2	20	13	7	18	16	Bacteria;Acidobacteria;Subgroup_17;uncultured_bacterium
UNI30618	10	5	41	23	4	3	4	10	3	3	2	11	11	7	5	9	Bacteria;Acidobacteria;Subgroup_17;uncultured_bacterium
UNI30783	8	5	35	14	4	0	8	2	6	3	2	11	12	11	4	9	Bacteria;Acidobacteria;Subgroup_17;uncultured_bacterium
UNI30787	4	0	17	7	3	0	5	7	1	1	1	3	4	3	6	7	Bacteria;Acidobacteria;Subgroup_17;uncultured_bacterium
UNI30800	6	0	12	8	1	0	2	3	0	2	3	3	4	6	6	4	Bacteria;Acidobacteria;Subgroup_17;uncultured_bacterium
UNI31026	7	3	14	11	5	3	5	13	1	2	0	8	8	2	16	12	Bacteria;Acidobacteria;Subgroup_17;uncultured_bacterium
UNI31109	10	2	27	24	2	2	3	2	5	1	4	8	8	8	5	5	Bacteria;Acidobacteria;Subgroup_17;uncultured_bacterium
UNI31149	9	10	21	11	9	6	13	25	1	1	2	16	17	19	23	24	Bacteria;Acidobacteria;Subgroup_17;uncultured_bacterium
UNI31216	9	1	28	22	6	3	11	6	1	3	1	5	11	13	6	7	Bacteria;Acidobacteria;Subgroup_17;uncultured_bacterium
UNI31423	4	4	15	10	10	9	6	5	3	2	0	7	6	6	13	8	Bacteria;Acidobacteria;Subgroup_17;uncultured_bacterium
UNI3146	2	2	22	19	5	2	5	7	3	1	0	8	9	7	1	7	Bacteria;Acidobacteria;Subgroup_17;uncultured_bacterium
UNI31501	7	3	50	25	3	3	8	20	5	4	3	12	11	7	6	10	Bacteria;Acidobacteria;Subgroup_17;uncultured_bacterium
UNI31522	8	3	48	15	2	6	8	14	3	0	0	9	10	6	9	14	Bacteria;Acidobacteria;Subgroup_17;uncultured_bacterium
UNI31556	2	1	22	14	1	4	9	3	2	0	0	8	2	5	3	4	Bacteria;Acidobacteria;Subgroup_17;uncultured_bacterium
UNI31767	6	2	36	11	29	22	28	20	13	6	7	30	49	52	26	32	Bacteria;Acidobacteria;Subgroup_17;uncultured_bacterium
UNI31788	5	1	17	19	2	5	5	8	1	1	3	14	16	10	3	7	Bacteria;Acidobacteria;Subgroup_17;uncultured_bacterium
UNI31801	5	3	18	15	2	4	11	5	5	2	1	11	21	10	1	4	Bacteria;Acidobacteria;Subgroup_17;uncultured_bacterium
UNI31873	5	6	55	18	0	5	6	3	5	1	2	6	13	8	4	2	Bacteria;Acidobacteria;Subgroup_17;uncultured_bacterium
UNI32137	3	1	9	7	5	2	8	4	1	2	0	6	11	9	11	5	Bacteria;Acidobacteria;Subgroup_17;uncultured_bacterium
UNI32140	5	6	29	13	8	9	19	24	4	2	4	9	13	8	9	14	Bacteria;Acidobacteria;Subgroup_17;uncultured_bacterium
UNI32145	6	0	15	11	1	1	2	5	2	1	1	4	3	3	2	2	Bacteria;Acidobacteria;Subgroup_17;uncultured_bacterium
UNI32177	6	7	34	22	6	3	7	6	6	4	9	18	23	8	9	9	Bacteria;Acidobacteria;Subgroup_17;uncultured_bacterium
UNI32189	8	1	20	9	4	3	7	2	3	3	0	13	14	15	3	4	Bacteria;Acidobacteria;Subgroup_17;uncultured_bacterium
UNI32227	7	3	19	9	5	7	8	10	2	2	2	5	6	6	11	18	Bacteria;Acidobacteria;Subgroup_17;uncultured_bacterium
UNI32468	8	0	13	18	6	5	10	14	2	6	5	13	20	11	19	15	Bacteria;Acidobacteria;Subgroup_17;uncultured_bacterium
UNI32479	7	2	38	17	6	4	4	9	5	2	4	9	9	16	5	8	Bacteria;Acidobacteria;Subgroup_17;uncultured_bacterium
UNI32518	4	2	43	22	11	3	14	12	4	2	10	15	29	18	4	9	Bacteria;Acidobacteria;Subgroup_17;uncultured_bacterium
UNI32624	5	11	33	14	4	6	12	20	8	3	7	15	32	33	11	15	Bacteria;Acidobacteria;Subgroup_17;uncultured_bacterium
UNI3263	5	13	21	13	14	8	10	24	3	1	4	17	16	12	9	20	Bacteria;Acidobacteria;Subgroup_17;uncultured_bacterium
UNI32760	11	5	55	17	2	1	3	8	2	1	2	9	5	5	3	5	Bacteria;Acidobacteria;Subgroup_17;uncultured_bacterium
UNI33009	6	2	32	18	4	1	4	4	1	2	3	13	5	8	4	9	Bacteria;Acidobacteria;Subgroup_17;uncultured_bacterium
UNI33021	4	2	12	14	5	4	1	6	1	2	0	5	7	6	5	5	Bacteria;Acidobacteria;Subgroup_17;uncultured_bacterium
UNI33128	7	2	23	18	9	7	12	9	3	2	3	9	12	13	24	15	Bacteria;Acidobacteria;Subgroup_17;uncultured_bacterium
UNI33232	14	5	31	9	5	11	13	11	5	2	6	19	27	34	18	25	Bacteria;Acidobacteria;Subgroup_17;uncultured_bacterium
UNI33308	4	3	14	7	4	3	2	3	0	0	1	9	11	0	7	10	Bacteria;Acidobacteria;Subgroup_17;uncultured_bacterium
UNI33375	7	11	44	23	6	1	10	14	2	3	4	6	14	10	9	7	Bacteria;Acidobacteria;Subgroup_17;uncultured_bacterium
UNI33434	16	1	44	18	6	3	5	9	4	0	1	9	8	11	12	15	Bacteria;Acidobacteria;Subgroup_17;uncultured_bacterium
UNI33456	3	2	28	17	5	4	9	2	3	0	2	12	5	4	2	5	Bacteria;Acidobacteria;Subgroup_17;uncultured_bacterium
UNI33528	5	3	14	14	2	1	6	7	4	1	2	9	5	3	3	6	Bacteria;Acidobacteria;Subgroup_17;uncultured_bacterium
UNI33623	6	0	33	15	20	24	15	16	13	6	12	15	47	45	30	49	Bacteria;Acidobacteria;Subgroup_17;uncultured_bacterium
UNI3384	11	4	23	13	10	11	16	31	4	5	4	18	15	13	19	21	Bacteria;Acidobacteria;Subgroup_17;uncultured_bacterium
UNI3390	7	7	16	15	6	12	19	23	0	2	3	12	5	7	11	20	Bacteria;Acidobacteria;Subgroup_17;uncultured_bacterium
UNI34027	5	3	17	12	11	6	2	3	1	3	2	9	8	8	6	8	Bacteria;Acidobacteria;Subgroup_17;uncultured_bacterium
UNI34077	33	17	158	29	17	23	32	49	29	30	11	66	54	64	65	46	Bacteria;Acidobacteria;Subgroup_17;uncultured_bacterium
UNI34112	2	0	14	8	1	2	3	1	0	0	0	6	2	6	2	1	Bacteria;Acidobacteria;Subgroup_17;uncultured_bacterium
UNI34135	4	1	9	7	7	7	6	6	3	4	1	9	6	9	16	18	Bacteria;Acidobacteria;Subgroup_17;uncultured_bacterium
UNI34214	6	3	28	14	10	5	4	5	2	5	4	4	20	15	8	3	Bacteria;Acidobacteria;Subgroup_17;uncultured_bacterium
UNI34266	4	0	32	19	7	4	10	5	2	1	2	11	10	11	3	2	Bacteria;Acidobacteria;Subgroup_17;uncultured_bacterium
UNI34337	13	5	42	19	9	8	14	13	5	6	7	21	36	31	21	30	Bacteria;Acidobacteria;Subgroup_17;uncultured_bacterium
UNI34339	5	1	20	7	4	2	6	6	3	0	1	13	9	5	3	3	Bacteria;Acidobacteria;Subgroup_17;uncultured_bacterium
UNI34362	1	0	14	9	4	4	4	6	1	3	0	3	6	2	2	6	Bacteria;Acidobacteria;Subgroup_17;uncultured_bacterium
UNI34418	6	6	21	8	5	2	3	5	5	0	4	11	8	9	7	8	Bacteria;Acidobacteria;Subgroup_17;uncultured_bacterium
UNI34457	9	3	7	6	7	4	5	9	2	0	4	7	6	3	4	6	Bacteria;Acidobacteria;Subgroup_17;uncultured_bacterium
UNI34583	5	4	22	17	5	3	8	6	1	2	2	13	19	10	3	3	Bacteria;Acidobacteria;Subgroup_17;uncultured_bacterium
UNI34631	12	2	20	17	7	5	9	11	5	2	2	14	14	8	9	16	Bacteria;Acidobacteria;Subgroup_17;uncultured_bacterium
UNI34810	2	2	13	11	0	3	3	7	2	1	3	4	5	5	1	4	Bacteria;Acidobacteria;Subgroup_17;uncultured_bacterium
UNI34900	2	4	17	10	2	1	2	10	4	3	4	7	10	7	1	4	Bacteria;Acidobacteria;Subgroup_17;uncultured_bacterium
UNI3494	10	3	29	13	9	11	34	18	3	3	6	12	9	12	11	20	Bacteria;Acidobacteria;Subgroup_17;uncultured_bacterium
UNI35021	2	4	15	12	7	4	7	5	1	0	1	3	10	4	4	6	Bacteria;Acidobacteria;Subgroup_17;uncultured_bacterium
UNI35063	8	3	18	10	4	1	3	6	1	2	1	8	8	9	6	9	Bacteria;Acidobacteria;Subgroup_17;uncultured_bacterium
UNI35110	9	1	20	10	3	3	8	5	1	2	4	13	11	7	3	5	Bacteria;Acidobacteria;Subgroup_17;uncultured_bacterium
UNI35112	7	5	39	15	4	3	8	8	1	1	3	11	3	11	10	15	Bacteria;Acidobacteria;Subgroup_17;uncultured_bacterium
UNI35437	3	1	22	13	2	3	4	3	2	1	0	7	6	2	6	4	Bacteria;Acidobacteria;Subgroup_17;uncultured_bacterium
UNI35531	1	2	16	8	3	3	4	4	2	2	1	7	3	7	4	5	Bacteria;Acidobacteria;Subgroup_17;uncultured_bacterium
UNI35753	8	3	30	28	3	6	6	9	1	2	1	7	7	16	5	4	Bacteria;Acidobacteria;Subgroup_17;uncultured_bacterium
UNI35762	8	5	32	14	9	13	10	16	10	5	7	13	26	28	14	29	Bacteria;Acidobacteria;Subgroup_17;uncultured_bacterium
UNI35777	2	1	24	12	4	4	1	5	4	1	2	4	8	4	4	3	Bacteria;Acidobacteria;Subgroup_17;uncultured_bacterium
UNI35778	6	3	19	12	5	6	15	14	3	1	5	12	21	8	13	10	Bacteria;Acidobacteria;Subgroup_17;uncultured_bacterium
UNI35785	4	3	33	18	0	3	4	2	3	2	1	9	12	11	6	7	Bacteria;Acidobacteria;Subgroup_17;uncultured_bacterium
UNI35893	7	1	25	10	1	2	5	2	1	1	1	3	7	6	2	3	Bacteria;Acidobacteria;Subgroup_17;uncultured_bacterium
UNI35906	2	2	12	6	8	4	3	4	1	1	2	6	3	5	6	5	Bacteria;Acidobacteria;Subgroup_17;uncultured_bacterium
UNI35917	4	2	18	15	5	5	4	4	4	4	6	7	4	5	7	5	Bacteria;Acidobacteria;Subgroup_17;uncultured_bacterium
UNI36009	8	0	28	14	2	2	8	7	2	2	2	8	10	6	6	3	Bacteria;Acidobacteria;Subgroup_17;uncultured_bacterium
UNI36115	9	2	37	19	3	1	4	6	2	2	3	5	8	3	2	4	Bacteria;Acidobacteria;Subgroup_17;uncultured_bacterium
UNI3635	12	7	31	9	10	11	18	23	2	1	1	11	12	6	26	14	Bacteria;Acidobacteria;Subgroup_17;uncultured_bacterium
UNI36443	3	4	30	8	5	5	11	7	2	0	0	2	16	6	8	6	Bacteria;Acidobacteria;Subgroup_17;uncultured_bacterium
UNI36468	13	5	52	29	4	3	15	10	5	3	1	10	8	10	6	6	Bacteria;Acidobacteria;Subgroup_17;uncultured_bacterium
UNI36486	3	3	19	14	4	3	3	6	7	3	0	8	9	10	4	4	Bacteria;Acidobacteria;Subgroup_17;uncultured_bacterium
UNI36556	2	3	13	12	6	7	13	16	1	0	1	5	13	2	10	15	Bacteria;Acidobacteria;Subgroup_17;uncultured_bacterium
UNI36583	12	5	36	18	9	7	15	14	2	3	4	12	12	7	8	11	Bacteria;Acidobacteria;Subgroup_17;uncultured_bacterium
UNI36781	5	3	17	14	1	3	9	3	3	4	1	8	8	7	6	10	Bacteria;Acidobacteria;Subgroup_17;uncultured_bacterium
UNI37176	3	3	21	16	11	4	14	18	4	2	1	13	16	20	7	11	Bacteria;Acidobacteria;Subgroup_17;uncultured_bacterium
UNI37188	9	4	21	11	5	4	7	7	2	0	2	11	14	15	7	6	Bacteria;Acidobacteria;Subgroup_17;uncultured_bacterium
UNI37202	8	3	42	16	1	5	8	4	6	1	4	10	13	11	3	2	Bacteria;Acidobacteria;Subgroup_17;uncultured_bacterium
UNI37249	4	3	10	10	5	6	7	4	2	0	0	11	4	8	6	10	Bacteria;Acidobacteria;Subgroup_17;uncultured_bacterium
UNI37260	2	1	5	3	5	4	3	5	3	0	0	7	12	5	6	2	Bacteria;Acidobacteria;Subgroup_17;uncultured_bacterium
UNI37275	14	2	47	15	1	0	5	5	1	0	4	14	5	9	4	2	Bacteria;Acidobacteria;Subgroup_17;uncultured_bacterium
UNI37283	6	3	47	22	2	2	14	7	3	2	2	10	7	7	8	11	Bacteria;Acidobacteria;Subgroup_17;uncultured_bacterium
UNI37351	15	7	24	10	10	11	13	26	6	3	5	16	34	41	28	22	Bacteria;Acidobacteria;Subgroup_17;uncultured_bacterium
UNI37483	8	5	49	28	4	4	5	17	5	0	4	17	8	13	8	12	Bacteria;Acidobacteria;Subgroup_17;uncultured_bacterium
UNI37514	3	2	12	9	1	3	6	3	0	0	2	4	7	5	2	1	Bacteria;Acidobacteria;Subgroup_17;uncultured_bacterium
UNI37521	13	1	54	17	3	2	5	13	3	0	3	10	10	6	4	9	Bacteria;Acidobacteria;Subgroup_17;uncultured_bacterium
UNI37551	10	6	37	20	4	5	9	3	2	3	4	13	23	7	7	9	Bacteria;Acidobacteria;Subgroup_17;uncultured_bacterium
UNI37601	9	5	35	16	4	6	8	9	7	3	2	22	24	16	10	18	Bacteria;Acidobacteria;Subgroup_17;uncultured_bacterium
UNI3777	1	4	24	19	6	5	5	7	1	2	1	10	3	6	9	5	Bacteria;Acidobacteria;Subgroup_17;uncultured_bacterium
UNI37873	11	6	33	13	1	4	9	9	3	2	1	8	11	7	4	4	Bacteria;Acidobacteria;Subgroup_17;uncultured_bacterium
UNI37969	1	2	13	4	5	2	4	4	3	0	1	3	4	6	6	11	Bacteria;Acidobacteria;Subgroup_17;uncultured_bacterium
UNI38242	7	3	24	15	3	4	2	6	4	2	3	17	14	16	5	1	Bacteria;Acidobacteria;Subgroup_17;uncultured_bacterium
UNI38281	6	7	48	18	1	1	10	10	3	4	1	16	15	4	5	10	Bacteria;Acidobacteria;Subgroup_17;uncultured_bacterium
UNI38319	6	1	20	13	5	7	11	4	0	1	2	3	10	6	10	11	Bacteria;Acidobacteria;Subgroup_17;uncultured_bacterium
UNI38369	3	1	22	9	2	7	7	6	2	1	0	8	8	3	6	12	Bacteria;Acidobacteria;Subgroup_17;uncultured_bacterium
UNI38558	3	3	16	16	5	2	3	4	2	0	1	6	8	8	6	5	Bacteria;Acidobacteria;Subgroup_17;uncultured_bacterium
UNI38602	6	4	34	26	6	1	6	6	5	3	3	15	13	5	5	5	Bacteria;Acidobacteria;Subgroup_17;uncultured_bacterium
UNI38635	6	2	15	6	7	10	10	12	3	2	3	6	20	19	17	21	Bacteria;Acidobacteria;Subgroup_17;uncultured_bacterium
UNI38682	5	7	33	16	35	15	12	15	5	5	4	12	64	45	31	52	Bacteria;Acidobacteria;Subgroup_17;uncultured_bacterium
UNI38754	5	0	17	7	12	4	5	5	2	2	2	10	9	8	6	15	Bacteria;Acidobacteria;Subgroup_17;uncultured_bacterium
UNI38796	7	6	37	13	8	6	13	9	2	0	0	8	10	5	6	12	Bacteria;Acidobacteria;Subgroup_17;uncultured_bacterium
UNI38886	8	3	35	18	1	1	8	2	4	0	5	5	16	16	2	3	Bacteria;Acidobacteria;Subgroup_17;uncultured_bacterium
UNI38925	23	28	166	28	17	29	36	28	34	41	17	76	51	41	40	35	Bacteria;Acidobacteria;Subgroup_17;uncultured_bacterium
UNI38966	6	2	23	16	4	2	4	6	4	0	4	14	14	14	3	3	Bacteria;Acidobacteria;Subgroup_17;uncultured_bacterium
UNI38972	3	6	35	24	2	4	13	6	4	1	2	9	10	8	5	8	Bacteria;Acidobacteria;Subgroup_17;uncultured_bacterium
UNI38994	11	3	35	13	3	4	8	7	2	1	2	11	15	14	6	5	Bacteria;Acidobacteria;Subgroup_17;uncultured_bacterium
UNI39077	5	2	7	9	4	3	1	10	0	1	0	6	7	7	5	3	Bacteria;Acidobacteria;Subgroup_17;uncultured_bacterium
UNI39270	27	9	121	63	11	9	17	19	9	7	7	25	22	24	8	17	Bacteria;Acidobacteria;Subgroup_17;uncultured_bacterium
UNI39278	12	6	90	29	3	3	10	6	0	0	2	5	8	5	7	6	Bacteria;Acidobacteria;Subgroup_17;uncultured_bacterium
UNI39749	2	4	35	12	3	5	5	8	1	1	2	12	7	8	5	2	Bacteria;Acidobacteria;Subgroup_17;uncultured_bacterium
UNI39765	6	2	24	10	1	1	9	6	3	1	2	12	4	4	2	3	Bacteria;Acidobacteria;Subgroup_17;uncultured_bacterium
UNI39860	4	4	58	17	2	3	4	5	3	3	2	14	13	9	2	5	Bacteria;Acidobacteria;Subgroup_17;uncultured_bacterium
UNI39928	3	2	21	15	3	2	1	5	2	1	1	10	4	6	5	3	Bacteria;Acidobacteria;Subgroup_17;uncultured_bacterium
UNI39971	8	7	18	10	8	6	4	4	2	2	2	6	7	6	8	5	Bacteria;Acidobacteria;Subgroup_17;uncultured_bacterium
UNI40026	3	2	11	10	6	4	8	12	0	2	2	10	6	6	7	17	Bacteria;Acidobacteria;Subgroup_17;uncultured_bacterium
UNI40054	9	1	43	19	8	7	13	18	8	6	3	11	23	26	16	11	Bacteria;Acidobacteria;Subgroup_17;uncultured_bacterium
UNI40151	10	8	37	25	5	3	21	17	5	1	0	11	14	12	12	7	Bacteria;Acidobacteria;Subgroup_17;uncultured_bacterium
UNI40228	2	2	21	15	4	1	5	7	0	3	2	14	9	7	6	5	Bacteria;Acidobacteria;Subgroup_17;uncultured_bacterium
UNI4034	11	8	29	10	12	6	21	19	2	2	4	13	12	10	15	17	Bacteria;Acidobacteria;Subgroup_17;uncultured_bacterium
UNI40507	1	0	15	7	4	8	7	6	3	2	4	8	17	9	6	5	Bacteria;Acidobacteria;Subgroup_17;uncultured_bacterium
UNI40509	7	3	21	14	4	3	6	4	5	1	0	11	11	5	1	7	Bacteria;Acidobacteria;Subgroup_17;uncultured_bacterium
UNI40642	6	2	16	11	4	4	3	6	2	0	0	7	8	9	7	6	Bacteria;Acidobacteria;Subgroup_17;uncultured_bacterium
UNI40708	3	1	10	5	8	6	3	1	2	1	0	5	6	7	4	7	Bacteria;Acidobacteria;Subgroup_17;uncultured_bacterium
UNI40723	7	0	23	5	3	3	2	5	2	0	0	5	3	6	2	4	Bacteria;Acidobacteria;Subgroup_17;uncultured_bacterium
UNI40765	2	4	20	20	5	4	8	6	2	1	2	7	9	5	4	5	Bacteria;Acidobacteria;Subgroup_17;uncultured_bacterium
UNI4092	2	1	29	23	7	4	4	5	0	1	0	10	8	13	6	3	Bacteria;Acidobacteria;Subgroup_17;uncultured_bacterium
UNI4471	8	7	21	12	4	6	13	33	2	4	1	8	7	13	10	14	Bacteria;Acidobacteria;Subgroup_17;uncultured_bacterium
UNI4563	4	1	20	17	2	3	10	8	1	1	2	2	6	1	7	6	Bacteria;Acidobacteria;Subgroup_17;uncultured_bacterium
UNI4810	12	6	24	16	11	7	19	38	5	4	2	11	21	11	17	27	Bacteria;Acidobacteria;Subgroup_17;uncultured_bacterium
UNI4984	12	4	28	15	9	10	22	19	0	2	2	9	14	10	17	13	Bacteria;Acidobacteria;Subgroup_17;uncultured_bacterium
UNI5043	2	0	21	16	3	3	4	7	1	3	2	7	4	7	6	4	Bacteria;Acidobacteria;Subgroup_17;uncultured_bacterium
UNI5205	5	3	23	10	2	3	4	6	2	1	1	13	7	4	3	2	Bacteria;Acidobacteria;Subgroup_17;uncultured_bacterium
UNI5346	2	4	25	22	2	2	10	7	1	0	3	9	9	6	7	8	Bacteria;Acidobacteria;Subgroup_17;uncultured_bacterium
UNI5407	6	4	26	9	6	4	21	20	3	2	1	13	8	8	10	14	Bacteria;Acidobacteria;Subgroup_17;uncultured_bacterium
UNI5547	13	5	17	13	6	3	21	25	2	8	4	13	14	14	16	20	Bacteria;Acidobacteria;Subgroup_17;uncultured_bacterium
UNI5593	3	3	16	25	3	2	5	6	0	0	3	6	8	5	3	0	Bacteria;Acidobacteria;Subgroup_17;uncultured_bacterium
UNI5758	9	8	30	16	12	4	17	28	3	1	3	16	11	15	15	20	Bacteria;Acidobacteria;Subgroup_17;uncultured_bacterium
UNI5773	14	10	31	13	6	6	23	22	4	4	2	17	11	18	13	11	Bacteria;Acidobacteria;Subgroup_17;uncultured_bacterium
UNI5911	9	5	26	10	9	8	16	21	4	2	2	11	11	10	20	25	Bacteria;Acidobacteria;Subgroup_17;uncultured_bacterium
UNI6035	11	3	31	15	3	8	22	21	3	2	3	17	9	9	14	22	Bacteria;Acidobacteria;Subgroup_17;uncultured_bacterium
UNI6161	4	3	18	14	7	3	4	8	1	1	0	6	7	9	3	4	Bacteria;Acidobacteria;Subgroup_17;uncultured_bacterium
UNI6249	6	1	13	16	3	0	6	8	2	1	1	7	6	5	4	4	Bacteria;Acidobacteria;Subgroup_17;uncultured_bacterium
UNI6285	6	11	68	31	3	3	6	9	6	4	2	12	15	10	5	12	Bacteria;Acidobacteria;Subgroup_17;uncultured_bacterium
UNI6360	8	2	17	18	2	5	9	9	2	0	1	6	6	4	4	4	Bacteria;Acidobacteria;Subgroup_17;uncultured_bacterium
UNI6462	3	2	21	9	3	2	5	5	2	3	0	2	8	5	1	2	Bacteria;Acidobacteria;Subgroup_17;uncultured_bacterium
UNI6472	1	2	23	11	3	3	2	7	2	2	2	3	4	4	5	9	Bacteria;Acidobacteria;Subgroup_17;uncultured_bacterium
UNI6685	7	2	28	15	5	3	5	9	0	1	0	12	9	6	6	6	Bacteria;Acidobacteria;Subgroup_17;uncultured_bacterium
UNI6737	9	6	56	38	5	1	12	13	1	2	5	13	7	9	3	8	Bacteria;Acidobacteria;Subgroup_17;uncultured_bacterium
UNI6996	2	3	16	23	5	3	6	8	4	1	2	2	7	6	6	4	Bacteria;Acidobacteria;Subgroup_17;uncultured_bacterium
UNI7082	2	4	40	21	4	4	6	13	4	0	5	14	12	11	13	8	Bacteria;Acidobacteria;Subgroup_17;uncultured_bacterium
UNI7214	6	2	31	25	2	6	4	5	3	0	0	6	11	8	5	4	Bacteria;Acidobacteria;Subgroup_17;uncultured_bacterium
UNI7236	3	1	26	24	8	2	2	10	2	5	1	9	11	10	2	6	Bacteria;Acidobacteria;Subgroup_17;uncultured_bacterium
UNI7309	3	3	25	16	6	2	11	5	3	1	1	5	5	6	7	6	Bacteria;Acidobacteria;Subgroup_17;uncultured_bacterium
UNI7378	2	2	27	14	1	5	7	4	2	1	2	5	7	2	5	6	Bacteria;Acidobacteria;Subgroup_17;uncultured_bacterium
UNI7444	8	2	27	11	6	5	26	22	2	1	3	7	12	10	6	17	Bacteria;Acidobacteria;Subgroup_17;uncultured_bacterium
UNI7807	5	3	47	28	5	2	8	13	0	4	3	10	7	7	6	7	Bacteria;Acidobacteria;Subgroup_17;uncultured_bacterium
UNI7851	8	7	30	11	3	12	19	16	5	5	6	12	10	10	15	20	Bacteria;Acidobacteria;Subgroup_17;uncultured_bacterium
UNI7973	3	2	30	10	4	6	2	4	2	0	3	8	7	3	3	1	Bacteria;Acidobacteria;Subgroup_17;uncultured_bacterium
UNI8158	1	3	19	15	3	3	10	7	1	0	3	9	10	10	3	4	Bacteria;Acidobacteria;Subgroup_17;uncultured_bacterium
UNI8178	3	3	16	7	2	2	3	9	3	1	3	5	4	5	3	3	Bacteria;Acidobacteria;Subgroup_17;uncultured_bacterium
UNI8196	12	4	20	8	7	9	22	20	3	5	2	18	11	17	18	23	Bacteria;Acidobacteria;Subgroup_17;uncultured_bacterium
UNI8378	4	1	25	21	2	3	4	14	1	0	0	9	7	6	4	8	Bacteria;Acidobacteria;Subgroup_17;uncultured_bacterium
UNI8526	1	1	16	9	1	0	1	3	0	2	0	7	6	7	5	7	Bacteria;Acidobacteria;Subgroup_17;uncultured_bacterium
UNI8781	3	2	27	16	2	2	6	6	4	0	0	6	8	7	3	10	Bacteria;Acidobacteria;Subgroup_17;uncultured_bacterium
UNI8862	4	5	22	18	6	1	2	6	4	2	1	10	10	7	4	3	Bacteria;Acidobacteria;Subgroup_17;uncultured_bacterium
UNI8886	9	2	50	26	3	1	8	7	2	3	2	19	14	6	4	15	Bacteria;Acidobacteria;Subgroup_17;uncultured_bacterium
UNI8944	2	3	29	8	2	3	1	2	2	3	1	13	14	7	3	5	Bacteria;Acidobacteria;Subgroup_17;uncultured_bacterium
UNI8964	2	0	14	16	0	3	2	5	3	1	1	5	8	4	4	2	Bacteria;Acidobacteria;Subgroup_17;uncultured_bacterium
UNI9140	5	2	17	13	1	3	6	6	0	2	1	4	4	7	3	4	Bacteria;Acidobacteria;Subgroup_17;uncultured_bacterium
UNI9305	10	5	34	16	7	8	17	15	1	0	1	15	8	10	11	22	Bacteria;Acidobacteria;Subgroup_17;uncultured_bacterium
UNI9316	3	6	36	14	3	1	4	5	1	1	3	6	5	8	1	6	Bacteria;Acidobacteria;Subgroup_17;uncultured_bacterium
UNI9476	5	7	27	17	9	11	16	22	5	2	3	10	14	13	11	16	Bacteria;Acidobacteria;Subgroup_17;uncultured_bacterium
UNI9515	2	0	21	7	0	1	6	9	2	1	4	6	7	6	1	5	Bacteria;Acidobacteria;Subgroup_17;uncultured_bacterium
UNI9761	3	0	15	23	7	1	7	5	2	0	2	10	4	6	3	6	Bacteria;Acidobacteria;Subgroup_17;uncultured_bacterium
UNI9762	2	1	18	13	5	7	12	7	0	0	0	4	9	8	4	4	Bacteria;Acidobacteria;Subgroup_17;uncultured_bacterium
UNI9839	4	4	12	11	3	2	4	3	0	1	1	11	6	8	1	6	Bacteria;Acidobacteria;Subgroup_17;uncultured_bacterium
UNI9841	2	1	20	13	4	0	3	3	1	0	4	4	10	7	2	4	Bacteria;Acidobacteria;Subgroup_17;uncultured_bacterium
UNI9842	4	1	21	16	1	3	10	6	0	1	3	8	8	6	3	6	Bacteria;Acidobacteria;Subgroup_17;uncultured_bacterium
UNI9847	3	2	11	7	4	1	5	8	1	2	3	3	7	6	4	4	Bacteria;Acidobacteria;Subgroup_17;uncultured_bacterium
UNI9861	11	4	47	19	8	3	2	2	3	1	0	15	14	5	8	3	Bacteria;Acidobacteria;Subgroup_17;uncultured_bacterium
UNI38051	2143	1702	13232	4370	2130	2313	1936	1946	1354	912	1636	5757	5632	5580	3798	3297	Bacteria;Acidobacteria;Subgroup_18;uncultured_Acidobacteria_bacterium
UNI10241	5	5	10	12	8	11	21	29	3	3	2	9	9	17	17	18	Bacteria;Acidobacteria;Subgroup_21;uncultured_bacterium
UNI11032	9	10	9	8	6	7	14	11	10	7	2	18	12	12	6	9	Bacteria;Acidobacteria;Subgroup_21;uncultured_bacterium
UNI11077	4	2	9	11	5	8	27	23	4	5	3	11	19	13	18	15	Bacteria;Acidobacteria;Subgroup_21;uncultured_bacterium
UNI11207	19	14	17	22	13	17	27	30	18	8	4	29	7	16	15	16	Bacteria;Acidobacteria;Subgroup_21;uncultured_bacterium
UNI11927	6	6	11	11	9	9	17	17	3	4	3	9	10	15	13	16	Bacteria;Acidobacteria;Subgroup_21;uncultured_bacterium
UNI12221	6	4	10	7	12	7	11	21	1	4	3	8	12	10	14	15	Bacteria;Acidobacteria;Subgroup_21;uncultured_bacterium
UNI12687	4	2	13	13	9	15	25	27	6	1	1	7	9	14	19	17	Bacteria;Acidobacteria;Subgroup_21;uncultured_bacterium
UNI12716	8	9	2	12	7	12	22	8	10	4	6	16	7	9	7	14	Bacteria;Acidobacteria;Subgroup_21;uncultured_bacterium
UNI13447	8	14	8	9	10	9	17	6	5	7	11	11	10	8	8	14	Bacteria;Acidobacteria;Subgroup_21;uncultured_bacterium
UNI13651	5	0	11	9	5	10	17	24	2	5	1	20	18	13	23	24	Bacteria;Acidobacteria;Subgroup_21;uncultured_bacterium
UNI13841	9	10	11	12	10	6	12	27	11	7	8	24	14	4	9	16	Bacteria;Acidobacteria;Subgroup_21;uncultured_bacterium
UNI13909	8	7	12	7	8	10	13	19	5	4	5	23	9	5	10	9	Bacteria;Acidobacteria;Subgroup_21;uncultured_bacterium
UNI13952	5	7	12	10	6	12	12	22	13	4	5	17	10	9	7	8	Bacteria;Acidobacteria;Subgroup_21;uncultured_bacterium
UNI14379	8	10	14	6	7	8	26	13	8	7	4	18	9	10	10	12	Bacteria;Acidobacteria;Subgroup_21;uncultured_bacterium
UNI14553	9	8	12	12	13	3	17	13	9	5	2	16	15	10	7	12	Bacteria;Acidobacteria;Subgroup_21;uncultured_bacterium
UNI14779	9	6	11	9	9	7	19	23	6	4	4	21	11	14	15	8	Bacteria;Acidobacteria;Subgroup_21;uncultured_bacterium
UNI15680	7	1	17	13	9	3	22	24	5	3	3	11	8	11	14	15	Bacteria;Acidobacteria;Subgroup_21;uncultured_bacterium
UNI16010	9	8	12	8	14	4	10	21	11	2	6	19	9	10	11	17	Bacteria;Acidobacteria;Subgroup_21;uncultured_bacterium
UNI16026	9	9	12	8	9	15	18	17	10	2	6	23	8	6	11	9	Bacteria;Acidobacteria;Subgroup_21;uncultured_bacterium
UNI16080	10	15	23	18	21	17	21	28	12	10	6	25	24	11	14	15	Bacteria;Acidobacteria;Subgroup_21;uncultured_bacterium
UNI16313	4	12	14	9	17	9	19	33	8	7	9	22	17	14	17	31	Bacteria;Acidobacteria;Subgroup_21;uncultured_bacterium
UNI16400	8	6	12	11	4	4	16	13	2	3	2	18	13	15	13	17	Bacteria;Acidobacteria;Subgroup_21;uncultured_bacterium
UNI16753	9	7	18	9	13	6	11	34	9	4	4	19	8	14	9	10	Bacteria;Acidobacteria;Subgroup_21;uncultured_bacterium
UNI16797	7	5	14	6	12	9	30	16	2	0	2	10	12	11	22	32	Bacteria;Acidobacteria;Subgroup_21;uncultured_bacterium
UNI18196	4	7	13	8	10	9	11	22	5	7	4	12	13	9	12	8	Bacteria;Acidobacteria;Subgroup_21;uncultured_bacterium
UNI18502	7	2	9	14	7	10	22	16	3	1	3	8	12	11	17	14	Bacteria;Acidobacteria;Subgroup_21;uncultured_bacterium
UNI18661	8	6	11	7	8	10	19	21	14	3	5	17	8	13	8	13	Bacteria;Acidobacteria;Subgroup_21;uncultured_bacterium
UNI18713	4	6	8	5	8	10	18	15	4	5	5	14	13	14	8	13	Bacteria;Acidobacteria;Subgroup_21;uncultured_bacterium
UNI19114	7	6	7	11	5	5	31	28	2	4	4	20	24	18	23	11	Bacteria;Acidobacteria;Subgroup_21;uncultured_bacterium
UNI19370	8	4	6	5	6	8	11	11	7	4	3	12	12	8	12	14	Bacteria;Acidobacteria;Subgroup_21;uncultured_bacterium
UNI19657	6	13	11	12	7	8	16	17	7	3	2	13	7	13	10	16	Bacteria;Acidobacteria;Subgroup_21;uncultured_bacterium
UNI20772	3	4	10	7	9	5	18	25	0	2	3	7	14	7	11	8	Bacteria;Acidobacteria;Subgroup_21;uncultured_bacterium
UNI20907	12	6	15	8	8	15	22	20	7	8	2	19	19	11	10	12	Bacteria;Acidobacteria;Subgroup_21;uncultured_bacterium
UNI21075	11	9	14	9	7	13	22	14	6	9	7	19	6	8	7	8	Bacteria;Acidobacteria;Subgroup_21;uncultured_bacterium
UNI21331	15	5	9	13	9	13	13	17	13	9	8	17	12	11	13	16	Bacteria;Acidobacteria;Subgroup_21;uncultured_bacterium
UNI22253	5	4	6	4	14	12	19	37	1	2	1	8	17	17	34	32	Bacteria;Acidobacteria;Subgroup_21;uncultured_bacterium
UNI2315	8	4	7	4	11	13	23	21	4	5	2	13	11	13	18	17	Bacteria;Acidobacteria;Subgroup_21;uncultured_bacterium
UNI23600	5	8	19	12	11	12	21	18	5	7	3	18	14	8	16	16	Bacteria;Acidobacteria;Subgroup_21;uncultured_bacterium
UNI23669	8	0	6	12	5	8	15	18	4	3	5	10	14	9	10	14	Bacteria;Acidobacteria;Subgroup_21;uncultured_bacterium
UNI23882	9	5	20	6	9	9	16	16	7	1	6	16	5	10	12	4	Bacteria;Acidobacteria;Subgroup_21;uncultured_bacterium
UNI24006	6	5	13	6	12	9	16	15	4	3	4	15	11	11	14	13	Bacteria;Acidobacteria;Subgroup_21;uncultured_bacterium
UNI24285	9	6	7	11	4	11	18	19	3	5	4	15	16	18	20	15	Bacteria;Acidobacteria;Subgroup_21;uncultured_bacterium
UNI24428	4	7	10	8	13	10	11	22	10	3	5	9	14	14	6	12	Bacteria;Acidobacteria;Subgroup_21;uncultured_bacterium
UNI24628	7	9	4	8	7	10	18	12	14	5	5	21	15	16	9	8	Bacteria;Acidobacteria;Subgroup_21;uncultured_bacterium
UNI24911	7	2	11	23	8	5	16	19	8	1	3	8	8	8	15	5	Bacteria;Acidobacteria;Subgroup_21;uncultured_bacterium
UNI25121	5	2	11	9	12	16	25	26	0	6	3	6	9	11	23	27	Bacteria;Acidobacteria;Subgroup_21;uncultured_bacterium
UNI25183	5	2	7	5	11	10	17	16	1	3	4	8	8	12	22	19	Bacteria;Acidobacteria;Subgroup_21;uncultured_bacterium
UNI25359	3	5	4	10	5	13	13	20	5	1	3	10	16	9	11	10	Bacteria;Acidobacteria;Subgroup_21;uncultured_bacterium
UNI25463	9	9	18	15	8	15	18	24	11	8	6	14	10	14	5	14	Bacteria;Acidobacteria;Subgroup_21;uncultured_bacterium
UNI25840	6	4	7	10	12	11	14	10	6	3	1	17	16	9	12	11	Bacteria;Acidobacteria;Subgroup_21;uncultured_bacterium
UNI25893	3	4	10	9	12	12	15	10	2	2	4	10	15	6	14	10	Bacteria;Acidobacteria;Subgroup_21;uncultured_bacterium
UNI25943	197	162	1416	380	134	165	290	313	92	107	124	491	237	251	224	217	Bacteria;Acidobacteria;Subgroup_21;uncultured_bacterium
UNI2595	5	3	6	7	4	8	9	25	2	1	1	6	21	11	19	20	Bacteria;Acidobacteria;Subgroup_21;uncultured_bacterium
UNI26158	2	5	8	12	9	11	11	14	5	2	6	10	15	14	15	7	Bacteria;Acidobacteria;Subgroup_21;uncultured_bacterium
UNI26535	6	7	10	11	7	9	21	23	10	7	6	11	15	13	12	15	Bacteria;Acidobacteria;Subgroup_21;uncultured_bacterium
UNI26544	13	14	66	108	57	54	51	54	27	14	9	46	53	60	71	64	Bacteria;Acidobacteria;Subgroup_21;uncultured_bacterium
UNI26743	7	8	7	12	10	7	18	19	4	8	6	18	9	13	12	14	Bacteria;Acidobacteria;Subgroup_21;uncultured_bacterium
UNI2708	9	6	10	7	5	6	18	22	3	5	1	6	12	11	8	21	Bacteria;Acidobacteria;Subgroup_21;uncultured_bacterium
UNI27666	11	3	12	9	8	8	12	16	6	5	5	17	9	12	9	12	Bacteria;Acidobacteria;Subgroup_21;uncultured_bacterium
UNI2772	7	2	23	7	6	8	18	21	2	2	4	7	15	8	14	14	Bacteria;Acidobacteria;Subgroup_21;uncultured_bacterium
UNI27986	6	2	10	9	8	14	18	20	12	10	5	15	10	5	11	15	Bacteria;Acidobacteria;Subgroup_21;uncultured_bacterium
UNI28393	8	12	12	15	19	20	27	25	13	6	4	17	15	20	16	13	Bacteria;Acidobacteria;Subgroup_21;uncultured_bacterium
UNI28955	10	4	8	14	6	14	16	27	4	3	8	21	12	12	11	9	Bacteria;Acidobacteria;Subgroup_21;uncultured_bacterium
UNI29235	6	7	13	7	8	10	12	20	6	3	6	9	16	12	15	18	Bacteria;Acidobacteria;Subgroup_21;uncultured_bacterium
UNI29347	17	13	13	17	19	18	22	24	8	11	9	25	15	18	13	13	Bacteria;Acidobacteria;Subgroup_21;uncultured_bacterium
UNI29515	5	5	7	9	14	9	19	18	6	4	2	8	12	7	12	12	Bacteria;Acidobacteria;Subgroup_21;uncultured_bacterium
UNI29575	16	17	24	9	10	6	24	47	7	5	7	26	16	15	20	25	Bacteria;Acidobacteria;Subgroup_21;uncultured_bacterium
UNI30467	12	7	7	6	6	10	15	19	8	6	5	12	9	7	7	11	Bacteria;Acidobacteria;Subgroup_21;uncultured_bacterium
UNI30584	2	6	9	7	10	11	19	10	6	5	3	5	8	4	8	9	Bacteria;Acidobacteria;Subgroup_21;uncultured_bacterium
UNI30831	3	6	5	8	11	11	24	25	5	2	4	11	16	14	42	34	Bacteria;Acidobacteria;Subgroup_21;uncultured_bacterium
UNI30915	5	3	8	11	11	8	10	14	2	7	6	18	12	9	13	7	Bacteria;Acidobacteria;Subgroup_21;uncultured_bacterium
UNI3099	3	2	12	9	6	9	24	20	2	3	2	11	14	17	11	24	Bacteria;Acidobacteria;Subgroup_21;uncultured_bacterium
UNI31275	8	12	17	17	11	15	22	37	7	2	11	16	20	14	24	16	Bacteria;Acidobacteria;Subgroup_21;uncultured_bacterium
UNI31299	14	6	15	12	17	7	13	27	11	4	2	16	7	15	9	12	Bacteria;Acidobacteria;Subgroup_21;uncultured_bacterium
UNI31300	11	6	6	5	5	15	14	16	6	7	4	6	11	16	13	11	Bacteria;Acidobacteria;Subgroup_21;uncultured_bacterium
UNI32042	4	4	11	5	7	12	12	17	3	3	1	16	18	8	10	11	Bacteria;Acidobacteria;Subgroup_21;uncultured_bacterium
UNI32188	27	12	30	20	29	33	49	71	19	25	14	49	29	34	60	106	Bacteria;Acidobacteria;Subgroup_21;uncultured_bacterium
UNI32581	16	9	13	19	17	19	18	35	5	6	7	28	15	16	16	31	Bacteria;Acidobacteria;Subgroup_21;uncultured_bacterium
UNI32642	8	2	7	8	2	11	18	27	3	2	3	4	15	12	11	17	Bacteria;Acidobacteria;Subgroup_21;uncultured_bacterium
UNI32661	6	3	15	13	20	17	18	31	3	3	1	4	9	5	15	18	Bacteria;Acidobacteria;Subgroup_21;uncultured_bacterium
UNI32684	20	8	31	29	27	31	51	63	30	28	24	53	47	40	81	102	Bacteria;Acidobacteria;Subgroup_21;uncultured_bacterium
UNI33161	8	7	9	3	9	9	16	29	1	1	2	6	14	6	18	15	Bacteria;Acidobacteria;Subgroup_21;uncultured_bacterium
UNI33339	8	7	13	6	10	9	14	19	6	8	5	21	7	8	9	16	Bacteria;Acidobacteria;Subgroup_21;uncultured_bacterium
UNI33765	10	6	15	18	18	8	15	34	8	5	5	20	20	10	25	35	Bacteria;Acidobacteria;Subgroup_21;uncultured_bacterium
UNI33821	15	13	13	11	4	15	20	20	13	4	3	21	8	13	11	12	Bacteria;Acidobacteria;Subgroup_21;uncultured_bacterium
UNI33901	6	1	13	10	9	7	29	23	4	1	4	14	15	17	26	24	Bacteria;Acidobacteria;Subgroup_21;uncultured_bacterium
UNI34064	3	4	9	10	5	7	11	16	5	1	2	18	1	8	16	13	Bacteria;Acidobacteria;Subgroup_21;uncultured_bacterium
UNI34074	14	15	54	100	31	40	49	61	17	16	19	49	49	44	67	45	Bacteria;Acidobacteria;Subgroup_21;uncultured_bacterium
UNI34121	13	9	11	10	14	27	26	41	10	7	5	18	22	15	20	27	Bacteria;Acidobacteria;Subgroup_21;uncultured_bacterium
UNI34196	9	5	14	7	9	8	22	29	2	2	0	8	14	8	22	24	Bacteria;Acidobacteria;Subgroup_21;uncultured_bacterium
UNI34281	226	228	297	149	59	72	106	141	121	81	52	270	115	105	110	140	Bacteria;Acidobacteria;Subgroup_21;uncultured_bacterium
UNI34287	4	2	10	4	11	7	19	19	6	5	4	12	14	13	8	10	Bacteria;Acidobacteria;Subgroup_21;uncultured_bacterium
UNI3430	8	9	17	14	17	9	50	51	6	6	6	9	29	26	34	28	Bacteria;Acidobacteria;Subgroup_21;uncultured_bacterium
UNI34392	9	2	5	8	14	17	29	31	8	1	3	13	11	13	23	44	Bacteria;Acidobacteria;Subgroup_21;uncultured_bacterium
UNI34458	4	4	9	5	10	6	12	16	3	5	2	16	9	13	13	9	Bacteria;Acidobacteria;Subgroup_21;uncultured_bacterium
UNI34855	7	2	7	5	16	11	21	29	5	1	3	11	8	15	21	15	Bacteria;Acidobacteria;Subgroup_21;uncultured_bacterium
UNI34952	7	0	7	4	5	4	17	26	1	3	3	5	4	4	16	8	Bacteria;Acidobacteria;Subgroup_21;uncultured_bacterium
UNI35043	30	34	26	41	51	50	103	97	34	22	6	58	42	33	52	87	Bacteria;Acidobacteria;Subgroup_21;uncultured_bacterium
UNI35393	4	4	5	10	11	9	17	21	6	2	1	10	14	5	13	12	Bacteria;Acidobacteria;Subgroup_21;uncultured_bacterium
UNI35554	4	4	7	9	9	7	12	14	5	6	3	16	13	12	13	14	Bacteria;Acidobacteria;Subgroup_21;uncultured_bacterium
UNI35838	2	1	5	11	7	9	13	17	3	5	1	11	6	6	13	5	Bacteria;Acidobacteria;Subgroup_21;uncultured_bacterium
UNI36438	89	70	137	262	62	61	242	256	79	36	26	155	84	102	76	98	Bacteria;Acidobacteria;Subgroup_21;uncultured_bacterium
UNI36441	6	3	14	20	13	21	46	52	6	6	3	15	20	10	57	32	Bacteria;Acidobacteria;Subgroup_21;uncultured_bacterium
UNI36625	7	5	8	15	24	30	16	22	5	6	3	16	23	12	16	7	Bacteria;Acidobacteria;Subgroup_21;uncultured_bacterium
UNI36765	4	4	13	6	11	8	21	27	2	1	3	8	6	9	18	19	Bacteria;Acidobacteria;Subgroup_21;uncultured_bacterium
UNI37058	7	3	14	9	8	9	28	19	0	2	0	7	3	14	12	16	Bacteria;Acidobacteria;Subgroup_21;uncultured_bacterium
UNI37061	5	7	9	15	8	7	12	15	15	6	2	16	9	8	9	14	Bacteria;Acidobacteria;Subgroup_21;uncultured_bacterium
UNI37281	4	8	11	11	9	6	10	18	8	3	4	15	9	8	5	16	Bacteria;Acidobacteria;Subgroup_21;uncultured_bacterium
UNI37298	10	8	11	13	31	26	20	23	4	6	3	23	23	18	19	14	Bacteria;Acidobacteria;Subgroup_21;uncultured_bacterium
UNI3740	4	3	8	7	13	5	18	19	4	2	0	10	15	11	9	15	Bacteria;Acidobacteria;Subgroup_21;uncultured_bacterium
UNI37749	4	9	20	21	31	23	19	31	7	2	8	28	20	20	24	21	Bacteria;Acidobacteria;Subgroup_21;uncultured_bacterium
UNI37791	3	5	11	13	5	7	8	12	6	8	6	11	8	7	11	14	Bacteria;Acidobacteria;Subgroup_21;uncultured_bacterium
UNI37905	17	18	65	105	65	50	67	72	25	20	16	60	51	58	77	67	Bacteria;Acidobacteria;Subgroup_21;uncultured_bacterium
UNI38198	5	6	11	18	7	11	20	13	6	3	2	13	9	6	22	16	Bacteria;Acidobacteria;Subgroup_21;uncultured_bacterium
UNI3834	5	3	15	11	9	9	18	25	4	2	3	8	16	10	16	23	Bacteria;Acidobacteria;Subgroup_21;uncultured_bacterium
UNI38461	4	2	14	7	11	14	21	15	5	4	0	11	18	10	19	31	Bacteria;Acidobacteria;Subgroup_21;uncultured_bacterium
UNI38481	5	2	2	4	11	13	22	28	4	1	1	7	17	9	42	38	Bacteria;Acidobacteria;Subgroup_21;uncultured_bacterium
UNI39230	275	255	296	145	55	66	150	177	104	102	52	268	113	114	155	138	Bacteria;Acidobacteria;Subgroup_21;uncultured_bacterium
UNI39244	16	6	51	56	69	51	86	89	7	4	13	47	56	44	112	102	Bacteria;Acidobacteria;Subgroup_21;uncultured_bacterium
UNI3960	14	2	10	14	8	9	17	11	3	2	4	9	10	18	24	16	Bacteria;Acidobacteria;Subgroup_21;uncultured_bacterium
UNI39650	25	18	22	37	27	33	66	70	22	16	20	56	30	44	55	82	Bacteria;Acidobacteria;Subgroup_21;uncultured_bacterium
UNI39796	4	6	14	6	14	8	18	14	9	3	4	17	6	10	12	12	Bacteria;Acidobacteria;Subgroup_21;uncultured_bacterium
UNI39923	2	5	6	5	8	9	15	17	5	4	5	14	17	13	10	8	Bacteria;Acidobacteria;Subgroup_21;uncultured_bacterium
UNI40171	3	1	5	7	9	5	19	28	3	3	1	3	8	17	18	11	Bacteria;Acidobacteria;Subgroup_21;uncultured_bacterium
UNI40305	13	14	15	17	14	16	31	27	7	4	8	11	11	14	19	20	Bacteria;Acidobacteria;Subgroup_21;uncultured_bacterium
UNI40387	8	12	16	18	12	9	18	26	7	4	0	17	12	20	11	16	Bacteria;Acidobacteria;Subgroup_21;uncultured_bacterium
UNI40398	4	3	15	9	14	8	17	21	5	2	3	14	8	8	24	12	Bacteria;Acidobacteria;Subgroup_21;uncultured_bacterium
UNI40433	6	3	15	8	8	9	22	26	4	3	3	7	15	7	24	16	Bacteria;Acidobacteria;Subgroup_21;uncultured_bacterium
UNI40553	6	9	17	6	9	11	20	17	5	7	2	21	11	7	8	12	Bacteria;Acidobacteria;Subgroup_21;uncultured_bacterium
UNI40620	1	5	21	16	13	16	36	29	8	8	10	21	11	23	35	22	Bacteria;Acidobacteria;Subgroup_21;uncultured_bacterium
UNI40797	5	2	9	7	8	7	20	27	7	3	3	9	13	12	19	22	Bacteria;Acidobacteria;Subgroup_21;uncultured_bacterium
UNI40811	3	4	12	6	10	11	22	36	5	2	2	10	14	11	25	16	Bacteria;Acidobacteria;Subgroup_21;uncultured_bacterium
UNI4844	8	5	16	8	4	8	17	18	4	1	3	10	18	7	13	26	Bacteria;Acidobacteria;Subgroup_21;uncultured_bacterium
UNI5176	4	2	14	14	6	8	23	25	4	4	2	10	14	16	14	14	Bacteria;Acidobacteria;Subgroup_21;uncultured_bacterium
UNI5194	6	5	14	11	11	6	27	26	3	0	1	9	25	13	22	26	Bacteria;Acidobacteria;Subgroup_21;uncultured_bacterium
UNI5239	8	7	14	13	11	11	11	14	9	3	7	18	4	6	4	6	Bacteria;Acidobacteria;Subgroup_21;uncultured_bacterium
UNI5374	8	2	16	19	15	5	40	46	8	7	5	10	24	29	31	39	Bacteria;Acidobacteria;Subgroup_21;uncultured_bacterium
UNI5444	15	10	13	22	15	12	46	46	4	8	6	15	21	22	38	28	Bacteria;Acidobacteria;Subgroup_21;uncultured_bacterium
UNI5589	6	3	8	13	5	15	21	24	4	4	2	9	11	12	23	12	Bacteria;Acidobacteria;Subgroup_21;uncultured_bacterium
UNI5945	9	5	10	11	11	8	23	20	3	3	2	12	10	14	18	12	Bacteria;Acidobacteria;Subgroup_21;uncultured_bacterium
UNI5962	8	4	7	11	6	9	18	22	2	5	2	2	10	11	25	19	Bacteria;Acidobacteria;Subgroup_21;uncultured_bacterium
UNI5963	10	0	8	6	9	5	24	23	3	3	3	10	12	17	19	15	Bacteria;Acidobacteria;Subgroup_21;uncultured_bacterium
UNI6004	2	3	9	8	12	11	21	21	4	4	3	13	19	15	24	22	Bacteria;Acidobacteria;Subgroup_21;uncultured_bacterium
UNI6205	12	9	14	9	8	9	14	17	6	4	7	14	11	17	11	13	Bacteria;Acidobacteria;Subgroup_21;uncultured_bacterium
UNI6505	2	2	17	10	6	9	21	19	3	1	6	6	12	12	13	18	Bacteria;Acidobacteria;Subgroup_21;uncultured_bacterium
UNI6552	17	5	13	18	7	14	26	21	6	7	5	16	16	8	10	5	Bacteria;Acidobacteria;Subgroup_21;uncultured_bacterium
UNI6955	5	4	11	8	6	6	13	15	1	2	5	10	11	10	12	14	Bacteria;Acidobacteria;Subgroup_21;uncultured_bacterium
UNI7415	6	2	13	8	17	12	15	26	3	6	1	5	10	7	13	22	Bacteria;Acidobacteria;Subgroup_21;uncultured_bacterium
UNI7801	12	12	13	15	5	4	21	12	4	5	4	16	10	14	8	6	Bacteria;Acidobacteria;Subgroup_21;uncultured_bacterium
UNI8051	8	3	10	11	9	8	16	28	10	4	3	13	17	8	16	12	Bacteria;Acidobacteria;Subgroup_21;uncultured_bacterium
UNI8320	3	6	9	6	10	8	13	21	6	4	3	13	17	12	25	14	Bacteria;Acidobacteria;Subgroup_21;uncultured_bacterium
UNI8356	5	13	15	12	6	10	12	19	8	6	7	14	4	12	6	12	Bacteria;Acidobacteria;Subgroup_21;uncultured_bacterium
UNI8531	3	1	12	8	12	6	18	23	3	2	4	8	15	20	20	12	Bacteria;Acidobacteria;Subgroup_21;uncultured_bacterium
UNI8605	6	2	15	14	10	10	24	35	4	3	6	8	12	7	12	14	Bacteria;Acidobacteria;Subgroup_21;uncultured_bacterium
UNI9147	13	18	17	13	14	13	29	35	9	12	9	28	19	22	16	16	Bacteria;Acidobacteria;Subgroup_21;uncultured_bacterium
UNI9169	8	6	8	7	8	5	33	19	3	1	1	5	14	13	23	18	Bacteria;Acidobacteria;Subgroup_21;uncultured_bacterium
UNI9290	22	11	14	9	9	3	15	17	4	4	4	17	13	8	9	8	Bacteria;Acidobacteria;Subgroup_21;uncultured_bacterium
UNI9330	16	6	18	15	15	6	15	24	8	1	6	16	6	11	6	12	Bacteria;Acidobacteria;Subgroup_21;uncultured_bacterium
UNI9436	9	5	11	13	10	10	22	31	2	3	3	11	15	14	17	17	Bacteria;Acidobacteria;Subgroup_21;uncultured_bacterium
UNI9596	7	4	10	6	11	11	24	9	2	5	2	11	20	9	25	25	Bacteria;Acidobacteria;Subgroup_21;uncultured_bacterium
UNI18732	270	191	198	243	178	212	569	540	135	92	151	429	287	291	187	307	Bacteria;Acidobacteria;Subgroup_22;uncultured_Acidobacteriaceae_bacterium
UNI23200	197	130	189	231	128	119	383	408	99	77	107	252	179	212	164	242	Bacteria;Acidobacteria;Subgroup_22;uncultured_Acidobacteriaceae_bacterium
UNI28143	176	121	224	205	132	113	427	402	99	61	73	254	222	189	185	264	Bacteria;Acidobacteria;Subgroup_22;uncultured_Acidobacteriaceae_bacterium
UNI28473	170	132	201	200	124	126	432	387	90	89	87	277	185	204	156	262	Bacteria;Acidobacteria;Subgroup_22;uncultured_Acidobacteriaceae_bacterium
UNI31685	196	145	182	209	140	133	451	405	99	67	105	299	212	235	162	232	Bacteria;Acidobacteria;Subgroup_22;uncultured_Acidobacteriaceae_bacterium
UNI37251	230	177	218	290	135	150	484	444	108	81	78	304	200	190	189	241	Bacteria;Acidobacteria;Subgroup_22;uncultured_Acidobacteriaceae_bacterium
UNI37833	185	132	207	213	125	118	402	417	98	87	117	302	232	233	169	234	Bacteria;Acidobacteria;Subgroup_22;uncultured_Acidobacteriaceae_bacterium
UNI14484	74	67	177	221	157	136	293	227	67	63	90	231	196	188	263	267	Bacteria;Acidobacteria;Subgroup_22;uncultured_bacterium
UNI16868	36	23	47	52	65	57	159	126	25	19	32	65	64	46	69	107	Bacteria;Acidobacteria;Subgroup_22;uncultured_bacterium
UNI17219	28	29	52	70	64	53	131	125	11	12	21	66	57	58	92	134	Bacteria;Acidobacteria;Subgroup_22;uncultured_bacterium
UNI18392	41	35	42	45	48	64	147	120	27	12	17	76	75	61	83	124	Bacteria;Acidobacteria;Subgroup_22;uncultured_bacterium
UNI18588	22	33	47	55	64	48	132	111	18	11	24	64	68	60	73	111	Bacteria;Acidobacteria;Subgroup_22;uncultured_bacterium
UNI20194	40	38	63	53	64	59	141	112	20	14	21	55	68	67	92	159	Bacteria;Acidobacteria;Subgroup_22;uncultured_bacterium
UNI20729	79	97	188	200	138	129	249	256	64	68	67	264	228	176	221	293	Bacteria;Acidobacteria;Subgroup_22;uncultured_bacterium
UNI21497	31	32	66	52	56	43	128	127	29	14	23	68	72	61	92	114	Bacteria;Acidobacteria;Subgroup_22;uncultured_bacterium
UNI21527	42	35	61	84	62	56	204	179	22	11	29	74	69	68	124	156	Bacteria;Acidobacteria;Subgroup_22;uncultured_bacterium
UNI21611	42	23	56	49	68	51	145	134	19	17	21	73	79	57	102	164	Bacteria;Acidobacteria;Subgroup_22;uncultured_bacterium
UNI22352	34	30	61	78	77	64	131	114	21	17	26	67	86	62	82	119	Bacteria;Acidobacteria;Subgroup_22;uncultured_bacterium
UNI22943	273	249	791	603	342	334	665	588	225	149	202	678	476	440	475	704	Bacteria;Acidobacteria;Subgroup_22;uncultured_bacterium
UNI23408	234	159	506	624	290	265	582	552	195	121	184	522	394	410	403	553	Bacteria;Acidobacteria;Subgroup_22;uncultured_bacterium
UNI23458	21	34	60	70	63	63	121	105	22	20	26	67	75	58	84	120	Bacteria;Acidobacteria;Subgroup_22;uncultured_bacterium
UNI23929	38	28	46	65	67	58	147	140	29	17	25	81	82	85	97	143	Bacteria;Acidobacteria;Subgroup_22;uncultured_bacterium
UNI23958	35	19	69	76	66	76	141	115	30	13	24	79	99	52	83	134	Bacteria;Acidobacteria;Subgroup_22;uncultured_bacterium
UNI24201	48	33	77	78	57	58	191	164	28	17	23	94	86	77	94	146	Bacteria;Acidobacteria;Subgroup_22;uncultured_bacterium
UNI24251	37	29	49	76	75	66	132	114	26	17	18	68	75	66	92	126	Bacteria;Acidobacteria;Subgroup_22;uncultured_bacterium
UNI24701	47	49	69	69	100	84	220	201	24	16	26	73	99	86	138	218	Bacteria;Acidobacteria;Subgroup_22;uncultured_bacterium
UNI24780	42	26	49	54	64	58	155	138	22	11	19	68	67	72	89	128	Bacteria;Acidobacteria;Subgroup_22;uncultured_bacterium
UNI25972	29	39	49	56	59	50	143	106	12	15	22	61	75	61	79	108	Bacteria;Acidobacteria;Subgroup_22;uncultured_bacterium
UNI26018	77	63	180	266	161	136	301	292	72	39	95	245	190	175	269	350	Bacteria;Acidobacteria;Subgroup_22;uncultured_bacterium
UNI26042	34	24	54	45	62	53	120	126	19	18	25	57	65	65	71	118	Bacteria;Acidobacteria;Subgroup_22;uncultured_bacterium
UNI26312	42	30	63	84	81	70	141	121	19	15	21	92	85	75	95	118	Bacteria;Acidobacteria;Subgroup_22;uncultured_bacterium
UNI26400	571	518	886	1079	1088	1015	2373	2018	497	443	628	1496	1239	1155	1680	2405	Bacteria;Acidobacteria;Subgroup_22;uncultured_bacterium
UNI26728	212	183	535	709	270	293	576	553	163	140	162	521	404	377	410	560	Bacteria;Acidobacteria;Subgroup_22;uncultured_bacterium
UNI26919	30	28	38	58	61	58	122	108	23	10	21	60	63	57	74	135	Bacteria;Acidobacteria;Subgroup_22;uncultured_bacterium
UNI26928	90	91	172	229	152	124	297	239	67	72	78	251	218	195	234	293	Bacteria;Acidobacteria;Subgroup_22;uncultured_bacterium
UNI27453	231	179	521	658	272	250	553	534	216	128	169	469	417	387	399	581	Bacteria;Acidobacteria;Subgroup_22;uncultured_bacterium
UNI27629	85	76	205	204	158	155	279	235	66	75	73	270	212	177	239	266	Bacteria;Acidobacteria;Subgroup_22;uncultured_bacterium
UNI27678	33	47	53	81	64	54	196	159	28	23	32	96	78	66	110	155	Bacteria;Acidobacteria;Subgroup_22;uncultured_bacterium
UNI27756	33	37	58	76	80	64	149	126	19	22	34	70	82	90	92	103	Bacteria;Acidobacteria;Subgroup_22;uncultured_bacterium
UNI28483	24	28	44	57	54	45	142	123	20	18	28	65	55	66	100	116	Bacteria;Acidobacteria;Subgroup_22;uncultured_bacterium
UNI28568	71	73	155	208	137	129	269	216	61	78	72	221	201	199	218	271	Bacteria;Acidobacteria;Subgroup_22;uncultured_bacterium
UNI28896	36	33	83	84	62	65	147	148	29	14	36	74	76	87	84	157	Bacteria;Acidobacteria;Subgroup_22;uncultured_bacterium
UNI28931	104	96	177	238	157	143	255	225	66	59	68	242	183	166	230	261	Bacteria;Acidobacteria;Subgroup_22;uncultured_bacterium
UNI29218	280	236	548	739	658	600	1110	1080	210	201	256	794	706	657	951	1166	Bacteria;Acidobacteria;Subgroup_22;uncultured_bacterium
UNI29257	112	99	184	215	270	240	589	476	111	95	87	326	244	225	371	568	Bacteria;Acidobacteria;Subgroup_22;uncultured_bacterium
UNI29377	97	75	181	254	143	140	261	239	69	64	67	234	192	179	202	268	Bacteria;Acidobacteria;Subgroup_22;uncultured_bacterium
UNI30491	74	62	120	88	91	69	267	233	32	32	37	121	95	77	136	226	Bacteria;Acidobacteria;Subgroup_22;uncultured_bacterium
UNI31046	28	36	50	50	63	43	133	117	23	23	29	64	66	54	80	107	Bacteria;Acidobacteria;Subgroup_22;uncultured_bacterium
UNI31209	221	168	498	683	267	236	585	571	179	119	190	510	393	395	413	599	Bacteria;Acidobacteria;Subgroup_22;uncultured_bacterium
UNI31537	129	102	207	224	252	189	535	461	98	80	103	331	275	255	375	544	Bacteria;Acidobacteria;Subgroup_22;uncultured_bacterium
UNI31543	43	28	48	58	52	46	156	136	15	15	29	64	88	51	92	123	Bacteria;Acidobacteria;Subgroup_22;uncultured_bacterium
UNI31680	70	55	157	214	182	131	281	256	69	42	76	188	193	159	239	337	Bacteria;Acidobacteria;Subgroup_22;uncultured_bacterium
UNI32041	97	80	176	214	149	147	285	217	68	71	85	269	193	170	234	281	Bacteria;Acidobacteria;Subgroup_22;uncultured_bacterium
UNI32043	42	32	82	78	90	83	165	154	25	26	35	99	116	86	119	167	Bacteria;Acidobacteria;Subgroup_22;uncultured_bacterium
UNI32139	88	84	200	214	141	137	262	282	77	58	92	246	205	173	204	287	Bacteria;Acidobacteria;Subgroup_22;uncultured_bacterium
UNI32317	35	37	62	72	64	64	125	126	18	21	32	95	83	76	83	150	Bacteria;Acidobacteria;Subgroup_22;uncultured_bacterium
UNI32431	55	46	44	73	100	82	206	185	21	25	24	70	90	92	121	245	Bacteria;Acidobacteria;Subgroup_22;uncultured_bacterium
UNI32909	80	47	152	232	129	145	313	253	53	48	69	218	179	168	235	330	Bacteria;Acidobacteria;Subgroup_22;uncultured_bacterium
UNI32917	39	30	48	58	64	55	137	110	17	12	18	76	81	82	67	136	Bacteria;Acidobacteria;Subgroup_22;uncultured_bacterium
UNI33013	72	92	166	229	128	152	281	253	76	59	70	244	178	167	210	260	Bacteria;Acidobacteria;Subgroup_22;uncultured_bacterium
UNI33385	54	26	78	72	77	57	133	141	19	14	25	64	103	64	85	140	Bacteria;Acidobacteria;Subgroup_22;uncultured_bacterium
UNI33453	346	268	837	667	432	376	771	813	274	201	278	895	551	511	612	870	Bacteria;Acidobacteria;Subgroup_22;uncultured_bacterium
UNI33552	159	150	197	329	369	359	707	635	131	146	146	424	531	498	427	635	Bacteria;Acidobacteria;Subgroup_22;uncultured_bacterium
UNI33597	121	75	167	248	153	165	296	268	82	59	95	246	215	195	238	305	Bacteria;Acidobacteria;Subgroup_22;uncultured_bacterium
UNI33724	1102	900	2126	2951	1922	1661	3737	3183	821	674	1157	3051	2432	2320	3225	3956	Bacteria;Acidobacteria;Subgroup_22;uncultured_bacterium
UNI33770	28	39	57	90	65	66	139	128	22	21	29	78	86	78	82	122	Bacteria;Acidobacteria;Subgroup_22;uncultured_bacterium
UNI34014	109	75	162	234	139	144	258	241	92	43	65	250	197	195	241	265	Bacteria;Acidobacteria;Subgroup_22;uncultured_bacterium
UNI34310	158	116	355	673	807	635	1138	833	138	113	164	533	655	655	1028	1054	Bacteria;Acidobacteria;Subgroup_22;uncultured_bacterium
UNI34384	293	233	801	664	355	321	685	624	215	161	244	698	464	414	474	748	Bacteria;Acidobacteria;Subgroup_22;uncultured_bacterium
UNI34495	35	23	77	88	95	88	177	165	34	17	32	82	125	100	136	172	Bacteria;Acidobacteria;Subgroup_22;uncultured_bacterium
UNI34950	33	40	63	75	55	56	147	118	24	17	29	73	76	81	110	136	Bacteria;Acidobacteria;Subgroup_22;uncultured_bacterium
UNI35176	44	38	100	105	75	74	212	183	31	30	36	107	81	70	101	171	Bacteria;Acidobacteria;Subgroup_22;uncultured_bacterium
UNI35451	271	195	783	587	350	339	689	631	226	181	259	674	455	439	480	710	Bacteria;Acidobacteria;Subgroup_22;uncultured_bacterium
UNI35593	292	224	767	593	362	349	685	626	229	176	231	646	501	413	507	682	Bacteria;Acidobacteria;Subgroup_22;uncultured_bacterium
UNI35630	78	65	160	190	161	130	323	240	65	41	59	196	189	191	257	316	Bacteria;Acidobacteria;Subgroup_22;uncultured_bacterium
UNI35848	43	34	71	76	53	70	130	144	25	16	28	86	83	70	83	128	Bacteria;Acidobacteria;Subgroup_22;uncultured_bacterium
UNI35900	37	33	68	79	76	62	209	169	20	14	35	70	82	53	98	154	Bacteria;Acidobacteria;Subgroup_22;uncultured_bacterium
UNI36013	42	28	66	75	68	56	139	125	17	21	32	85	73	88	70	114	Bacteria;Acidobacteria;Subgroup_22;uncultured_bacterium
UNI36057	27	26	66	82	84	66	144	149	27	15	30	81	90	51	71	123	Bacteria;Acidobacteria;Subgroup_22;uncultured_bacterium
UNI36132	127	126	218	255	249	256	524	486	59	53	91	223	223	216	252	394	Bacteria;Acidobacteria;Subgroup_22;uncultured_bacterium
UNI36241	48	50	92	103	95	86	238	240	48	21	50	117	83	82	147	259	Bacteria;Acidobacteria;Subgroup_22;uncultured_bacterium
UNI36308	179	140	198	297	323	357	678	631	155	152	158	391	506	441	443	575	Bacteria;Acidobacteria;Subgroup_22;uncultured_bacterium
UNI36315	36	30	79	79	110	79	163	141	25	23	33	86	113	88	105	183	Bacteria;Acidobacteria;Subgroup_22;uncultured_bacterium
UNI36430	27	36	62	96	56	71	197	161	13	30	32	73	76	58	95	148	Bacteria;Acidobacteria;Subgroup_22;uncultured_bacterium
UNI36458	91	83	162	251	164	163	269	252	63	74	91	246	213	179	233	331	Bacteria;Acidobacteria;Subgroup_22;uncultured_bacterium
UNI36532	297	224	780	631	391	326	701	645	233	160	228	675	498	427	505	693	Bacteria;Acidobacteria;Subgroup_22;uncultured_bacterium
UNI37005	153	145	411	667	533	463	669	565	124	92	150	447	712	667	1024	1061	Bacteria;Acidobacteria;Subgroup_22;uncultured_bacterium
UNI37504	371	441	875	601	399	397	1217	1085	364	341	381	1094	581	460	457	844	Bacteria;Acidobacteria;Subgroup_22;uncultured_bacterium
UNI37584	27	45	74	111	88	85	175	145	23	14	31	84	114	97	127	187	Bacteria;Acidobacteria;Subgroup_22;uncultured_bacterium
UNI37815	281	241	527	791	651	563	1227	1031	231	181	257	773	724	643	922	1139	Bacteria;Acidobacteria;Subgroup_22;uncultured_bacterium
UNI37839	85	95	168	214	143	151	269	238	67	55	80	219	193	185	207	305	Bacteria;Acidobacteria;Subgroup_22;uncultured_bacterium
UNI38050	54	44	161	232	144	124	288	223	60	48	67	199	151	162	209	316	Bacteria;Acidobacteria;Subgroup_22;uncultured_bacterium
UNI38205	31	28	39	31	61	54	140	133	23	19	18	70	74	46	78	129	Bacteria;Acidobacteria;Subgroup_22;uncultured_bacterium
UNI38269	265	200	749	628	376	331	692	678	222	155	205	684	516	465	523	729	Bacteria;Acidobacteria;Subgroup_22;uncultured_bacterium
UNI38276	143	118	173	218	239	253	545	428	99	72	122	303	253	250	418	571	Bacteria;Acidobacteria;Subgroup_22;uncultured_bacterium
UNI38286	81	89	167	219	156	140	256	232	68	59	69	214	215	198	223	283	Bacteria;Acidobacteria;Subgroup_22;uncultured_bacterium
UNI38336	38	32	81	91	102	77	172	146	26	14	28	83	118	85	103	157	Bacteria;Acidobacteria;Subgroup_22;uncultured_bacterium
UNI38591	159	133	205	320	298	330	681	542	153	140	143	433	461	426	413	613	Bacteria;Acidobacteria;Subgroup_22;uncultured_bacterium
UNI38594	27	22	49	46	62	57	126	124	17	16	25	66	78	53	77	130	Bacteria;Acidobacteria;Subgroup_22;uncultured_bacterium
UNI38695	48	47	46	97	97	100	252	246	37	16	31	85	83	85	152	241	Bacteria;Acidobacteria;Subgroup_22;uncultured_bacterium
UNI39110	53	40	64	81	94	77	189	162	26	26	37	91	108	108	100	142	Bacteria;Acidobacteria;Subgroup_22;uncultured_bacterium
UNI39274	65	67	109	134	137	131	249	240	61	56	65	157	260	246	233	316	Bacteria;Acidobacteria;Subgroup_22;uncultured_bacterium
UNI39483	51	49	77	79	106	88	260	204	39	24	27	103	89	88	167	210	Bacteria;Acidobacteria;Subgroup_22;uncultured_bacterium
UNI39676	140	143	222	314	320	378	707	559	129	154	156	398	493	439	471	598	Bacteria;Acidobacteria;Subgroup_22;uncultured_bacterium
UNI39911	41	45	74	82	72	60	182	170	25	17	29	83	83	76	101	159	Bacteria;Acidobacteria;Subgroup_22;uncultured_bacterium
UNI40104	37	41	78	76	72	72	183	160	28	17	38	94	70	72	92	191	Bacteria;Acidobacteria;Subgroup_22;uncultured_bacterium
UNI40109	132	107	193	218	260	197	502	458	99	75	88	287	243	247	383	525	Bacteria;Acidobacteria;Subgroup_22;uncultured_bacterium
UNI40191	243	194	497	680	297	278	555	539	172	140	173	584	417	417	459	597	Bacteria;Acidobacteria;Subgroup_22;uncultured_bacterium
UNI40340	134	95	200	229	281	233	502	479	90	78	106	327	284	244	359	547	Bacteria;Acidobacteria;Subgroup_22;uncultured_bacterium
UNI40580	46	39	54	106	112	108	275	289	29	22	42	97	99	77	160	267	Bacteria;Acidobacteria;Subgroup_22;uncultured_bacterium
UNI40644	90	84	192	194	139	141	263	253	83	75	90	220	193	188	238	269	Bacteria;Acidobacteria;Subgroup_22;uncultured_bacterium
UNI40763	52	30	84	89	77	68	201	160	23	17	37	84	76	56	91	132	Bacteria;Acidobacteria;Subgroup_22;uncultured_bacterium
UNI12231	28	24	71	52	15	15	44	29	26	10	20	116	53	15	34	32	Bacteria;Acidobacteria;Subgroup_26;uncultured_Acidobacteria_bacterium
UNI13422	23	22	96	50	20	14	38	36	25	11	20	113	38	24	37	36	Bacteria;Acidobacteria;Subgroup_26;uncultured_Acidobacteria_bacterium
UNI16596	29	32	88	68	17	12	42	43	22	21	24	120	33	23	26	38	Bacteria;Acidobacteria;Subgroup_26;uncultured_Acidobacteria_bacterium
UNI16730	37	30	105	69	19	20	47	45	25	13	15	121	30	22	26	32	Bacteria;Acidobacteria;Subgroup_26;uncultured_Acidobacteria_bacterium
UNI16854	36	21	102	52	17	23	48	39	27	16	16	113	34	22	37	45	Bacteria;Acidobacteria;Subgroup_26;uncultured_Acidobacteria_bacterium
UNI17156	28	24	88	57	18	17	57	32	26	20	21	106	29	27	33	49	Bacteria;Acidobacteria;Subgroup_26;uncultured_Acidobacteria_bacterium
UNI17290	29	29	112	56	28	14	40	30	36	18	19	137	32	23	30	39	Bacteria;Acidobacteria;Subgroup_26;uncultured_Acidobacteria_bacterium
UNI19516	36	25	77	86	24	31	70	60	30	22	25	81	50	42	49	62	Bacteria;Acidobacteria;Subgroup_26;uncultured_Acidobacteria_bacterium
UNI19590	37	24	86	89	37	21	62	55	26	22	20	97	47	49	48	81	Bacteria;Acidobacteria;Subgroup_26;uncultured_Acidobacteria_bacterium
UNI20628	39	22	72	87	25	30	51	69	19	22	17	96	57	38	40	60	Bacteria;Acidobacteria;Subgroup_26;uncultured_Acidobacteria_bacterium
UNI20631	36	28	104	75	23	24	38	47	26	25	21	121	37	34	35	56	Bacteria;Acidobacteria;Subgroup_26;uncultured_Acidobacteria_bacterium
UNI21011	25	23	86	56	27	14	45	30	21	14	11	119	29	20	31	32	Bacteria;Acidobacteria;Subgroup_26;uncultured_Acidobacteria_bacterium
UNI21291	31	26	83	81	26	29	71	76	32	10	24	97	67	42	56	71	Bacteria;Acidobacteria;Subgroup_26;uncultured_Acidobacteria_bacterium
UNI21529	41	23	57	79	25	32	56	67	31	15	11	79	53	47	49	57	Bacteria;Acidobacteria;Subgroup_26;uncultured_Acidobacteria_bacterium
UNI22111	36	21	81	59	19	16	41	53	31	19	18	105	35	32	48	49	Bacteria;Acidobacteria;Subgroup_26;uncultured_Acidobacteria_bacterium
UNI22183	50	24	74	80	36	33	57	53	42	22	29	92	52	49	50	75	Bacteria;Acidobacteria;Subgroup_26;uncultured_Acidobacteria_bacterium
UNI22563	44	35	80	91	33	27	70	57	33	21	21	91	50	37	53	53	Bacteria;Acidobacteria;Subgroup_26;uncultured_Acidobacteria_bacterium
UNI22701	33	27	74	54	20	27	37	42	16	19	18	106	32	29	33	41	Bacteria;Acidobacteria;Subgroup_26;uncultured_Acidobacteria_bacterium
UNI24533	31	23	83	81	37	37	69	57	39	11	25	77	42	43	54	57	Bacteria;Acidobacteria;Subgroup_26;uncultured_Acidobacteria_bacterium
UNI26890	31	27	87	58	18	19	48	42	21	24	21	129	31	19	28	32	Bacteria;Acidobacteria;Subgroup_26;uncultured_Acidobacteria_bacterium
UNI27835	98	63	294	307	57	35	133	122	68	51	54	241	127	116	85	102	Bacteria;Acidobacteria;Subgroup_26;uncultured_Acidobacteria_bacterium
UNI28804	24	27	90	54	19	14	51	52	30	18	14	122	44	21	23	46	Bacteria;Acidobacteria;Subgroup_26;uncultured_Acidobacteria_bacterium
UNI29503	25	29	93	53	21	22	38	50	19	24	16	115	35	29	21	50	Bacteria;Acidobacteria;Subgroup_26;uncultured_Acidobacteria_bacterium
UNI29936	33	28	92	76	30	39	66	64	33	23	23	86	64	49	62	71	Bacteria;Acidobacteria;Subgroup_26;uncultured_Acidobacteria_bacterium
UNI30133	36	26	92	59	21	23	40	43	22	18	16	115	29	22	40	31	Bacteria;Acidobacteria;Subgroup_26;uncultured_Acidobacteria_bacterium
UNI30635	28	26	81	61	23	15	43	48	15	16	20	97	36	34	33	54	Bacteria;Acidobacteria;Subgroup_26;uncultured_Acidobacteria_bacterium
UNI31638	37	22	81	73	30	25	71	58	20	21	24	88	54	39	56	70	Bacteria;Acidobacteria;Subgroup_26;uncultured_Acidobacteria_bacterium
UNI32101	20	31	91	46	19	19	43	42	21	16	19	108	27	22	36	52	Bacteria;Acidobacteria;Subgroup_26;uncultured_Acidobacteria_bacterium
UNI32171	30	27	82	74	18	25	55	57	22	21	21	87	56	48	43	54	Bacteria;Acidobacteria;Subgroup_26;uncultured_Acidobacteria_bacterium
UNI32246	40	26	87	59	28	26	41	46	27	18	12	101	34	23	28	37	Bacteria;Acidobacteria;Subgroup_26;uncultured_Acidobacteria_bacterium
UNI32709	37	25	82	56	17	16	39	47	26	8	20	112	26	21	19	45	Bacteria;Acidobacteria;Subgroup_26;uncultured_Acidobacteria_bacterium
UNI32863	36	33	94	50	18	19	51	40	26	13	11	96	27	22	39	51	Bacteria;Acidobacteria;Subgroup_26;uncultured_Acidobacteria_bacterium
UNI34697	31	22	80	95	27	25	60	52	27	30	23	89	40	51	53	59	Bacteria;Acidobacteria;Subgroup_26;uncultured_Acidobacteria_bacterium
UNI35284	41	22	90	81	38	24	66	68	22	16	22	99	50	46	43	51	Bacteria;Acidobacteria;Subgroup_26;uncultured_Acidobacteria_bacterium
UNI35532	110	65	285	303	55	35	112	116	61	47	53	227	129	89	69	102	Bacteria;Acidobacteria;Subgroup_26;uncultured_Acidobacteria_bacterium
UNI36610	41	37	83	66	19	10	45	40	28	17	22	100	28	33	25	33	Bacteria;Acidobacteria;Subgroup_26;uncultured_Acidobacteria_bacterium
UNI37472	46	20	77	92	38	30	58	54	36	15	25	97	56	44	49	62	Bacteria;Acidobacteria;Subgroup_26;uncultured_Acidobacteria_bacterium
UNI37571	26	29	100	51	23	19	39	41	23	17	21	130	28	24	37	39	Bacteria;Acidobacteria;Subgroup_26;uncultured_Acidobacteria_bacterium
UNI38802	27	25	80	64	33	41	58	81	21	27	17	85	41	51	63	52	Bacteria;Acidobacteria;Subgroup_26;uncultured_Acidobacteria_bacterium
UNI39184	23	22	97	57	23	18	42	38	25	10	15	113	40	26	37	35	Bacteria;Acidobacteria;Subgroup_26;uncultured_Acidobacteria_bacterium
UNI40089	37	37	107	66	23	15	49	30	27	20	22	110	45	26	29	35	Bacteria;Acidobacteria;Subgroup_26;uncultured_Acidobacteria_bacterium
UNI40269	29	23	84	81	37	38	67	66	26	20	26	88	54	39	43	75	Bacteria;Acidobacteria;Subgroup_26;uncultured_Acidobacteria_bacterium
UNI40333	36	32	88	61	23	16	42	36	26	21	21	116	33	24	32	43	Bacteria;Acidobacteria;Subgroup_26;uncultured_Acidobacteria_bacterium
UNI10073	71	48	137	90	58	76	133	118	35	26	45	151	107	77	419	159	Bacteria;Acidobacteria;Subgroup_26;uncultured_bacterium
UNI10941	64	54	135	84	76	59	126	138	43	34	33	152	112	89	389	142	Bacteria;Acidobacteria;Subgroup_26;uncultured_bacterium
UNI12789	55	56	147	87	75	55	115	140	32	30	28	143	117	74	396	124	Bacteria;Acidobacteria;Subgroup_26;uncultured_bacterium
UNI17510	63	45	128	90	62	67	98	106	36	18	38	157	109	80	463	141	Bacteria;Acidobacteria;Subgroup_26;uncultured_bacterium
UNI18983	65	43	124	84	68	68	117	117	40	34	35	152	113	88	390	132	Bacteria;Acidobacteria;Subgroup_26;uncultured_bacterium
UNI19252	49	47	143	96	71	52	137	106	47	24	47	146	107	86	404	122	Bacteria;Acidobacteria;Subgroup_26;uncultured_bacterium
UNI20515	66	47	136	80	59	50	127	106	31	32	43	134	106	104	357	125	Bacteria;Acidobacteria;Subgroup_26;uncultured_bacterium
UNI20637	63	37	136	92	66	61	148	107	35	32	36	166	109	94	406	144	Bacteria;Acidobacteria;Subgroup_26;uncultured_bacterium
UNI21029	68	58	141	93	70	72	96	110	36	33	36	132	106	88	389	145	Bacteria;Acidobacteria;Subgroup_26;uncultured_bacterium
UNI21764	52	40	139	103	60	46	121	125	26	30	29	167	108	97	438	138	Bacteria;Acidobacteria;Subgroup_26;uncultured_bacterium
UNI22077	66	42	134	112	54	59	148	116	37	33	28	149	97	97	388	136	Bacteria;Acidobacteria;Subgroup_26;uncultured_bacterium
UNI22650	76	43	150	97	79	73	142	143	48	25	34	164	108	103	409	171	Bacteria;Acidobacteria;Subgroup_26;uncultured_bacterium
UNI23250	76	44	145	87	75	72	127	136	37	35	28	134	113	91	446	160	Bacteria;Acidobacteria;Subgroup_26;uncultured_bacterium
UNI23382	59	45	158	86	64	73	123	94	39	34	39	154	102	93	422	118	Bacteria;Acidobacteria;Subgroup_26;uncultured_bacterium
UNI23468	63	60	144	86	43	75	130	117	50	27	20	137	112	103	394	136	Bacteria;Acidobacteria;Subgroup_26;uncultured_bacterium
UNI23562	65	64	124	106	84	63	137	135	54	31	28	148	138	113	404	159	Bacteria;Acidobacteria;Subgroup_26;uncultured_bacterium
UNI23571	68	47	143	92	62	90	124	135	38	23	42	172	118	108	445	160	Bacteria;Acidobacteria;Subgroup_26;uncultured_bacterium
UNI24131	65	57	140	88	71	75	115	135	43	25	31	147	112	88	435	132	Bacteria;Acidobacteria;Subgroup_26;uncultured_bacterium
UNI24868	51	54	141	102	57	45	100	128	45	33	37	135	115	100	398	127	Bacteria;Acidobacteria;Subgroup_26;uncultured_bacterium
UNI25348	65	51	140	83	53	70	125	117	43	26	36	147	100	90	396	151	Bacteria;Acidobacteria;Subgroup_26;uncultured_bacterium
UNI25391	61	39	136	90	55	65	134	113	42	46	35	174	105	100	379	156	Bacteria;Acidobacteria;Subgroup_26;uncultured_bacterium
UNI25654	61	57	129	84	80	56	125	115	30	31	28	171	107	85	398	133	Bacteria;Acidobacteria;Subgroup_26;uncultured_bacterium
UNI29061	70	69	64	44	98	104	150	167	45	47	43	132	144	139	124	217	Bacteria;Acidobacteria;Subgroup_26;uncultured_bacterium
UNI30184	51	46	138	97	61	61	132	119	42	34	41	160	99	98	361	130	Bacteria;Acidobacteria;Subgroup_26;uncultured_bacterium
UNI31190	82	51	126	85	81	78	123	133	47	30	34	150	116	99	411	164	Bacteria;Acidobacteria;Subgroup_26;uncultured_bacterium
UNI31245	54	41	119	92	61	63	109	123	53	26	36	176	110	90	414	142	Bacteria;Acidobacteria;Subgroup_26;uncultured_bacterium
UNI31815	57	66	155	108	73	68	134	152	33	34	28	144	103	84	424	150	Bacteria;Acidobacteria;Subgroup_26;uncultured_bacterium
UNI33689	61	54	127	104	73	77	145	133	42	33	32	146	123	99	408	162	Bacteria;Acidobacteria;Subgroup_26;uncultured_bacterium
UNI36223	91	65	185	125	218	185	379	413	60	63	71	200	222	225	638	479	Bacteria;Acidobacteria;Subgroup_26;uncultured_bacterium
UNI37134	69	73	159	119	179	188	348	381	59	43	50	168	226	207	602	432	Bacteria;Acidobacteria;Subgroup_26;uncultured_bacterium
UNI37583	49	47	130	91	73	62	128	121	43	22	36	143	91	91	371	118	Bacteria;Acidobacteria;Subgroup_26;uncultured_bacterium
UNI38565	64	69	132	91	52	66	112	124	46	17	34	154	107	73	425	131	Bacteria;Acidobacteria;Subgroup_26;uncultured_bacterium
UNI39123	59	58	123	79	64	60	125	115	37	24	39	142	114	91	420	141	Bacteria;Acidobacteria;Subgroup_26;uncultured_bacterium
UNI40032	64	78	157	100	73	97	140	146	31	38	30	144	112	113	387	143	Bacteria;Acidobacteria;Subgroup_26;uncultured_bacterium
UNI27376	146	68	353	176	229	239	185	241	58	44	71	237	210	172	286	292	Bacteria;Acidobacteria;Subgroup_9;uncultured_Acidobacteria_bacterium
UNI31199	69	51	167	99	130	113	219	274	30	29	37	197	214	179	142	229	Bacteria;Acidobacteria;Subgroup_9;uncultured_Acidobacteria_bacterium
UNI36100	166	74	355	169	192	185	201	255	71	39	77	239	206	176	279	314	Bacteria;Acidobacteria;Subgroup_9;uncultured_Acidobacteria_bacterium
UNI37746	151	77	343	182	224	204	200	251	59	39	75	219	220	212	313	292	Bacteria;Acidobacteria;Subgroup_9;uncultured_Acidobacteria_bacterium
UNI38698	111	54	207	114	160	201	281	410	41	35	45	234	296	235	217	294	Bacteria;Acidobacteria;Subgroup_9;uncultured_Acidobacteria_bacterium
UNI40570	82	53	140	118	128	145	218	278	34	30	33	163	219	186	160	234	Bacteria;Acidobacteria;Subgroup_9;uncultured_Acidobacteria_bacterium
UNI10184	11	7	34	21	16	9	30	45	4	4	8	30	21	20	20	26	Bacteria;Acidobacteria;Subgroup_9;uncultured_bacterium
UNI10734	13	6	25	15	9	12	16	18	5	2	1	19	20	13	16	21	Bacteria;Acidobacteria;Subgroup_9;uncultured_bacterium
UNI12074	8	2	20	12	14	5	19	24	2	2	5	11	17	12	18	12	Bacteria;Acidobacteria;Subgroup_9;uncultured_bacterium
UNI13166	11	6	16	17	9	15	11	24	4	3	4	19	13	13	18	26	Bacteria;Acidobacteria;Subgroup_9;uncultured_bacterium
UNI14133	6	7	27	15	13	16	21	20	4	2	5	14	15	11	14	16	Bacteria;Acidobacteria;Subgroup_9;uncultured_bacterium
UNI14707	13	3	18	14	8	12	17	9	3	2	2	24	13	15	14	21	Bacteria;Acidobacteria;Subgroup_9;uncultured_bacterium
UNI14803	9	0	30	15	11	9	23	29	2	4	5	15	20	16	9	22	Bacteria;Acidobacteria;Subgroup_9;uncultured_bacterium
UNI15323	8	12	30	19	21	16	18	43	5	5	11	25	18	18	32	29	Bacteria;Acidobacteria;Subgroup_9;uncultured_bacterium
UNI16146	10	7	33	19	3	5	18	15	8	8	3	14	14	13	9	18	Bacteria;Acidobacteria;Subgroup_9;uncultured_bacterium
UNI16482	7	6	29	21	17	13	23	17	4	4	3	25	11	16	17	22	Bacteria;Acidobacteria;Subgroup_9;uncultured_bacterium
UNI16585	9	6	25	8	15	10	16	24	5	2	6	22	9	11	14	18	Bacteria;Acidobacteria;Subgroup_9;uncultured_bacterium
UNI16743	6	8	33	19	12	16	13	27	4	4	5	17	12	13	13	19	Bacteria;Acidobacteria;Subgroup_9;uncultured_bacterium
UNI16756	10	5	21	13	16	14	16	19	1	1	1	20	8	13	9	19	Bacteria;Acidobacteria;Subgroup_9;uncultured_bacterium
UNI17477	7	3	16	13	10	8	18	28	8	4	5	18	10	12	17	19	Bacteria;Acidobacteria;Subgroup_9;uncultured_bacterium
UNI17913	11	2	27	20	16	9	17	24	3	3	3	13	13	16	15	18	Bacteria;Acidobacteria;Subgroup_9;uncultured_bacterium
UNI18481	9	7	16	22	13	8	20	25	2	3	6	19	13	7	13	24	Bacteria;Acidobacteria;Subgroup_9;uncultured_bacterium
UNI19217	8	2	26	14	8	14	14	14	1	5	4	8	15	13	15	24	Bacteria;Acidobacteria;Subgroup_9;uncultured_bacterium
UNI19345	10	7	26	18	6	10	14	17	5	2	5	18	13	10	12	22	Bacteria;Acidobacteria;Subgroup_9;uncultured_bacterium
UNI19789	7	6	26	16	12	12	24	18	8	8	2	23	9	11	16	13	Bacteria;Acidobacteria;Subgroup_9;uncultured_bacterium
UNI20985	3	2	30	18	17	9	16	25	2	2	6	16	7	7	17	18	Bacteria;Acidobacteria;Subgroup_9;uncultured_bacterium
UNI21035	10	6	25	22	15	12	23	22	7	9	4	20	11	14	16	21	Bacteria;Acidobacteria;Subgroup_9;uncultured_bacterium
UNI22996	10	3	15	8	13	8	15	22	5	1	4	16	8	8	8	14	Bacteria;Acidobacteria;Subgroup_9;uncultured_bacterium
UNI24351	12	2	25	16	11	8	18	27	2	7	3	13	9	10	12	22	Bacteria;Acidobacteria;Subgroup_9;uncultured_bacterium
UNI24708	15	4	22	12	16	22	25	30	7	4	6	24	11	11	17	26	Bacteria;Acidobacteria;Subgroup_9;uncultured_bacterium
UNI25926	23	12	56	56	21	31	57	44	10	7	4	30	53	41	51	57	Bacteria;Acidobacteria;Subgroup_9;uncultured_bacterium
UNI26668	11	4	29	13	16	13	20	22	3	4	4	19	12	10	15	24	Bacteria;Acidobacteria;Subgroup_9;uncultured_bacterium
UNI26672	4	4	24	11	17	9	25	24	2	3	8	20	6	8	11	22	Bacteria;Acidobacteria;Subgroup_9;uncultured_bacterium
UNI26674	7	3	24	16	18	10	21	14	4	3	4	17	20	8	15	14	Bacteria;Acidobacteria;Subgroup_9;uncultured_bacterium
UNI27088	43	36	175	208	47	49	102	142	16	19	32	72	100	109	85	101	Bacteria;Acidobacteria;Subgroup_9;uncultured_bacterium
UNI28116	40	40	143	195	47	49	139	120	22	24	32	87	112	73	98	87	Bacteria;Acidobacteria;Subgroup_9;uncultured_bacterium
UNI28176	16	10	58	56	20	35	44	44	16	7	6	33	53	47	44	64	Bacteria;Acidobacteria;Subgroup_9;uncultured_bacterium
UNI28979	51	39	164	204	57	64	124	115	20	16	31	92	105	111	91	93	Bacteria;Acidobacteria;Subgroup_9;uncultured_bacterium
UNI29295	28	15	77	54	25	16	54	53	15	6	9	50	48	50	51	66	Bacteria;Acidobacteria;Subgroup_9;uncultured_bacterium
UNI29476	38	39	172	203	57	68	128	150	16	23	26	101	93	109	79	100	Bacteria;Acidobacteria;Subgroup_9;uncultured_bacterium
UNI30093	17	10	74	64	27	31	51	48	8	2	5	21	59	39	48	64	Bacteria;Acidobacteria;Subgroup_9;uncultured_bacterium
UNI31251	154	89	925	874	537	471	601	704	91	64	158	599	718	609	781	831	Bacteria;Acidobacteria;Subgroup_9;uncultured_bacterium
UNI31735	99	75	442	339	268	197	342	389	57	44	92	276	281	279	391	398	Bacteria;Acidobacteria;Subgroup_9;uncultured_bacterium
UNI32173	6	5	32	13	8	12	17	21	5	2	5	21	11	13	18	17	Bacteria;Acidobacteria;Subgroup_9;uncultured_bacterium
UNI32322	16	2	23	23	10	11	17	17	1	1	2	14	8	13	12	10	Bacteria;Acidobacteria;Subgroup_9;uncultured_bacterium
UNI32963	37	40	184	188	48	57	115	146	28	23	23	78	121	86	83	100	Bacteria;Acidobacteria;Subgroup_9;uncultured_bacterium
UNI33247	19	12	64	60	32	24	51	45	8	8	3	41	41	61	53	67	Bacteria;Acidobacteria;Subgroup_9;uncultured_bacterium
UNI33579	18	5	61	47	29	39	44	50	5	5	11	27	51	44	52	53	Bacteria;Acidobacteria;Subgroup_9;uncultured_bacterium
UNI34231	19	16	23	16	144	156	174	191	30	19	15	71	236	165	98	173	Bacteria;Acidobacteria;Subgroup_9;uncultured_bacterium
UNI34234	10	9	68	41	28	24	38	61	5	6	9	33	50	43	58	56	Bacteria;Acidobacteria;Subgroup_9;uncultured_bacterium
UNI34742	30	38	152	178	54	58	107	134	18	14	29	90	89	89	75	95	Bacteria;Acidobacteria;Subgroup_9;uncultured_bacterium
UNI36979	62	40	247	241	208	158	230	234	53	35	63	215	262	215	244	271	Bacteria;Acidobacteria;Subgroup_9;uncultured_bacterium
UNI37056	10	7	25	20	10	9	22	16	11	5	3	17	21	12	12	19	Bacteria;Acidobacteria;Subgroup_9;uncultured_bacterium
UNI37592	158	116	631	289	179	176	268	282	75	46	81	291	238	235	289	279	Bacteria;Acidobacteria;Subgroup_9;uncultured_bacterium
UNI39976	61	22	169	159	62	47	139	169	30	12	28	85	166	158	132	158	Bacteria;Acidobacteria;Subgroup_9;uncultured_bacterium
UNI40117	216	95	802	721	364	299	434	505	120	81	144	472	624	506	527	579	Bacteria;Acidobacteria;Subgroup_9;uncultured_bacterium
UNI40542	26	9	20	16	68	60	81	122	11	3	10	44	72	54	64	84	Bacteria;Acidobacteria;Subgroup_9;uncultured_bacterium
UNI7450	6	6	28	16	13	14	23	19	4	2	5	16	11	13	17	23	Bacteria;Acidobacteria;Subgroup_9;uncultured_bacterium
UNI7743	9	6	29	19	17	6	16	18	5	1	3	15	8	7	17	16	Bacteria;Acidobacteria;Subgroup_9;uncultured_bacterium
UNI8242	12	3	30	18	13	9	11	17	3	5	7	16	20	8	23	21	Bacteria;Acidobacteria;Subgroup_9;uncultured_bacterium
UNI8360	11	2	22	11	12	11	13	19	2	3	6	11	9	12	13	15	Bacteria;Acidobacteria;Subgroup_9;uncultured_bacterium
UNI8996	8	10	23	11	11	9	17	22	5	2	1	15	14	10	15	18	Bacteria;Acidobacteria;Subgroup_9;uncultured_bacterium
UNI9125	9	2	16	14	12	8	18	12	1	3	7	13	10	5	13	18	Bacteria;Acidobacteria;Subgroup_9;uncultured_bacterium
UNI9587	10	1	24	18	13	10	19	24	3	3	8	17	16	17	19	19	Bacteria;Acidobacteria;Subgroup_9;uncultured_bacterium
UNI9961	17	5	35	14	22	19	36	36	5	5	3	26	27	14	37	30	Bacteria;Acidobacteria;Subgroup_9;uncultured_bacterium
UNI37192	15	10	18	27	204	189	253	291	20	24	18	80	269	205	231	293	Bacteria;Acidobacteria;Subgroup_9;uncultured_hydrocarbon_seep_bacterium_BPC066
UNI16516	21	11	77	59	33	43	52	70	15	11	16	46	45	29	56	57	Bacteria;Acidobacteria;Subgroup_9;uncultured_organism
UNI20337	17	10	56	50	34	34	74	48	14	13	12	47	35	61	44	63	Bacteria;Acidobacteria;Subgroup_9;uncultured_organism
UNI24165	16	16	76	56	32	22	66	60	10	15	14	45	54	46	62	42	Bacteria;Acidobacteria;Subgroup_9;uncultured_organism
UNI25198	31	12	73	56	38	33	70	67	20	10	17	61	51	63	61	57	Bacteria;Acidobacteria;Subgroup_9;uncultured_organism
UNI25475	15	15	62	78	38	44	60	61	15	8	17	39	46	45	72	70	Bacteria;Acidobacteria;Subgroup_9;uncultured_organism
UNI26407	17	12	79	63	31	33	49	63	15	9	17	56	47	39	47	52	Bacteria;Acidobacteria;Subgroup_9;uncultured_organism
UNI27747	23	11	61	58	28	38	60	53	8	5	15	57	49	47	47	53	Bacteria;Acidobacteria;Subgroup_9;uncultured_organism
UNI29317	11	12	75	56	37	43	65	46	13	9	28	49	53	55	53	59	Bacteria;Acidobacteria;Subgroup_9;uncultured_organism
UNI30943	14	19	76	69	27	23	52	60	15	12	16	51	55	39	51	71	Bacteria;Acidobacteria;Subgroup_9;uncultured_organism
UNI32718	27	17	72	76	59	59	80	88	13	16	18	54	63	69	78	76	Bacteria;Acidobacteria;Subgroup_9;uncultured_organism
UNI34243	14	15	70	51	30	39	60	46	19	10	21	48	60	49	51	51	Bacteria;Acidobacteria;Subgroup_9;uncultured_organism
UNI34350	22	12	79	53	29	26	51	59	13	10	13	59	43	44	55	51	Bacteria;Acidobacteria;Subgroup_9;uncultured_organism
UNI35298	21	12	81	65	39	33	46	48	19	9	11	45	46	38	58	55	Bacteria;Acidobacteria;Subgroup_9;uncultured_organism
UNI35504	16	15	78	53	42	27	64	61	16	8	15	51	59	41	51	56	Bacteria;Acidobacteria;Subgroup_9;uncultured_organism
UNI35922	25	15	86	62	29	31	45	66	13	5	13	51	52	43	52	46	Bacteria;Acidobacteria;Subgroup_9;uncultured_organism
UNI36685	73	43	192	152	85	66	141	159	48	31	42	128	122	92	118	147	Bacteria;Acidobacteria;Subgroup_9;uncultured_organism
UNI37178	18	3	28	9	48	61	96	74	8	4	5	34	65	60	50	69	Bacteria;Acidobacteria;Subgroup_9;uncultured_organism
UNI37350	15	9	79	65	32	32	42	58	8	9	23	57	46	40	49	54	Bacteria;Acidobacteria;Subgroup_9;uncultured_organism
UNI37836	16	9	81	51	47	32	55	65	13	11	22	48	65	51	48	44	Bacteria;Acidobacteria;Subgroup_9;uncultured_organism
UNI38246	14	14	81	56	39	35	59	57	16	13	15	65	69	36	63	41	Bacteria;Acidobacteria;Subgroup_9;uncultured_organism
UNI38969	6	13	22	19	86	65	87	119	10	9	9	37	95	47	98	108	Bacteria;Acidobacteria;Subgroup_9;uncultured_organism
UNI39114	81	35	144	149	67	78	111	148	50	27	44	142	120	107	121	146	Bacteria;Acidobacteria;Subgroup_9;uncultured_organism
UNI39510	23	20	83	64	29	30	49	53	17	11	20	47	43	41	49	57	Bacteria;Acidobacteria;Subgroup_9;uncultured_organism
UNI10262	7	6	15	7	10	7	10	21	8	5	5	18	15	5	17	25	Bacteria;Acidobacteria;Thermoanaerobaculia;Thermoanaerobaculales;Thermoanaerobaculaceae;Subgroup_10;uncultured_Acidobacteria_bacterium
UNI10344	13	5	16	11	1	2	17	17	6	4	6	14	12	10	16	19	Bacteria;Acidobacteria;Thermoanaerobaculia;Thermoanaerobaculales;Thermoanaerobaculaceae;Subgroup_10;uncultured_Acidobacteria_bacterium
UNI10738	15	5	15	8	9	4	24	15	4	1	5	20	11	8	24	20	Bacteria;Acidobacteria;Thermoanaerobaculia;Thermoanaerobaculales;Thermoanaerobaculaceae;Subgroup_10;uncultured_Acidobacteria_bacterium
UNI11364	30	19	47	27	66	89	90	112	20	9	19	62	110	102	137	148	Bacteria;Acidobacteria;Thermoanaerobaculia;Thermoanaerobaculales;Thermoanaerobaculaceae;Subgroup_10;uncultured_Acidobacteria_bacterium
UNI12463	25	34	53	28	55	83	100	88	15	18	21	35	132	120	150	176	Bacteria;Acidobacteria;Thermoanaerobaculia;Thermoanaerobaculales;Thermoanaerobaculaceae;Subgroup_10;uncultured_Acidobacteria_bacterium
UNI12672	13	7	19	10	0	6	7	19	5	6	5	23	10	8	14	11	Bacteria;Acidobacteria;Thermoanaerobaculia;Thermoanaerobaculales;Thermoanaerobaculaceae;Subgroup_10;uncultured_Acidobacteria_bacterium
UNI13341	8	5	14	13	8	6	13	25	7	3	2	16	12	9	12	11	Bacteria;Acidobacteria;Thermoanaerobaculia;Thermoanaerobaculales;Thermoanaerobaculaceae;Subgroup_10;uncultured_Acidobacteria_bacterium
UNI14153	7	5	20	5	4	14	21	26	5	4	5	30	8	7	19	11	Bacteria;Acidobacteria;Thermoanaerobaculia;Thermoanaerobaculales;Thermoanaerobaculaceae;Subgroup_10;uncultured_Acidobacteria_bacterium
UNI14455	6	4	20	9	3	7	18	21	3	4	3	15	12	13	26	9	Bacteria;Acidobacteria;Thermoanaerobaculia;Thermoanaerobaculales;Thermoanaerobaculaceae;Subgroup_10;uncultured_Acidobacteria_bacterium
UNI15032	25	1	13	16	4	4	12	16	6	6	5	30	26	8	18	16	Bacteria;Acidobacteria;Thermoanaerobaculia;Thermoanaerobaculales;Thermoanaerobaculaceae;Subgroup_10;uncultured_Acidobacteria_bacterium
UNI15424	29	27	58	22	63	83	100	128	18	25	24	63	113	115	145	149	Bacteria;Acidobacteria;Thermoanaerobaculia;Thermoanaerobaculales;Thermoanaerobaculaceae;Subgroup_10;uncultured_Acidobacteria_bacterium
UNI15484	18	7	19	16	7	6	18	23	8	9	6	29	17	17	25	28	Bacteria;Acidobacteria;Thermoanaerobaculia;Thermoanaerobaculales;Thermoanaerobaculaceae;Subgroup_10;uncultured_Acidobacteria_bacterium
UNI16102	13	3	7	6	2	3	10	16	4	7	3	27	7	10	13	16	Bacteria;Acidobacteria;Thermoanaerobaculia;Thermoanaerobaculales;Thermoanaerobaculaceae;Subgroup_10;uncultured_Acidobacteria_bacterium
UNI16664	31	26	47	24	64	90	102	102	16	24	13	59	117	139	161	171	Bacteria;Acidobacteria;Thermoanaerobaculia;Thermoanaerobaculales;Thermoanaerobaculaceae;Subgroup_10;uncultured_Acidobacteria_bacterium
UNI16816	36	33	57	35	83	134	165	170	27	31	32	108	154	146	184	238	Bacteria;Acidobacteria;Thermoanaerobaculia;Thermoanaerobaculales;Thermoanaerobaculaceae;Subgroup_10;uncultured_Acidobacteria_bacterium
UNI16884	9	3	13	9	8	4	10	11	5	3	5	19	10	11	19	14	Bacteria;Acidobacteria;Thermoanaerobaculia;Thermoanaerobaculales;Thermoanaerobaculaceae;Subgroup_10;uncultured_Acidobacteria_bacterium
UNI17206	30	22	43	39	59	83	107	118	8	12	15	60	109	133	158	175	Bacteria;Acidobacteria;Thermoanaerobaculia;Thermoanaerobaculales;Thermoanaerobaculaceae;Subgroup_10;uncultured_Acidobacteria_bacterium
UNI17470	43	21	61	28	58	89	103	125	15	19	15	47	142	119	144	164	Bacteria;Acidobacteria;Thermoanaerobaculia;Thermoanaerobaculales;Thermoanaerobaculaceae;Subgroup_10;uncultured_Acidobacteria_bacterium
UNI18494	9	10	19	13	6	6	13	23	11	4	5	19	13	15	24	21	Bacteria;Acidobacteria;Thermoanaerobaculia;Thermoanaerobaculales;Thermoanaerobaculaceae;Subgroup_10;uncultured_Acidobacteria_bacterium
UNI18759	16	8	17	11	4	11	23	14	11	8	4	18	14	4	25	21	Bacteria;Acidobacteria;Thermoanaerobaculia;Thermoanaerobaculales;Thermoanaerobaculaceae;Subgroup_10;uncultured_Acidobacteria_bacterium
UNI19735	13	5	12	7	8	9	12	12	5	4	4	15	9	9	18	15	Bacteria;Acidobacteria;Thermoanaerobaculia;Thermoanaerobaculales;Thermoanaerobaculaceae;Subgroup_10;uncultured_Acidobacteria_bacterium
UNI19852	12	4	15	9	4	4	19	24	4	6	5	18	14	9	16	10	Bacteria;Acidobacteria;Thermoanaerobaculia;Thermoanaerobaculales;Thermoanaerobaculaceae;Subgroup_10;uncultured_Acidobacteria_bacterium
UNI20567	25	26	46	29	48	82	84	121	12	20	17	62	120	142	155	175	Bacteria;Acidobacteria;Thermoanaerobaculia;Thermoanaerobaculales;Thermoanaerobaculaceae;Subgroup_10;uncultured_Acidobacteria_bacterium
UNI20837	33	27	53	32	76	68	97	100	17	8	13	61	135	134	171	177	Bacteria;Acidobacteria;Thermoanaerobaculia;Thermoanaerobaculales;Thermoanaerobaculaceae;Subgroup_10;uncultured_Acidobacteria_bacterium
UNI21363	11	5	19	14	5	9	20	25	8	3	8	22	24	20	21	20	Bacteria;Acidobacteria;Thermoanaerobaculia;Thermoanaerobaculales;Thermoanaerobaculaceae;Subgroup_10;uncultured_Acidobacteria_bacterium
UNI21540	26	24	49	37	70	82	96	111	13	8	13	65	117	124	140	165	Bacteria;Acidobacteria;Thermoanaerobaculia;Thermoanaerobaculales;Thermoanaerobaculaceae;Subgroup_10;uncultured_Acidobacteria_bacterium
UNI22126	24	28	57	27	66	89	95	87	14	18	13	50	144	117	152	155	Bacteria;Acidobacteria;Thermoanaerobaculia;Thermoanaerobaculales;Thermoanaerobaculaceae;Subgroup_10;uncultured_Acidobacteria_bacterium
UNI22643	10	8	16	7	8	11	20	19	4	8	6	23	13	15	18	13	Bacteria;Acidobacteria;Thermoanaerobaculia;Thermoanaerobaculales;Thermoanaerobaculaceae;Subgroup_10;uncultured_Acidobacteria_bacterium
UNI22653	33	32	57	32	69	93	99	116	17	12	18	47	141	146	174	167	Bacteria;Acidobacteria;Thermoanaerobaculia;Thermoanaerobaculales;Thermoanaerobaculaceae;Subgroup_10;uncultured_Acidobacteria_bacterium
UNI23000	22	24	52	44	62	77	105	104	15	20	18	57	126	108	159	166	Bacteria;Acidobacteria;Thermoanaerobaculia;Thermoanaerobaculales;Thermoanaerobaculaceae;Subgroup_10;uncultured_Acidobacteria_bacterium
UNI23461	89	67	191	144	127	143	192	168	111	68	62	246	213	229	223	199	Bacteria;Acidobacteria;Thermoanaerobaculia;Thermoanaerobaculales;Thermoanaerobaculaceae;Subgroup_10;uncultured_Acidobacteria_bacterium
UNI23558	7	0	15	4	4	5	24	18	3	4	2	19	13	12	17	14	Bacteria;Acidobacteria;Thermoanaerobaculia;Thermoanaerobaculales;Thermoanaerobaculaceae;Subgroup_10;uncultured_Acidobacteria_bacterium
UNI23702	12	7	19	7	4	3	13	20	2	5	5	24	13	11	17	17	Bacteria;Acidobacteria;Thermoanaerobaculia;Thermoanaerobaculales;Thermoanaerobaculaceae;Subgroup_10;uncultured_Acidobacteria_bacterium
UNI23855	16	7	16	13	9	9	29	22	13	6	5	31	13	23	29	16	Bacteria;Acidobacteria;Thermoanaerobaculia;Thermoanaerobaculales;Thermoanaerobaculaceae;Subgroup_10;uncultured_Acidobacteria_bacterium
UNI23972	21	30	55	29	73	87	118	123	20	13	18	49	137	145	133	157	Bacteria;Acidobacteria;Thermoanaerobaculia;Thermoanaerobaculales;Thermoanaerobaculaceae;Subgroup_10;uncultured_Acidobacteria_bacterium
UNI25353	113	69	176	139	122	126	188	179	86	59	53	249	189	206	244	196	Bacteria;Acidobacteria;Thermoanaerobaculia;Thermoanaerobaculales;Thermoanaerobaculaceae;Subgroup_10;uncultured_Acidobacteria_bacterium
UNI25482	39	43	44	35	68	122	165	160	22	38	32	96	159	153	202	212	Bacteria;Acidobacteria;Thermoanaerobaculia;Thermoanaerobaculales;Thermoanaerobaculaceae;Subgroup_10;uncultured_Acidobacteria_bacterium
UNI26617	12	5	8	13	4	7	22	18	5	9	6	20	13	5	9	28	Bacteria;Acidobacteria;Thermoanaerobaculia;Thermoanaerobaculales;Thermoanaerobaculaceae;Subgroup_10;uncultured_Acidobacteria_bacterium
UNI26727	7	9	17	6	9	7	15	21	6	2	1	16	18	6	14	14	Bacteria;Acidobacteria;Thermoanaerobaculia;Thermoanaerobaculales;Thermoanaerobaculaceae;Subgroup_10;uncultured_Acidobacteria_bacterium
UNI26857	6	3	16	7	5	5	12	20	10	4	1	16	6	11	17	16	Bacteria;Acidobacteria;Thermoanaerobaculia;Thermoanaerobaculales;Thermoanaerobaculaceae;Subgroup_10;uncultured_Acidobacteria_bacterium
UNI27145	32	21	51	38	56	71	110	101	9	21	25	49	119	138	135	160	Bacteria;Acidobacteria;Thermoanaerobaculia;Thermoanaerobaculales;Thermoanaerobaculaceae;Subgroup_10;uncultured_Acidobacteria_bacterium
UNI27396	3	6	9	14	12	16	36	42	8	5	5	24	23	13	23	28	Bacteria;Acidobacteria;Thermoanaerobaculia;Thermoanaerobaculales;Thermoanaerobaculaceae;Subgroup_10;uncultured_Acidobacteria_bacterium
UNI27415	95	91	211	138	124	161	180	159	90	78	53	250	189	213	249	212	Bacteria;Acidobacteria;Thermoanaerobaculia;Thermoanaerobaculales;Thermoanaerobaculaceae;Subgroup_10;uncultured_Acidobacteria_bacterium
UNI27578	18	2	12	10	5	10	19	22	6	3	3	19	9	5	19	16	Bacteria;Acidobacteria;Thermoanaerobaculia;Thermoanaerobaculales;Thermoanaerobaculaceae;Subgroup_10;uncultured_Acidobacteria_bacterium
UNI27753	13	11	8	14	7	3	19	14	3	2	11	23	11	2	18	25	Bacteria;Acidobacteria;Thermoanaerobaculia;Thermoanaerobaculales;Thermoanaerobaculaceae;Subgroup_10;uncultured_Acidobacteria_bacterium
UNI27760	6	10	13	11	7	3	13	17	7	4	5	20	6	7	20	18	Bacteria;Acidobacteria;Thermoanaerobaculia;Thermoanaerobaculales;Thermoanaerobaculaceae;Subgroup_10;uncultured_Acidobacteria_bacterium
UNI28535	215	128	273	453	182	174	420	366	155	99	171	576	307	289	460	539	Bacteria;Acidobacteria;Thermoanaerobaculia;Thermoanaerobaculales;Thermoanaerobaculaceae;Subgroup_10;uncultured_Acidobacteria_bacterium
UNI28960	12	11	15	11	8	9	20	25	7	4	4	17	5	6	26	27	Bacteria;Acidobacteria;Thermoanaerobaculia;Thermoanaerobaculales;Thermoanaerobaculaceae;Subgroup_10;uncultured_Acidobacteria_bacterium
UNI29173	22	16	49	29	62	89	97	99	14	20	15	60	131	123	151	154	Bacteria;Acidobacteria;Thermoanaerobaculia;Thermoanaerobaculales;Thermoanaerobaculaceae;Subgroup_10;uncultured_Acidobacteria_bacterium
UNI29644	24	24	56	32	65	68	120	129	15	12	19	47	125	127	149	172	Bacteria;Acidobacteria;Thermoanaerobaculia;Thermoanaerobaculales;Thermoanaerobaculaceae;Subgroup_10;uncultured_Acidobacteria_bacterium
UNI30710	37	27	58	32	68	92	96	110	11	16	19	53	119	129	153	146	Bacteria;Acidobacteria;Thermoanaerobaculia;Thermoanaerobaculales;Thermoanaerobaculaceae;Subgroup_10;uncultured_Acidobacteria_bacterium
UNI30832	6	3	13	11	7	11	16	17	4	1	3	14	9	6	16	11	Bacteria;Acidobacteria;Thermoanaerobaculia;Thermoanaerobaculales;Thermoanaerobaculaceae;Subgroup_10;uncultured_Acidobacteria_bacterium
UNI31100	39	24	64	34	57	82	87	109	12	16	15	51	132	112	167	160	Bacteria;Acidobacteria;Thermoanaerobaculia;Thermoanaerobaculales;Thermoanaerobaculaceae;Subgroup_10;uncultured_Acidobacteria_bacterium
UNI31116	86	71	189	125	132	129	157	166	94	61	54	247	221	201	213	199	Bacteria;Acidobacteria;Thermoanaerobaculia;Thermoanaerobaculales;Thermoanaerobaculaceae;Subgroup_10;uncultured_Acidobacteria_bacterium
UNI31234	13	4	16	12	12	5	24	11	9	7	3	23	8	8	20	17	Bacteria;Acidobacteria;Thermoanaerobaculia;Thermoanaerobaculales;Thermoanaerobaculaceae;Subgroup_10;uncultured_Acidobacteria_bacterium
UNI31542	12	4	14	13	5	10	16	22	4	4	8	19	9	10	15	17	Bacteria;Acidobacteria;Thermoanaerobaculia;Thermoanaerobaculales;Thermoanaerobaculaceae;Subgroup_10;uncultured_Acidobacteria_bacterium
UNI31593	20	25	52	37	61	79	123	112	10	12	20	51	128	106	156	190	Bacteria;Acidobacteria;Thermoanaerobaculia;Thermoanaerobaculales;Thermoanaerobaculaceae;Subgroup_10;uncultured_Acidobacteria_bacterium
UNI31647	29	45	63	28	78	106	142	195	28	33	25	68	164	143	181	223	Bacteria;Acidobacteria;Thermoanaerobaculia;Thermoanaerobaculales;Thermoanaerobaculaceae;Subgroup_10;uncultured_Acidobacteria_bacterium
UNI31757	84	95	174	157	897	738	1840	1409	95	105	110	383	1389	1306	4345	3619	Bacteria;Acidobacteria;Thermoanaerobaculia;Thermoanaerobaculales;Thermoanaerobaculaceae;Subgroup_10;uncultured_Acidobacteria_bacterium
UNI32376	47	43	122	151	125	154	305	225	49	41	40	162	331	340	579	547	Bacteria;Acidobacteria;Thermoanaerobaculia;Thermoanaerobaculales;Thermoanaerobaculaceae;Subgroup_10;uncultured_Acidobacteria_bacterium
UNI32444	10	2	15	11	3	4	21	19	4	1	4	22	15	9	16	23	Bacteria;Acidobacteria;Thermoanaerobaculia;Thermoanaerobaculales;Thermoanaerobaculaceae;Subgroup_10;uncultured_Acidobacteria_bacterium
UNI33476	7	5	7	8	7	5	14	16	4	3	6	26	18	9	18	13	Bacteria;Acidobacteria;Thermoanaerobaculia;Thermoanaerobaculales;Thermoanaerobaculaceae;Subgroup_10;uncultured_Acidobacteria_bacterium
UNI33802	13	5	14	13	4	6	4	10	4	1	8	23	8	8	16	16	Bacteria;Acidobacteria;Thermoanaerobaculia;Thermoanaerobaculales;Thermoanaerobaculaceae;Subgroup_10;uncultured_Acidobacteria_bacterium
UNI33881	8	5	11	11	7	12	34	40	4	5	3	13	26	18	22	41	Bacteria;Acidobacteria;Thermoanaerobaculia;Thermoanaerobaculales;Thermoanaerobaculaceae;Subgroup_10;uncultured_Acidobacteria_bacterium
UNI34160	11	9	14	14	6	2	19	20	7	2	3	19	14	10	22	17	Bacteria;Acidobacteria;Thermoanaerobaculia;Thermoanaerobaculales;Thermoanaerobaculaceae;Subgroup_10;uncultured_Acidobacteria_bacterium
UNI34216	3	5	11	11	8	4	22	16	7	5	2	11	11	9	16	19	Bacteria;Acidobacteria;Thermoanaerobaculia;Thermoanaerobaculales;Thermoanaerobaculaceae;Subgroup_10;uncultured_Acidobacteria_bacterium
UNI34363	5	4	15	9	13	12	17	28	3	2	1	21	16	8	13	16	Bacteria;Acidobacteria;Thermoanaerobaculia;Thermoanaerobaculales;Thermoanaerobaculaceae;Subgroup_10;uncultured_Acidobacteria_bacterium
UNI34522	43	56	105	150	129	141	298	219	56	41	44	176	335	337	578	628	Bacteria;Acidobacteria;Thermoanaerobaculia;Thermoanaerobaculales;Thermoanaerobaculaceae;Subgroup_10;uncultured_Acidobacteria_bacterium
UNI34854	31	18	54	32	64	89	95	107	15	17	26	55	122	97	161	176	Bacteria;Acidobacteria;Thermoanaerobaculia;Thermoanaerobaculales;Thermoanaerobaculaceae;Subgroup_10;uncultured_Acidobacteria_bacterium
UNI35623	87	79	215	141	123	119	197	183	92	81	60	293	215	197	242	235	Bacteria;Acidobacteria;Thermoanaerobaculia;Thermoanaerobaculales;Thermoanaerobaculaceae;Subgroup_10;uncultured_Acidobacteria_bacterium
UNI36212	13	5	17	8	18	17	33	29	4	2	5	15	29	22	20	32	Bacteria;Acidobacteria;Thermoanaerobaculia;Thermoanaerobaculales;Thermoanaerobaculaceae;Subgroup_10;uncultured_Acidobacteria_bacterium
UNI36969	35	31	56	24	71	76	106	119	11	13	24	59	125	107	159	158	Bacteria;Acidobacteria;Thermoanaerobaculia;Thermoanaerobaculales;Thermoanaerobaculaceae;Subgroup_10;uncultured_Acidobacteria_bacterium
UNI37194	40	41	56	68	178	256	239	205	23	36	36	102	576	544	472	512	Bacteria;Acidobacteria;Thermoanaerobaculia;Thermoanaerobaculales;Thermoanaerobaculaceae;Subgroup_10;uncultured_Acidobacteria_bacterium
UNI37391	31	23	51	39	68	88	97	100	15	11	19	65	122	124	151	182	Bacteria;Acidobacteria;Thermoanaerobaculia;Thermoanaerobaculales;Thermoanaerobaculaceae;Subgroup_10;uncultured_Acidobacteria_bacterium
UNI37421	56	41	51	54	198	264	216	259	25	36	38	118	580	583	457	491	Bacteria;Acidobacteria;Thermoanaerobaculia;Thermoanaerobaculales;Thermoanaerobaculaceae;Subgroup_10;uncultured_Acidobacteria_bacterium
UNI38153	10	7	10	11	7	3	21	15	4	7	5	22	9	6	22	20	Bacteria;Acidobacteria;Thermoanaerobaculia;Thermoanaerobaculales;Thermoanaerobaculaceae;Subgroup_10;uncultured_Acidobacteria_bacterium
UNI38195	29	29	60	34	51	110	116	138	24	22	25	70	148	148	149	206	Bacteria;Acidobacteria;Thermoanaerobaculia;Thermoanaerobaculales;Thermoanaerobaculaceae;Subgroup_10;uncultured_Acidobacteria_bacterium
UNI38216	49	54	104	157	159	151	328	304	57	32	47	168	413	361	727	684	Bacteria;Acidobacteria;Thermoanaerobaculia;Thermoanaerobaculales;Thermoanaerobaculaceae;Subgroup_10;uncultured_Acidobacteria_bacterium
UNI38526	7	4	13	12	9	11	14	12	5	3	4	16	12	8	18	8	Bacteria;Acidobacteria;Thermoanaerobaculia;Thermoanaerobaculales;Thermoanaerobaculaceae;Subgroup_10;uncultured_Acidobacteria_bacterium
UNI38872	14	5	21	10	13	19	41	35	10	5	6	21	17	28	23	29	Bacteria;Acidobacteria;Thermoanaerobaculia;Thermoanaerobaculales;Thermoanaerobaculaceae;Subgroup_10;uncultured_Acidobacteria_bacterium
UNI39381	104	73	177	139	128	136	199	168	97	76	43	229	212	188	231	191	Bacteria;Acidobacteria;Thermoanaerobaculia;Thermoanaerobaculales;Thermoanaerobaculaceae;Subgroup_10;uncultured_Acidobacteria_bacterium
UNI39602	42	43	120	150	131	144	313	258	48	36	43	168	396	367	721	677	Bacteria;Acidobacteria;Thermoanaerobaculia;Thermoanaerobaculales;Thermoanaerobaculaceae;Subgroup_10;uncultured_Acidobacteria_bacterium
UNI40018	5	6	5	4	51	43	39	32	3	6	5	27	48	38	47	72	Bacteria;Acidobacteria;Thermoanaerobaculia;Thermoanaerobaculales;Thermoanaerobaculaceae;Subgroup_10;uncultured_Acidobacteria_bacterium
UNI40281	48	32	123	142	161	119	284	254	57	43	44	163	380	323	617	564	Bacteria;Acidobacteria;Thermoanaerobaculia;Thermoanaerobaculales;Thermoanaerobaculaceae;Subgroup_10;uncultured_Acidobacteria_bacterium
UNI40746	12	5	9	8	2	5	13	13	7	7	4	14	12	8	23	29	Bacteria;Acidobacteria;Thermoanaerobaculia;Thermoanaerobaculales;Thermoanaerobaculaceae;Subgroup_10;uncultured_Acidobacteria_bacterium
UNI9948	6	7	17	9	9	12	14	19	6	6	2	18	14	7	19	14	Bacteria;Acidobacteria;Thermoanaerobaculia;Thermoanaerobaculales;Thermoanaerobaculaceae;Subgroup_10;uncultured_Acidobacteria_bacterium
UNI9969	10	12	11	16	3	5	16	20	6	4	5	25	8	11	12	8	Bacteria;Acidobacteria;Thermoanaerobaculia;Thermoanaerobaculales;Thermoanaerobaculaceae;Subgroup_10;uncultured_Acidobacteria_bacterium
UNI10235	32	32	39	38	36	45	63	69	18	22	18	84	73	92	74	90	Bacteria;Acidobacteria;Thermoanaerobaculia;Thermoanaerobaculales;Thermoanaerobaculaceae;Subgroup_10;uncultured_bacterium
UNI10494	8	3	28	14	7	9	22	26	8	4	3	13	24	24	21	16	Bacteria;Acidobacteria;Thermoanaerobaculia;Thermoanaerobaculales;Thermoanaerobaculaceae;Subgroup_10;uncultured_bacterium
UNI11264	8	3	22	12	23	20	19	28	3	3	3	13	22	16	20	35	Bacteria;Acidobacteria;Thermoanaerobaculia;Thermoanaerobaculales;Thermoanaerobaculaceae;Subgroup_10;uncultured_bacterium
UNI11461	3	4	21	11	16	10	15	24	7	5	10	25	11	14	22	30	Bacteria;Acidobacteria;Thermoanaerobaculia;Thermoanaerobaculales;Thermoanaerobaculaceae;Subgroup_10;uncultured_bacterium
UNI11526	12	4	35	14	12	15	29	29	6	6	4	22	33	26	21	41	Bacteria;Acidobacteria;Thermoanaerobaculia;Thermoanaerobaculales;Thermoanaerobaculaceae;Subgroup_10;uncultured_bacterium
UNI12689	11	5	33	16	10	11	20	18	6	3	2	13	14	15	22	29	Bacteria;Acidobacteria;Thermoanaerobaculia;Thermoanaerobaculales;Thermoanaerobaculaceae;Subgroup_10;uncultured_bacterium
UNI12779	14	5	15	22	11	11	16	15	3	5	5	18	18	23	20	32	Bacteria;Acidobacteria;Thermoanaerobaculia;Thermoanaerobaculales;Thermoanaerobaculaceae;Subgroup_10;uncultured_bacterium
UNI12923	15	5	22	16	16	10	27	25	3	3	5	12	33	17	34	31	Bacteria;Acidobacteria;Thermoanaerobaculia;Thermoanaerobaculales;Thermoanaerobaculaceae;Subgroup_10;uncultured_bacterium
UNI13089	15	2	18	6	8	4	17	17	3	1	1	9	17	10	13	12	Bacteria;Acidobacteria;Thermoanaerobaculia;Thermoanaerobaculales;Thermoanaerobaculaceae;Subgroup_10;uncultured_bacterium
UNI13139	9	1	19	4	21	11	31	23	5	4	4	18	34	26	38	48	Bacteria;Acidobacteria;Thermoanaerobaculia;Thermoanaerobaculales;Thermoanaerobaculaceae;Subgroup_10;uncultured_bacterium
UNI13142	10	3	18	12	9	7	15	23	6	4	2	12	14	9	12	9	Bacteria;Acidobacteria;Thermoanaerobaculia;Thermoanaerobaculales;Thermoanaerobaculaceae;Subgroup_10;uncultured_bacterium
UNI13427	8	8	23	19	7	6	27	22	3	5	3	23	29	19	22	28	Bacteria;Acidobacteria;Thermoanaerobaculia;Thermoanaerobaculales;Thermoanaerobaculaceae;Subgroup_10;uncultured_bacterium
UNI13765	5	4	17	7	10	2	11	10	4	4	1	16	20	6	9	8	Bacteria;Acidobacteria;Thermoanaerobaculia;Thermoanaerobaculales;Thermoanaerobaculaceae;Subgroup_10;uncultured_bacterium
UNI14091	4	5	18	9	5	3	12	10	1	3	2	12	13	15	2	13	Bacteria;Acidobacteria;Thermoanaerobaculia;Thermoanaerobaculales;Thermoanaerobaculaceae;Subgroup_10;uncultured_bacterium
UNI14666	5	2	11	11	10	17	14	27	5	6	5	25	24	22	19	32	Bacteria;Acidobacteria;Thermoanaerobaculia;Thermoanaerobaculales;Thermoanaerobaculaceae;Subgroup_10;uncultured_bacterium
UNI14689	12	4	20	19	8	10	28	28	5	0	8	22	31	23	19	22	Bacteria;Acidobacteria;Thermoanaerobaculia;Thermoanaerobaculales;Thermoanaerobaculaceae;Subgroup_10;uncultured_bacterium
UNI14802	5	4	24	8	9	5	16	16	7	5	2	11	8	10	7	11	Bacteria;Acidobacteria;Thermoanaerobaculia;Thermoanaerobaculales;Thermoanaerobaculaceae;Subgroup_10;uncultured_bacterium
UNI14829	10	5	13	16	4	9	24	22	2	3	4	14	20	10	13	14	Bacteria;Acidobacteria;Thermoanaerobaculia;Thermoanaerobaculales;Thermoanaerobaculaceae;Subgroup_10;uncultured_bacterium
UNI14971	5	8	22	10	7	1	8	24	4	0	2	14	17	16	11	17	Bacteria;Acidobacteria;Thermoanaerobaculia;Thermoanaerobaculales;Thermoanaerobaculaceae;Subgroup_10;uncultured_bacterium
UNI15129	6	1	19	8	7	7	13	22	7	1	4	12	23	6	9	16	Bacteria;Acidobacteria;Thermoanaerobaculia;Thermoanaerobaculales;Thermoanaerobaculaceae;Subgroup_10;uncultured_bacterium
UNI15885	15	4	24	11	9	6	18	23	7	2	6	18	28	19	24	28	Bacteria;Acidobacteria;Thermoanaerobaculia;Thermoanaerobaculales;Thermoanaerobaculaceae;Subgroup_10;uncultured_bacterium
UNI16229	12	5	18	11	13	18	44	39	6	5	10	18	24	21	34	41	Bacteria;Acidobacteria;Thermoanaerobaculia;Thermoanaerobaculales;Thermoanaerobaculaceae;Subgroup_10;uncultured_bacterium
UNI16334	10	5	12	5	15	15	21	36	4	3	2	16	33	29	27	34	Bacteria;Acidobacteria;Thermoanaerobaculia;Thermoanaerobaculales;Thermoanaerobaculaceae;Subgroup_10;uncultured_bacterium
UNI16500	13	3	16	11	3	9	21	21	2	1	1	13	14	6	7	8	Bacteria;Acidobacteria;Thermoanaerobaculia;Thermoanaerobaculales;Thermoanaerobaculaceae;Subgroup_10;uncultured_bacterium
UNI16515	14	4	11	9	19	34	32	30	5	4	11	26	37	20	30	48	Bacteria;Acidobacteria;Thermoanaerobaculia;Thermoanaerobaculales;Thermoanaerobaculaceae;Subgroup_10;uncultured_bacterium
UNI16712	11	9	21	13	5	4	29	23	9	0	7	16	24	20	33	30	Bacteria;Acidobacteria;Thermoanaerobaculia;Thermoanaerobaculales;Thermoanaerobaculaceae;Subgroup_10;uncultured_bacterium
UNI16752	7	4	17	15	25	7	21	23	5	7	5	18	17	10	29	35	Bacteria;Acidobacteria;Thermoanaerobaculia;Thermoanaerobaculales;Thermoanaerobaculaceae;Subgroup_10;uncultured_bacterium
UNI16779	5	3	12	10	5	8	15	14	9	2	6	10	19	18	11	13	Bacteria;Acidobacteria;Thermoanaerobaculia;Thermoanaerobaculales;Thermoanaerobaculaceae;Subgroup_10;uncultured_bacterium
UNI16909	6	3	14	8	5	3	18	15	6	0	1	15	13	13	13	12	Bacteria;Acidobacteria;Thermoanaerobaculia;Thermoanaerobaculales;Thermoanaerobaculaceae;Subgroup_10;uncultured_bacterium
UNI16968	7	7	20	16	24	25	18	28	2	6	3	29	21	13	46	63	Bacteria;Acidobacteria;Thermoanaerobaculia;Thermoanaerobaculales;Thermoanaerobaculaceae;Subgroup_10;uncultured_bacterium
UNI16999	6	5	16	19	13	13	29	22	6	3	4	29	19	17	17	26	Bacteria;Acidobacteria;Thermoanaerobaculia;Thermoanaerobaculales;Thermoanaerobaculaceae;Subgroup_10;uncultured_bacterium
UNI17037	8	4	15	14	11	16	18	17	5	8	5	23	19	12	28	36	Bacteria;Acidobacteria;Thermoanaerobaculia;Thermoanaerobaculales;Thermoanaerobaculaceae;Subgroup_10;uncultured_bacterium
UNI17361	13	6	13	6	17	23	23	30	12	4	6	26	21	15	31	34	Bacteria;Acidobacteria;Thermoanaerobaculia;Thermoanaerobaculales;Thermoanaerobaculaceae;Subgroup_10;uncultured_bacterium
UNI17378	13	3	16	13	16	19	27	29	8	5	6	20	16	12	39	39	Bacteria;Acidobacteria;Thermoanaerobaculia;Thermoanaerobaculales;Thermoanaerobaculaceae;Subgroup_10;uncultured_bacterium
UNI17398	38	48	45	48	56	50	64	81	30	27	31	85	74	96	78	78	Bacteria;Acidobacteria;Thermoanaerobaculia;Thermoanaerobaculales;Thermoanaerobaculaceae;Subgroup_10;uncultured_bacterium
UNI17709	10	2	6	10	9	10	10	15	2	1	1	17	8	13	8	14	Bacteria;Acidobacteria;Thermoanaerobaculia;Thermoanaerobaculales;Thermoanaerobaculaceae;Subgroup_10;uncultured_bacterium
UNI17841	5	9	14	9	14	19	28	25	7	1	8	29	24	20	24	26	Bacteria;Acidobacteria;Thermoanaerobaculia;Thermoanaerobaculales;Thermoanaerobaculaceae;Subgroup_10;uncultured_bacterium
UNI17872	4	5	14	7	6	7	16	17	2	3	4	3	5	4	9	8	Bacteria;Acidobacteria;Thermoanaerobaculia;Thermoanaerobaculales;Thermoanaerobaculaceae;Subgroup_10;uncultured_bacterium
UNI18337	7	6	10	14	21	8	32	26	4	12	5	23	18	17	19	34	Bacteria;Acidobacteria;Thermoanaerobaculia;Thermoanaerobaculales;Thermoanaerobaculaceae;Subgroup_10;uncultured_bacterium
UNI18466	8	2	19	14	15	10	27	21	5	9	5	17	24	31	23	31	Bacteria;Acidobacteria;Thermoanaerobaculia;Thermoanaerobaculales;Thermoanaerobaculaceae;Subgroup_10;uncultured_bacterium
UNI18635	10	6	17	10	13	17	20	23	10	3	5	15	16	17	33	41	Bacteria;Acidobacteria;Thermoanaerobaculia;Thermoanaerobaculales;Thermoanaerobaculaceae;Subgroup_10;uncultured_bacterium
UNI18689	6	3	21	9	8	3	15	16	0	1	3	13	11	8	9	16	Bacteria;Acidobacteria;Thermoanaerobaculia;Thermoanaerobaculales;Thermoanaerobaculaceae;Subgroup_10;uncultured_bacterium
UNI18706	14	7	16	15	7	8	16	22	7	5	7	15	35	24	21	33	Bacteria;Acidobacteria;Thermoanaerobaculia;Thermoanaerobaculales;Thermoanaerobaculaceae;Subgroup_10;uncultured_bacterium
UNI18762	8	2	12	10	12	10	26	26	9	9	8	25	23	14	18	30	Bacteria;Acidobacteria;Thermoanaerobaculia;Thermoanaerobaculales;Thermoanaerobaculaceae;Subgroup_10;uncultured_bacterium
UNI18781	15	4	24	24	6	8	23	25	3	8	5	20	21	17	21	32	Bacteria;Acidobacteria;Thermoanaerobaculia;Thermoanaerobaculales;Thermoanaerobaculaceae;Subgroup_10;uncultured_bacterium
UNI18854	7	5	15	9	12	11	27	37	7	3	5	10	32	28	30	32	Bacteria;Acidobacteria;Thermoanaerobaculia;Thermoanaerobaculales;Thermoanaerobaculaceae;Subgroup_10;uncultured_bacterium
UNI18870	8	7	8	12	17	19	40	28	11	4	6	15	14	23	44	53	Bacteria;Acidobacteria;Thermoanaerobaculia;Thermoanaerobaculales;Thermoanaerobaculaceae;Subgroup_10;uncultured_bacterium
UNI19130	8	7	29	13	5	11	23	27	7	3	6	21	15	23	19	33	Bacteria;Acidobacteria;Thermoanaerobaculia;Thermoanaerobaculales;Thermoanaerobaculaceae;Subgroup_10;uncultured_bacterium
UNI19254	16	8	23	16	9	9	20	15	5	4	6	22	24	20	15	26	Bacteria;Acidobacteria;Thermoanaerobaculia;Thermoanaerobaculales;Thermoanaerobaculaceae;Subgroup_10;uncultured_bacterium
UNI19256	5	5	21	10	10	20	22	21	12	5	4	26	16	23	14	37	Bacteria;Acidobacteria;Thermoanaerobaculia;Thermoanaerobaculales;Thermoanaerobaculaceae;Subgroup_10;uncultured_bacterium
UNI19399	7	4	13	8	15	11	27	26	7	7	6	21	32	17	39	43	Bacteria;Acidobacteria;Thermoanaerobaculia;Thermoanaerobaculales;Thermoanaerobaculaceae;Subgroup_10;uncultured_bacterium
UNI19562	11	6	11	10	21	12	32	17	11	10	7	12	17	13	27	35	Bacteria;Acidobacteria;Thermoanaerobaculia;Thermoanaerobaculales;Thermoanaerobaculaceae;Subgroup_10;uncultured_bacterium
UNI19875	6	2	14	6	10	2	16	23	2	1	3	19	9	6	11	13	Bacteria;Acidobacteria;Thermoanaerobaculia;Thermoanaerobaculales;Thermoanaerobaculaceae;Subgroup_10;uncultured_bacterium
UNI19968	12	9	19	17	12	10	25	18	7	8	4	13	19	24	22	25	Bacteria;Acidobacteria;Thermoanaerobaculia;Thermoanaerobaculales;Thermoanaerobaculaceae;Subgroup_10;uncultured_bacterium
UNI20062	30	47	31	45	38	58	73	70	34	25	15	90	69	67	88	84	Bacteria;Acidobacteria;Thermoanaerobaculia;Thermoanaerobaculales;Thermoanaerobaculaceae;Subgroup_10;uncultured_bacterium
UNI20249	8	5	9	13	6	9	12	12	0	3	0	5	14	11	11	11	Bacteria;Acidobacteria;Thermoanaerobaculia;Thermoanaerobaculales;Thermoanaerobaculaceae;Subgroup_10;uncultured_bacterium
UNI20282	9	8	22	5	15	23	32	34	8	6	5	25	32	18	30	37	Bacteria;Acidobacteria;Thermoanaerobaculia;Thermoanaerobaculales;Thermoanaerobaculaceae;Subgroup_10;uncultured_bacterium
UNI21003	10	6	20	15	9	11	10	22	2	4	4	8	15	13	12	14	Bacteria;Acidobacteria;Thermoanaerobaculia;Thermoanaerobaculales;Thermoanaerobaculaceae;Subgroup_10;uncultured_bacterium
UNI21059	6	3	9	11	14	17	30	26	4	11	10	24	19	9	25	25	Bacteria;Acidobacteria;Thermoanaerobaculia;Thermoanaerobaculales;Thermoanaerobaculaceae;Subgroup_10;uncultured_bacterium
UNI21063	11	2	13	7	6	7	17	14	6	1	7	13	21	8	7	15	Bacteria;Acidobacteria;Thermoanaerobaculia;Thermoanaerobaculales;Thermoanaerobaculaceae;Subgroup_10;uncultured_bacterium
UNI21071	13	5	24	13	12	13	26	25	8	6	14	31	15	14	17	27	Bacteria;Acidobacteria;Thermoanaerobaculia;Thermoanaerobaculales;Thermoanaerobaculaceae;Subgroup_10;uncultured_bacterium
UNI21185	11	7	25	16	11	12	22	28	3	6	9	21	31	18	16	25	Bacteria;Acidobacteria;Thermoanaerobaculia;Thermoanaerobaculales;Thermoanaerobaculaceae;Subgroup_10;uncultured_bacterium
UNI21402	35	41	41	39	46	66	86	78	19	19	23	96	89	84	99	107	Bacteria;Acidobacteria;Thermoanaerobaculia;Thermoanaerobaculales;Thermoanaerobaculaceae;Subgroup_10;uncultured_bacterium
UNI21582	7	2	20	5	9	6	14	22	4	7	3	10	7	9	15	17	Bacteria;Acidobacteria;Thermoanaerobaculia;Thermoanaerobaculales;Thermoanaerobaculaceae;Subgroup_10;uncultured_bacterium
UNI21603	11	3	11	6	4	5	13	19	2	3	1	9	7	8	6	8	Bacteria;Acidobacteria;Thermoanaerobaculia;Thermoanaerobaculales;Thermoanaerobaculaceae;Subgroup_10;uncultured_bacterium
UNI21884	4	2	7	4	9	7	16	13	3	1	1	5	10	9	12	13	Bacteria;Acidobacteria;Thermoanaerobaculia;Thermoanaerobaculales;Thermoanaerobaculaceae;Subgroup_10;uncultured_bacterium
UNI21934	11	7	22	15	10	8	24	21	5	3	4	12	27	21	32	25	Bacteria;Acidobacteria;Thermoanaerobaculia;Thermoanaerobaculales;Thermoanaerobaculaceae;Subgroup_10;uncultured_bacterium
UNI21938	14	1	16	8	22	7	30	37	7	6	3	19	41	30	35	47	Bacteria;Acidobacteria;Thermoanaerobaculia;Thermoanaerobaculales;Thermoanaerobaculaceae;Subgroup_10;uncultured_bacterium
UNI21962	6	4	18	15	5	9	20	15	3	6	4	11	14	3	8	4	Bacteria;Acidobacteria;Thermoanaerobaculia;Thermoanaerobaculales;Thermoanaerobaculaceae;Subgroup_10;uncultured_bacterium
UNI22172	26	45	57	43	50	42	77	71	20	24	23	87	103	89	112	83	Bacteria;Acidobacteria;Thermoanaerobaculia;Thermoanaerobaculales;Thermoanaerobaculaceae;Subgroup_10;uncultured_bacterium
UNI22177	10	4	16	8	7	2	14	23	3	0	5	15	12	7	11	12	Bacteria;Acidobacteria;Thermoanaerobaculia;Thermoanaerobaculales;Thermoanaerobaculaceae;Subgroup_10;uncultured_bacterium
UNI22370	10	7	20	8	16	14	21	24	4	12	5	14	20	17	23	23	Bacteria;Acidobacteria;Thermoanaerobaculia;Thermoanaerobaculales;Thermoanaerobaculaceae;Subgroup_10;uncultured_bacterium
UNI22669	29	34	36	48	47	48	65	57	33	37	21	93	81	83	94	81	Bacteria;Acidobacteria;Thermoanaerobaculia;Thermoanaerobaculales;Thermoanaerobaculaceae;Subgroup_10;uncultured_bacterium
UNI22696	42	41	41	50	55	60	69	78	28	19	18	117	92	94	115	124	Bacteria;Acidobacteria;Thermoanaerobaculia;Thermoanaerobaculales;Thermoanaerobaculaceae;Subgroup_10;uncultured_bacterium
UNI22935	9	4	22	14	7	10	23	31	4	6	4	29	27	29	27	26	Bacteria;Acidobacteria;Thermoanaerobaculia;Thermoanaerobaculales;Thermoanaerobaculaceae;Subgroup_10;uncultured_bacterium
UNI23140	3	3	17	5	6	5	18	12	1	3	2	16	14	6	14	9	Bacteria;Acidobacteria;Thermoanaerobaculia;Thermoanaerobaculales;Thermoanaerobaculaceae;Subgroup_10;uncultured_bacterium
UNI23359	31	40	47	37	37	50	82	67	24	20	17	103	62	73	92	78	Bacteria;Acidobacteria;Thermoanaerobaculia;Thermoanaerobaculales;Thermoanaerobaculaceae;Subgroup_10;uncultured_bacterium
UNI23427	6	5	14	14	12	8	12	22	5	6	5	9	21	14	17	14	Bacteria;Acidobacteria;Thermoanaerobaculia;Thermoanaerobaculales;Thermoanaerobaculaceae;Subgroup_10;uncultured_bacterium
UNI23432	15	4	33	18	11	15	25	31	3	6	2	13	23	36	24	32	Bacteria;Acidobacteria;Thermoanaerobaculia;Thermoanaerobaculales;Thermoanaerobaculaceae;Subgroup_10;uncultured_bacterium
UNI23476	12	4	11	9	16	13	27	53	6	3	4	19	30	30	33	47	Bacteria;Acidobacteria;Thermoanaerobaculia;Thermoanaerobaculales;Thermoanaerobaculaceae;Subgroup_10;uncultured_bacterium
UNI24293	34	34	44	37	37	36	58	78	27	24	21	87	89	89	93	101	Bacteria;Acidobacteria;Thermoanaerobaculia;Thermoanaerobaculales;Thermoanaerobaculaceae;Subgroup_10;uncultured_bacterium
UNI24400	4	8	12	8	8	9	20	31	2	6	1	12	16	19	16	14	Bacteria;Acidobacteria;Thermoanaerobaculia;Thermoanaerobaculales;Thermoanaerobaculaceae;Subgroup_10;uncultured_bacterium
UNI24607	4	2	13	7	10	11	29	33	6	8	3	14	33	30	31	50	Bacteria;Acidobacteria;Thermoanaerobaculia;Thermoanaerobaculales;Thermoanaerobaculaceae;Subgroup_10;uncultured_bacterium
UNI24668	8	4	9	17	9	15	19	25	6	5	3	18	25	18	16	37	Bacteria;Acidobacteria;Thermoanaerobaculia;Thermoanaerobaculales;Thermoanaerobaculaceae;Subgroup_10;uncultured_bacterium
UNI24717	6	5	11	8	12	14	23	24	6	2	3	19	36	36	36	31	Bacteria;Acidobacteria;Thermoanaerobaculia;Thermoanaerobaculales;Thermoanaerobaculaceae;Subgroup_10;uncultured_bacterium
UNI24892	8	5	8	10	15	16	30	30	6	5	7	19	21	13	24	35	Bacteria;Acidobacteria;Thermoanaerobaculia;Thermoanaerobaculales;Thermoanaerobaculaceae;Subgroup_10;uncultured_bacterium
UNI25088	11	9	12	13	24	28	25	20	6	6	10	21	23	25	37	43	Bacteria;Acidobacteria;Thermoanaerobaculia;Thermoanaerobaculales;Thermoanaerobaculaceae;Subgroup_10;uncultured_bacterium
UNI25190	29	32	39	35	40	43	71	73	36	35	22	85	84	79	95	112	Bacteria;Acidobacteria;Thermoanaerobaculia;Thermoanaerobaculales;Thermoanaerobaculaceae;Subgroup_10;uncultured_bacterium
UNI25200	11	3	19	3	3	4	19	9	3	3	3	6	13	20	21	16	Bacteria;Acidobacteria;Thermoanaerobaculia;Thermoanaerobaculales;Thermoanaerobaculaceae;Subgroup_10;uncultured_bacterium
UNI25271	7	3	11	4	8	5	16	15	3	3	4	10	19	14	8	15	Bacteria;Acidobacteria;Thermoanaerobaculia;Thermoanaerobaculales;Thermoanaerobaculaceae;Subgroup_10;uncultured_bacterium
UNI25390	5	10	12	7	17	14	34	24	6	4	2	21	18	16	22	25	Bacteria;Acidobacteria;Thermoanaerobaculia;Thermoanaerobaculales;Thermoanaerobaculaceae;Subgroup_10;uncultured_bacterium
UNI25417	11	6	16	28	6	9	19	21	7	2	4	17	22	25	21	25	Bacteria;Acidobacteria;Thermoanaerobaculia;Thermoanaerobaculales;Thermoanaerobaculaceae;Subgroup_10;uncultured_bacterium
UNI25770	7	5	22	16	11	11	25	24	3	5	3	20	15	22	29	25	Bacteria;Acidobacteria;Thermoanaerobaculia;Thermoanaerobaculales;Thermoanaerobaculaceae;Subgroup_10;uncultured_bacterium
UNI25826	39	43	45	45	35	32	72	64	28	31	27	94	85	89	100	96	Bacteria;Acidobacteria;Thermoanaerobaculia;Thermoanaerobaculales;Thermoanaerobaculaceae;Subgroup_10;uncultured_bacterium
UNI25929	15	4	24	15	4	10	23	16	3	6	2	16	26	23	18	26	Bacteria;Acidobacteria;Thermoanaerobaculia;Thermoanaerobaculales;Thermoanaerobaculaceae;Subgroup_10;uncultured_bacterium
UNI25952	67	49	55	40	34	42	93	80	34	22	23	91	101	89	139	132	Bacteria;Acidobacteria;Thermoanaerobaculia;Thermoanaerobaculales;Thermoanaerobaculaceae;Subgroup_10;uncultured_bacterium
UNI25991	17	5	26	7	7	12	29	24	9	3	3	26	35	32	23	27	Bacteria;Acidobacteria;Thermoanaerobaculia;Thermoanaerobaculales;Thermoanaerobaculaceae;Subgroup_10;uncultured_bacterium
UNI26025	154	102	183	225	168	171	218	172	65	61	63	244	288	279	601	324	Bacteria;Acidobacteria;Thermoanaerobaculia;Thermoanaerobaculales;Thermoanaerobaculaceae;Subgroup_10;uncultured_bacterium
UNI26182	12	2	20	7	7	5	18	16	5	3	2	13	16	6	13	8	Bacteria;Acidobacteria;Thermoanaerobaculia;Thermoanaerobaculales;Thermoanaerobaculaceae;Subgroup_10;uncultured_bacterium
UNI26225	11	6	17	6	4	4	13	12	4	2	3	15	5	13	12	11	Bacteria;Acidobacteria;Thermoanaerobaculia;Thermoanaerobaculales;Thermoanaerobaculaceae;Subgroup_10;uncultured_bacterium
UNI26560	11	6	27	6	11	9	22	16	7	1	4	16	13	11	13	19	Bacteria;Acidobacteria;Thermoanaerobaculia;Thermoanaerobaculales;Thermoanaerobaculaceae;Subgroup_10;uncultured_bacterium
UNI26655	6	4	8	9	16	21	21	30	7	9	6	19	38	14	28	51	Bacteria;Acidobacteria;Thermoanaerobaculia;Thermoanaerobaculales;Thermoanaerobaculaceae;Subgroup_10;uncultured_bacterium
UNI27017	4	3	11	12	10	2	15	22	3	3	1	11	22	16	11	19	Bacteria;Acidobacteria;Thermoanaerobaculia;Thermoanaerobaculales;Thermoanaerobaculaceae;Subgroup_10;uncultured_bacterium
UNI27480	8	4	18	13	19	22	21	17	4	4	7	20	17	20	36	50	Bacteria;Acidobacteria;Thermoanaerobaculia;Thermoanaerobaculales;Thermoanaerobaculaceae;Subgroup_10;uncultured_bacterium
UNI27706	9	2	18	10	8	5	18	21	2	5	3	11	14	13	17	14	Bacteria;Acidobacteria;Thermoanaerobaculia;Thermoanaerobaculales;Thermoanaerobaculaceae;Subgroup_10;uncultured_bacterium
UNI27997	8	5	14	13	7	10	31	20	4	3	2	19	21	21	20	27	Bacteria;Acidobacteria;Thermoanaerobaculia;Thermoanaerobaculales;Thermoanaerobaculaceae;Subgroup_10;uncultured_bacterium
UNI28090	13	5	24	15	22	28	34	34	12	10	8	30	26	24	57	82	Bacteria;Acidobacteria;Thermoanaerobaculia;Thermoanaerobaculales;Thermoanaerobaculaceae;Subgroup_10;uncultured_bacterium
UNI28130	16	6	17	10	15	13	35	37	6	4	6	27	30	16	50	61	Bacteria;Acidobacteria;Thermoanaerobaculia;Thermoanaerobaculales;Thermoanaerobaculaceae;Subgroup_10;uncultured_bacterium
UNI28177	36	52	35	43	41	27	79	68	25	22	28	81	83	79	93	103	Bacteria;Acidobacteria;Thermoanaerobaculia;Thermoanaerobaculales;Thermoanaerobaculaceae;Subgroup_10;uncultured_bacterium
UNI28265	148	158	740	667	1212	1193	1548	1334	132	130	144	595	1928	1859	2468	2383	Bacteria;Acidobacteria;Thermoanaerobaculia;Thermoanaerobaculales;Thermoanaerobaculaceae;Subgroup_10;uncultured_bacterium
UNI28383	15	9	25	10	14	11	22	25	4	5	6	24	34	29	38	24	Bacteria;Acidobacteria;Thermoanaerobaculia;Thermoanaerobaculales;Thermoanaerobaculaceae;Subgroup_10;uncultured_bacterium
UNI28674	11	5	17	14	13	18	39	42	8	6	3	14	30	33	35	61	Bacteria;Acidobacteria;Thermoanaerobaculia;Thermoanaerobaculales;Thermoanaerobaculaceae;Subgroup_10;uncultured_bacterium
UNI28711	18	8	21	21	12	16	33	26	3	3	5	12	37	25	17	25	Bacteria;Acidobacteria;Thermoanaerobaculia;Thermoanaerobaculales;Thermoanaerobaculaceae;Subgroup_10;uncultured_bacterium
UNI29026	47	40	43	31	53	54	65	56	21	21	20	87	73	90	93	107	Bacteria;Acidobacteria;Thermoanaerobaculia;Thermoanaerobaculales;Thermoanaerobaculaceae;Subgroup_10;uncultured_bacterium
UNI29207	11	4	24	12	12	12	23	21	12	8	8	25	23	18	12	23	Bacteria;Acidobacteria;Thermoanaerobaculia;Thermoanaerobaculales;Thermoanaerobaculaceae;Subgroup_10;uncultured_bacterium
UNI29485	23	42	39	43	28	54	93	71	26	24	23	98	94	94	96	101	Bacteria;Acidobacteria;Thermoanaerobaculia;Thermoanaerobaculales;Thermoanaerobaculaceae;Subgroup_10;uncultured_bacterium
UNI29777	8	10	16	7	10	18	34	22	3	4	4	30	19	20	33	36	Bacteria;Acidobacteria;Thermoanaerobaculia;Thermoanaerobaculales;Thermoanaerobaculaceae;Subgroup_10;uncultured_bacterium
UNI29907	36	40	45	38	47	43	81	76	29	19	23	95	79	87	97	97	Bacteria;Acidobacteria;Thermoanaerobaculia;Thermoanaerobaculales;Thermoanaerobaculaceae;Subgroup_10;uncultured_bacterium
UNI30029	11	1	23	13	4	10	18	14	11	4	2	8	14	15	11	17	Bacteria;Acidobacteria;Thermoanaerobaculia;Thermoanaerobaculales;Thermoanaerobaculaceae;Subgroup_10;uncultured_bacterium
UNI30276	11	5	14	12	7	8	12	16	0	2	3	6	14	15	18	16	Bacteria;Acidobacteria;Thermoanaerobaculia;Thermoanaerobaculales;Thermoanaerobaculaceae;Subgroup_10;uncultured_bacterium
UNI30382	43	57	18	33	64	65	167	195	42	45	25	111	120	107	121	180	Bacteria;Acidobacteria;Thermoanaerobaculia;Thermoanaerobaculales;Thermoanaerobaculaceae;Subgroup_10;uncultured_bacterium
UNI30570	7	6	19	15	15	15	30	33	10	3	6	17	15	22	18	33	Bacteria;Acidobacteria;Thermoanaerobaculia;Thermoanaerobaculales;Thermoanaerobaculaceae;Subgroup_10;uncultured_bacterium
UNI30863	8	3	13	6	12	13	20	21	12	8	7	18	17	12	32	28	Bacteria;Acidobacteria;Thermoanaerobaculia;Thermoanaerobaculales;Thermoanaerobaculaceae;Subgroup_10;uncultured_bacterium
UNI30992	47	64	40	35	51	77	178	183	27	46	39	82	115	109	111	188	Bacteria;Acidobacteria;Thermoanaerobaculia;Thermoanaerobaculales;Thermoanaerobaculaceae;Subgroup_10;uncultured_bacterium
UNI31099	9	6	11	13	32	16	23	29	12	5	6	19	26	20	34	33	Bacteria;Acidobacteria;Thermoanaerobaculia;Thermoanaerobaculales;Thermoanaerobaculaceae;Subgroup_10;uncultured_bacterium
UNI31728	184	167	713	707	1290	1306	1637	1295	123	154	166	574	1965	1953	2520	2410	Bacteria;Acidobacteria;Thermoanaerobaculia;Thermoanaerobaculales;Thermoanaerobaculaceae;Subgroup_10;uncultured_bacterium
UNI31776	6	6	12	16	9	18	28	27	12	6	7	25	26	26	17	19	Bacteria;Acidobacteria;Thermoanaerobaculia;Thermoanaerobaculales;Thermoanaerobaculaceae;Subgroup_10;uncultured_bacterium
UNI31838	5	5	20	7	14	8	24	36	3	5	5	17	45	38	39	50	Bacteria;Acidobacteria;Thermoanaerobaculia;Thermoanaerobaculales;Thermoanaerobaculaceae;Subgroup_10;uncultured_bacterium
UNI31900	14	5	25	15	14	12	22	19	7	1	5	19	20	19	17	29	Bacteria;Acidobacteria;Thermoanaerobaculia;Thermoanaerobaculales;Thermoanaerobaculaceae;Subgroup_10;uncultured_bacterium
UNI31971	8	5	18	14	17	16	28	33	5	3	5	12	40	25	34	29	Bacteria;Acidobacteria;Thermoanaerobaculia;Thermoanaerobaculales;Thermoanaerobaculaceae;Subgroup_10;uncultured_bacterium
UNI32253	14	10	16	11	21	18	33	23	9	3	4	34	30	18	40	60	Bacteria;Acidobacteria;Thermoanaerobaculia;Thermoanaerobaculales;Thermoanaerobaculaceae;Subgroup_10;uncultured_bacterium
UNI32287	10	9	27	14	8	9	14	28	5	3	3	12	18	20	15	19	Bacteria;Acidobacteria;Thermoanaerobaculia;Thermoanaerobaculales;Thermoanaerobaculaceae;Subgroup_10;uncultured_bacterium
UNI32325	11	3	15	5	14	8	30	34	8	3	5	11	26	23	26	44	Bacteria;Acidobacteria;Thermoanaerobaculia;Thermoanaerobaculales;Thermoanaerobaculaceae;Subgroup_10;uncultured_bacterium
UNI32430	13	4	18	9	10	7	19	28	6	4	4	13	23	18	18	22	Bacteria;Acidobacteria;Thermoanaerobaculia;Thermoanaerobaculales;Thermoanaerobaculaceae;Subgroup_10;uncultured_bacterium
UNI32445	14	2	24	11	32	31	88	67	15	8	3	34	44	36	68	78	Bacteria;Acidobacteria;Thermoanaerobaculia;Thermoanaerobaculales;Thermoanaerobaculaceae;Subgroup_10;uncultured_bacterium
UNI32517	9	3	12	11	15	13	34	19	3	7	4	24	17	16	19	23	Bacteria;Acidobacteria;Thermoanaerobaculia;Thermoanaerobaculales;Thermoanaerobaculaceae;Subgroup_10;uncultured_bacterium
UNI32668	6	4	11	3	6	5	25	11	3	3	0	5	9	9	9	12	Bacteria;Acidobacteria;Thermoanaerobaculia;Thermoanaerobaculales;Thermoanaerobaculaceae;Subgroup_10;uncultured_bacterium
UNI32752	10	2	20	12	5	6	9	14	5	4	1	12	10	10	13	11	Bacteria;Acidobacteria;Thermoanaerobaculia;Thermoanaerobaculales;Thermoanaerobaculaceae;Subgroup_10;uncultured_bacterium
UNI32944	9	4	18	16	6	7	11	13	4	3	2	12	20	16	7	15	Bacteria;Acidobacteria;Thermoanaerobaculia;Thermoanaerobaculales;Thermoanaerobaculaceae;Subgroup_10;uncultured_bacterium
UNI33061	13	4	18	9	13	10	32	22	3	3	7	16	26	27	20	50	Bacteria;Acidobacteria;Thermoanaerobaculia;Thermoanaerobaculales;Thermoanaerobaculaceae;Subgroup_10;uncultured_bacterium
UNI33229	8	6	17	11	17	16	21	26	5	10	5	24	18	15	22	33	Bacteria;Acidobacteria;Thermoanaerobaculia;Thermoanaerobaculales;Thermoanaerobaculaceae;Subgroup_10;uncultured_bacterium
UNI33256	3	10	12	13	12	8	15	13	1	4	3	5	14	16	8	12	Bacteria;Acidobacteria;Thermoanaerobaculia;Thermoanaerobaculales;Thermoanaerobaculaceae;Subgroup_10;uncultured_bacterium
UNI33741	54	54	70	87	65	93	141	117	34	31	44	102	179	181	143	158	Bacteria;Acidobacteria;Thermoanaerobaculia;Thermoanaerobaculales;Thermoanaerobaculaceae;Subgroup_10;uncultured_bacterium
UNI33833	7	4	12	7	13	12	25	34	2	2	4	15	37	34	24	64	Bacteria;Acidobacteria;Thermoanaerobaculia;Thermoanaerobaculales;Thermoanaerobaculaceae;Subgroup_10;uncultured_bacterium
UNI34013	12	6	19	11	32	21	26	40	7	7	6	27	21	17	58	71	Bacteria;Acidobacteria;Thermoanaerobaculia;Thermoanaerobaculales;Thermoanaerobaculaceae;Subgroup_10;uncultured_bacterium
UNI34085	41	42	31	59	39	41	75	80	26	22	20	76	100	74	104	111	Bacteria;Acidobacteria;Thermoanaerobaculia;Thermoanaerobaculales;Thermoanaerobaculaceae;Subgroup_10;uncultured_bacterium
UNI34294	8	1	13	6	13	10	22	34	3	3	1	12	30	19	31	39	Bacteria;Acidobacteria;Thermoanaerobaculia;Thermoanaerobaculales;Thermoanaerobaculaceae;Subgroup_10;uncultured_bacterium
UNI34370	7	8	32	16	15	8	27	23	7	5	6	14	22	22	15	23	Bacteria;Acidobacteria;Thermoanaerobaculia;Thermoanaerobaculales;Thermoanaerobaculaceae;Subgroup_10;uncultured_bacterium
UNI34442	9	5	15	10	23	13	22	28	7	5	8	18	19	12	27	35	Bacteria;Acidobacteria;Thermoanaerobaculia;Thermoanaerobaculales;Thermoanaerobaculaceae;Subgroup_10;uncultured_bacterium
UNI34872	7	5	10	11	9	4	14	7	3	4	0	10	14	12	9	12	Bacteria;Acidobacteria;Thermoanaerobaculia;Thermoanaerobaculales;Thermoanaerobaculaceae;Subgroup_10;uncultured_bacterium
UNI34923	7	1	13	6	12	8	32	28	3	2	4	9	37	25	32	46	Bacteria;Acidobacteria;Thermoanaerobaculia;Thermoanaerobaculales;Thermoanaerobaculaceae;Subgroup_10;uncultured_bacterium
UNI35215	11	7	16	8	16	19	32	40	6	3	4	14	32	26	44	48	Bacteria;Acidobacteria;Thermoanaerobaculia;Thermoanaerobaculales;Thermoanaerobaculaceae;Subgroup_10;uncultured_bacterium
UNI35267	55	39	42	29	34	35	84	76	29	23	18	95	93	99	125	161	Bacteria;Acidobacteria;Thermoanaerobaculia;Thermoanaerobaculales;Thermoanaerobaculaceae;Subgroup_10;uncultured_bacterium
UNI35499	13	8	23	12	26	25	50	37	10	12	8	26	35	16	59	84	Bacteria;Acidobacteria;Thermoanaerobaculia;Thermoanaerobaculales;Thermoanaerobaculaceae;Subgroup_10;uncultured_bacterium
UNI35831	9	2	17	7	8	5	12	15	2	3	1	9	11	13	11	14	Bacteria;Acidobacteria;Thermoanaerobaculia;Thermoanaerobaculales;Thermoanaerobaculaceae;Subgroup_10;uncultured_bacterium
UNI35872	33	26	40	36	39	39	70	55	32	23	27	102	87	81	97	76	Bacteria;Acidobacteria;Thermoanaerobaculia;Thermoanaerobaculales;Thermoanaerobaculaceae;Subgroup_10;uncultured_bacterium
UNI36004	11	7	18	5	7	8	19	23	7	3	0	13	20	14	16	23	Bacteria;Acidobacteria;Thermoanaerobaculia;Thermoanaerobaculales;Thermoanaerobaculaceae;Subgroup_10;uncultured_bacterium
UNI36011	8	3	17	19	19	22	31	28	6	9	3	22	12	16	36	49	Bacteria;Acidobacteria;Thermoanaerobaculia;Thermoanaerobaculales;Thermoanaerobaculaceae;Subgroup_10;uncultured_bacterium
UNI36076	8	5	16	16	18	14	29	13	11	4	6	18	18	15	26	36	Bacteria;Acidobacteria;Thermoanaerobaculia;Thermoanaerobaculales;Thermoanaerobaculaceae;Subgroup_10;uncultured_bacterium
UNI36453	2	4	18	7	20	16	32	24	5	5	3	29	14	11	28	30	Bacteria;Acidobacteria;Thermoanaerobaculia;Thermoanaerobaculales;Thermoanaerobaculaceae;Subgroup_10;uncultured_bacterium
UNI36482	31	42	32	37	42	43	77	73	19	15	21	89	74	80	85	89	Bacteria;Acidobacteria;Thermoanaerobaculia;Thermoanaerobaculales;Thermoanaerobaculaceae;Subgroup_10;uncultured_bacterium
UNI36503	179	146	830	733	163	141	361	312	149	142	221	604	342	327	179	251	Bacteria;Acidobacteria;Thermoanaerobaculia;Thermoanaerobaculales;Thermoanaerobaculaceae;Subgroup_10;uncultured_bacterium
UNI36878	13	6	24	22	11	9	18	22	8	4	5	19	20	20	21	25	Bacteria;Acidobacteria;Thermoanaerobaculia;Thermoanaerobaculales;Thermoanaerobaculaceae;Subgroup_10;uncultured_bacterium
UNI36884	9	7	19	16	21	26	22	29	9	5	5	15	23	17	47	46	Bacteria;Acidobacteria;Thermoanaerobaculia;Thermoanaerobaculales;Thermoanaerobaculaceae;Subgroup_10;uncultured_bacterium
UNI37181	11	7	16	10	13	17	21	14	8	5	8	36	16	18	18	25	Bacteria;Acidobacteria;Thermoanaerobaculia;Thermoanaerobaculales;Thermoanaerobaculaceae;Subgroup_10;uncultured_bacterium
UNI37280	8	8	16	11	17	10	16	18	8	1	3	21	19	13	24	32	Bacteria;Acidobacteria;Thermoanaerobaculia;Thermoanaerobaculales;Thermoanaerobaculaceae;Subgroup_10;uncultured_bacterium
UNI37307	7	1	12	18	16	25	26	35	10	9	3	13	25	29	36	46	Bacteria;Acidobacteria;Thermoanaerobaculia;Thermoanaerobaculales;Thermoanaerobaculaceae;Subgroup_10;uncultured_bacterium
UNI37327	59	55	161	285	381	380	566	430	53	37	44	167	659	642	896	833	Bacteria;Acidobacteria;Thermoanaerobaculia;Thermoanaerobaculales;Thermoanaerobaculaceae;Subgroup_10;uncultured_bacterium
UNI37389	170	168	713	700	1354	1310	1496	1283	129	148	181	590	1971	1983	2479	2434	Bacteria;Acidobacteria;Thermoanaerobaculia;Thermoanaerobaculales;Thermoanaerobaculaceae;Subgroup_10;uncultured_bacterium
UNI37589	13	4	18	8	16	17	28	36	5	7	4	24	21	20	29	39	Bacteria;Acidobacteria;Thermoanaerobaculia;Thermoanaerobaculales;Thermoanaerobaculaceae;Subgroup_10;uncultured_bacterium
UNI38210	30	31	102	105	204	236	211	197	44	48	40	105	355	394	302	262	Bacteria;Acidobacteria;Thermoanaerobaculia;Thermoanaerobaculales;Thermoanaerobaculaceae;Subgroup_10;uncultured_bacterium
UNI38478	9	5	24	14	11	12	26	18	5	2	4	23	25	20	23	24	Bacteria;Acidobacteria;Thermoanaerobaculia;Thermoanaerobaculales;Thermoanaerobaculaceae;Subgroup_10;uncultured_bacterium
UNI38564	15	2	21	20	14	5	17	22	7	5	3	22	35	22	15	28	Bacteria;Acidobacteria;Thermoanaerobaculia;Thermoanaerobaculales;Thermoanaerobaculaceae;Subgroup_10;uncultured_bacterium
UNI38609	7	5	13	10	7	7	8	24	2	3	4	13	29	19	13	14	Bacteria;Acidobacteria;Thermoanaerobaculia;Thermoanaerobaculales;Thermoanaerobaculaceae;Subgroup_10;uncultured_bacterium
UNI38881	61	62	23	39	59	86	182	193	37	41	47	89	109	108	93	158	Bacteria;Acidobacteria;Thermoanaerobaculia;Thermoanaerobaculales;Thermoanaerobaculaceae;Subgroup_10;uncultured_bacterium
UNI39121	4	4	13	8	6	12	19	18	8	2	5	22	25	18	18	29	Bacteria;Acidobacteria;Thermoanaerobaculia;Thermoanaerobaculales;Thermoanaerobaculaceae;Subgroup_10;uncultured_bacterium
UNI39305	40	36	41	40	45	46	64	65	16	14	25	84	87	76	100	86	Bacteria;Acidobacteria;Thermoanaerobaculia;Thermoanaerobaculales;Thermoanaerobaculaceae;Subgroup_10;uncultured_bacterium
UNI39361	10	4	16	10	6	7	15	23	1	0	5	13	12	15	9	18	Bacteria;Acidobacteria;Thermoanaerobaculia;Thermoanaerobaculales;Thermoanaerobaculaceae;Subgroup_10;uncultured_bacterium
UNI39452	57	31	51	36	40	28	84	81	26	15	22	85	125	89	138	135	Bacteria;Acidobacteria;Thermoanaerobaculia;Thermoanaerobaculales;Thermoanaerobaculaceae;Subgroup_10;uncultured_bacterium
UNI39793	10	6	21	12	36	33	58	70	9	6	5	22	51	27	55	80	Bacteria;Acidobacteria;Thermoanaerobaculia;Thermoanaerobaculales;Thermoanaerobaculaceae;Subgroup_10;uncultured_bacterium
UNI39869	355	236	503	371	236	272	542	612	564	341	164	1056	724	668	752	483	Bacteria;Acidobacteria;Thermoanaerobaculia;Thermoanaerobaculales;Thermoanaerobaculaceae;Subgroup_10;uncultured_bacterium
UNI40016	129	97	155	177	123	142	261	261	73	46	61	266	166	149	283	285	Bacteria;Acidobacteria;Thermoanaerobaculia;Thermoanaerobaculales;Thermoanaerobaculaceae;Subgroup_10;uncultured_bacterium
UNI40043	16	6	11	9	10	11	13	19	3	6	5	13	17	11	12	8	Bacteria;Acidobacteria;Thermoanaerobaculia;Thermoanaerobaculales;Thermoanaerobaculaceae;Subgroup_10;uncultured_bacterium
UNI40249	4	7	17	6	40	23	78	77	6	4	5	25	48	29	76	73	Bacteria;Acidobacteria;Thermoanaerobaculia;Thermoanaerobaculales;Thermoanaerobaculaceae;Subgroup_10;uncultured_bacterium
UNI40367	8	5	25	21	10	11	24	35	4	7	5	26	33	16	17	29	Bacteria;Acidobacteria;Thermoanaerobaculia;Thermoanaerobaculales;Thermoanaerobaculaceae;Subgroup_10;uncultured_bacterium
UNI40457	7	6	13	11	22	21	31	27	3	6	6	27	20	18	38	49	Bacteria;Acidobacteria;Thermoanaerobaculia;Thermoanaerobaculales;Thermoanaerobaculaceae;Subgroup_10;uncultured_bacterium
UNI40817	10	12	20	16	23	12	25	21	6	4	13	27	16	15	16	22	Bacteria;Acidobacteria;Thermoanaerobaculia;Thermoanaerobaculales;Thermoanaerobaculaceae;Subgroup_10;uncultured_bacterium
UNI5989	6	8	17	10	5	3	10	15	2	3	5	7	10	11	7	11	Bacteria;Acidobacteria;Thermoanaerobaculia;Thermoanaerobaculales;Thermoanaerobaculaceae;Subgroup_10;uncultured_bacterium
UNI6033	11	4	17	8	13	18	18	23	7	6	3	17	21	22	20	23	Bacteria;Acidobacteria;Thermoanaerobaculia;Thermoanaerobaculales;Thermoanaerobaculaceae;Subgroup_10;uncultured_bacterium
UNI8366	11	3	19	7	6	5	11	10	5	2	3	11	8	10	6	14	Bacteria;Acidobacteria;Thermoanaerobaculia;Thermoanaerobaculales;Thermoanaerobaculaceae;Subgroup_10;uncultured_bacterium
UNI8711	13	5	12	5	21	14	17	32	5	9	2	20	22	16	25	30	Bacteria;Acidobacteria;Thermoanaerobaculia;Thermoanaerobaculales;Thermoanaerobaculaceae;Subgroup_10;uncultured_bacterium
UNI8982	5	1	20	12	11	6	15	21	3	3	3	10	18	10	10	9	Bacteria;Acidobacteria;Thermoanaerobaculia;Thermoanaerobaculales;Thermoanaerobaculaceae;Subgroup_10;uncultured_bacterium
UNI9036	7	5	15	9	8	3	17	15	1	5	2	13	10	12	11	8	Bacteria;Acidobacteria;Thermoanaerobaculia;Thermoanaerobaculales;Thermoanaerobaculaceae;Subgroup_10;uncultured_bacterium
UNI9412	10	6	20	15	7	13	23	27	5	3	7	14	33	22	14	22	Bacteria;Acidobacteria;Thermoanaerobaculia;Thermoanaerobaculales;Thermoanaerobaculaceae;Subgroup_10;uncultured_bacterium
UNI9822	9	4	15	6	15	19	24	30	7	6	6	22	20	19	24	23	Bacteria;Acidobacteria;Thermoanaerobaculia;Thermoanaerobaculales;Thermoanaerobaculaceae;Subgroup_10;uncultured_bacterium
UNI9923	4	7	17	5	21	19	27	25	6	8	3	22	17	19	22	25	Bacteria;Acidobacteria;Thermoanaerobaculia;Thermoanaerobaculales;Thermoanaerobaculaceae;Subgroup_10;uncultured_bacterium
UNI9997	14	2	19	11	4	11	24	21	3	3	3	10	12	13	9	17	Bacteria;Acidobacteria;Thermoanaerobaculia;Thermoanaerobaculales;Thermoanaerobaculaceae;Subgroup_10;uncultured_bacterium
UNI10317	124	82	329	127	25	37	80	78	57	38	36	175	93	81	65	72	Bacteria;Acidobacteria;Thermoanaerobaculia;Thermoanaerobaculales;Thermoanaerobaculaceae;Subgroup_23;uncultured_bacterium
UNI11146	115	75	353	116	33	30	64	72	49	42	45	175	90	83	49	71	Bacteria;Acidobacteria;Thermoanaerobaculia;Thermoanaerobaculales;Thermoanaerobaculaceae;Subgroup_23;uncultured_bacterium
UNI12643	160	73	350	114	37	46	100	100	50	54	56	153	96	75	60	74	Bacteria;Acidobacteria;Thermoanaerobaculia;Thermoanaerobaculales;Thermoanaerobaculaceae;Subgroup_23;uncultured_bacterium
UNI13451	115	77	346	139	29	42	81	99	61	38	32	171	99	92	48	80	Bacteria;Acidobacteria;Thermoanaerobaculia;Thermoanaerobaculales;Thermoanaerobaculaceae;Subgroup_23;uncultured_bacterium
UNI13953	152	73	381	114	42	53	79	116	71	45	48	202	100	87	64	76	Bacteria;Acidobacteria;Thermoanaerobaculia;Thermoanaerobaculales;Thermoanaerobaculaceae;Subgroup_23;uncultured_bacterium
UNI14019	92	44	144	97	38	28	67	87	62	54	28	148	67	58	51	64	Bacteria;Acidobacteria;Thermoanaerobaculia;Thermoanaerobaculales;Thermoanaerobaculaceae;Subgroup_23;uncultured_bacterium
UNI15270	96	43	149	95	34	29	68	84	73	48	30	137	88	70	61	69	Bacteria;Acidobacteria;Thermoanaerobaculia;Thermoanaerobaculales;Thermoanaerobaculaceae;Subgroup_23;uncultured_bacterium
UNI15461	132	83	375	110	42	39	99	106	63	52	52	177	94	94	69	58	Bacteria;Acidobacteria;Thermoanaerobaculia;Thermoanaerobaculales;Thermoanaerobaculaceae;Subgroup_23;uncultured_bacterium
UNI15659	82	47	147	87	32	27	96	82	80	42	16	149	72	63	36	84	Bacteria;Acidobacteria;Thermoanaerobaculia;Thermoanaerobaculales;Thermoanaerobaculaceae;Subgroup_23;uncultured_bacterium
UNI17458	144	83	349	146	47	34	84	107	68	49	54	174	111	77	76	64	Bacteria;Acidobacteria;Thermoanaerobaculia;Thermoanaerobaculales;Thermoanaerobaculaceae;Subgroup_23;uncultured_bacterium
UNI17551	98	48	144	90	30	30	84	79	63	39	33	159	73	70	46	61	Bacteria;Acidobacteria;Thermoanaerobaculia;Thermoanaerobaculales;Thermoanaerobaculaceae;Subgroup_23;uncultured_bacterium
UNI17883	222	132	438	212	64	67	146	148	177	119	100	416	199	145	138	158	Bacteria;Acidobacteria;Thermoanaerobaculia;Thermoanaerobaculales;Thermoanaerobaculaceae;Subgroup_23;uncultured_bacterium
UNI19207	99	66	258	266	23	36	83	100	71	43	30	138	91	70	47	51	Bacteria;Acidobacteria;Thermoanaerobaculia;Thermoanaerobaculales;Thermoanaerobaculaceae;Subgroup_23;uncultured_bacterium
UNI19329	131	46	167	148	30	36	82	88	66	38	29	139	91	87	50	62	Bacteria;Acidobacteria;Thermoanaerobaculia;Thermoanaerobaculales;Thermoanaerobaculaceae;Subgroup_23;uncultured_bacterium
UNI19652	96	47	144	107	42	41	95	85	63	43	28	157	75	72	58	75	Bacteria;Acidobacteria;Thermoanaerobaculia;Thermoanaerobaculales;Thermoanaerobaculaceae;Subgroup_23;uncultured_bacterium
UNI19951	83	53	139	86	32	36	92	99	70	47	36	165	74	68	50	56	Bacteria;Acidobacteria;Thermoanaerobaculia;Thermoanaerobaculales;Thermoanaerobaculaceae;Subgroup_23;uncultured_bacterium
UNI20008	117	79	356	135	35	41	78	98	50	53	44	173	75	98	62	91	Bacteria;Acidobacteria;Thermoanaerobaculia;Thermoanaerobaculales;Thermoanaerobaculaceae;Subgroup_23;uncultured_bacterium
UNI20487	133	57	170	161	24	37	88	96	70	53	37	152	97	70	52	53	Bacteria;Acidobacteria;Thermoanaerobaculia;Thermoanaerobaculales;Thermoanaerobaculaceae;Subgroup_23;uncultured_bacterium
UNI20654	92	48	133	102	31	30	65	107	59	59	32	145	71	57	46	52	Bacteria;Acidobacteria;Thermoanaerobaculia;Thermoanaerobaculales;Thermoanaerobaculaceae;Subgroup_23;uncultured_bacterium
UNI20675	129	54	277	289	32	36	96	95	67	31	33	137	92	66	51	54	Bacteria;Acidobacteria;Thermoanaerobaculia;Thermoanaerobaculales;Thermoanaerobaculaceae;Subgroup_23;uncultured_bacterium
UNI21016	102	43	142	98	26	39	95	98	68	52	32	142	76	68	56	64	Bacteria;Acidobacteria;Thermoanaerobaculia;Thermoanaerobaculales;Thermoanaerobaculaceae;Subgroup_23;uncultured_bacterium
UNI21168	144	53	288	263	32	28	76	73	53	49	33	146	78	101	53	43	Bacteria;Acidobacteria;Thermoanaerobaculia;Thermoanaerobaculales;Thermoanaerobaculaceae;Subgroup_23;uncultured_bacterium
UNI21724	143	84	279	151	53	65	145	186	79	49	51	180	122	118	101	98	Bacteria;Acidobacteria;Thermoanaerobaculia;Thermoanaerobaculales;Thermoanaerobaculaceae;Subgroup_23;uncultured_bacterium
UNI21898	157	74	458	441	33	35	100	105	87	43	44	154	104	93	50	62	Bacteria;Acidobacteria;Thermoanaerobaculia;Thermoanaerobaculales;Thermoanaerobaculaceae;Subgroup_23;uncultured_bacterium
UNI22063	95	53	129	113	35	26	96	97	61	41	30	142	80	64	54	69	Bacteria;Acidobacteria;Thermoanaerobaculia;Thermoanaerobaculales;Thermoanaerobaculaceae;Subgroup_23;uncultured_bacterium
UNI22223	96	54	253	277	21	37	79	91	55	49	41	143	100	78	63	54	Bacteria;Acidobacteria;Thermoanaerobaculia;Thermoanaerobaculales;Thermoanaerobaculaceae;Subgroup_23;uncultured_bacterium
UNI22320	114	72	348	116	28	31	77	97	57	60	46	167	84	72	84	77	Bacteria;Acidobacteria;Thermoanaerobaculia;Thermoanaerobaculales;Thermoanaerobaculaceae;Subgroup_23;uncultured_bacterium
UNI22644	108	51	186	127	32	32	75	79	61	50	31	160	75	77	57	59	Bacteria;Acidobacteria;Thermoanaerobaculia;Thermoanaerobaculales;Thermoanaerobaculaceae;Subgroup_23;uncultured_bacterium
UNI22747	129	44	169	150	22	31	66	98	47	43	39	136	103	81	59	70	Bacteria;Acidobacteria;Thermoanaerobaculia;Thermoanaerobaculales;Thermoanaerobaculaceae;Subgroup_23;uncultured_bacterium
UNI22974	122	76	377	130	34	33	71	89	58	52	50	178	88	72	69	77	Bacteria;Acidobacteria;Thermoanaerobaculia;Thermoanaerobaculales;Thermoanaerobaculaceae;Subgroup_23;uncultured_bacterium
UNI23442	110	50	274	278	26	34	91	96	64	42	38	146	100	70	45	71	Bacteria;Acidobacteria;Thermoanaerobaculia;Thermoanaerobaculales;Thermoanaerobaculaceae;Subgroup_23;uncultured_bacterium
UNI24300	80	33	118	65	20	37	61	97	70	55	17	160	67	79	39	56	Bacteria;Acidobacteria;Thermoanaerobaculia;Thermoanaerobaculales;Thermoanaerobaculaceae;Subgroup_23;uncultured_bacterium
UNI24603	81	40	121	98	33	28	80	108	47	42	22	143	83	81	51	56	Bacteria;Acidobacteria;Thermoanaerobaculia;Thermoanaerobaculales;Thermoanaerobaculaceae;Subgroup_23;uncultured_bacterium
UNI24674	84	35	129	98	27	42	75	92	70	54	31	165	69	75	32	63	Bacteria;Acidobacteria;Thermoanaerobaculia;Thermoanaerobaculales;Thermoanaerobaculaceae;Subgroup_23;uncultured_bacterium
UNI24858	115	40	165	156	33	27	65	76	66	42	29	134	93	96	55	63	Bacteria;Acidobacteria;Thermoanaerobaculia;Thermoanaerobaculales;Thermoanaerobaculaceae;Subgroup_23;uncultured_bacterium
UNI24976	144	52	183	173	23	34	56	110	59	53	32	182	92	91	73	81	Bacteria;Acidobacteria;Thermoanaerobaculia;Thermoanaerobaculales;Thermoanaerobaculaceae;Subgroup_23;uncultured_bacterium
UNI25016	241	136	484	198	56	72	151	179	180	127	95	410	167	149	169	133	Bacteria;Acidobacteria;Thermoanaerobaculia;Thermoanaerobaculales;Thermoanaerobaculaceae;Subgroup_23;uncultured_bacterium
UNI25575	76	39	130	103	27	27	71	82	70	44	31	150	85	73	47	61	Bacteria;Acidobacteria;Thermoanaerobaculia;Thermoanaerobaculales;Thermoanaerobaculaceae;Subgroup_23;uncultured_bacterium
UNI25743	116	84	340	112	37	39	66	82	66	53	35	187	98	85	62	81	Bacteria;Acidobacteria;Thermoanaerobaculia;Thermoanaerobaculales;Thermoanaerobaculaceae;Subgroup_23;uncultured_bacterium
UNI25939	109	49	155	163	29	36	72	89	63	44	35	148	81	97	44	64	Bacteria;Acidobacteria;Thermoanaerobaculia;Thermoanaerobaculales;Thermoanaerobaculaceae;Subgroup_23;uncultured_bacterium
UNI26004	108	60	183	166	33	40	76	91	57	56	45	171	90	90	59	58	Bacteria;Acidobacteria;Thermoanaerobaculia;Thermoanaerobaculales;Thermoanaerobaculaceae;Subgroup_23;uncultured_bacterium
UNI26270	243	133	468	181	55	74	126	166	166	99	98	472	156	179	179	144	Bacteria;Acidobacteria;Thermoanaerobaculia;Thermoanaerobaculales;Thermoanaerobaculaceae;Subgroup_23;uncultured_bacterium
UNI26452	81	44	138	100	18	22	70	92	69	47	37	158	48	60	40	65	Bacteria;Acidobacteria;Thermoanaerobaculia;Thermoanaerobaculales;Thermoanaerobaculaceae;Subgroup_23;uncultured_bacterium
UNI26671	247	84	206	142	24	20	50	58	355	145	56	484	93	74	44	54	Bacteria;Acidobacteria;Thermoanaerobaculia;Thermoanaerobaculales;Thermoanaerobaculaceae;Subgroup_23;uncultured_bacterium
UNI26904	130	85	341	119	33	35	81	78	63	49	53	167	85	82	55	57	Bacteria;Acidobacteria;Thermoanaerobaculia;Thermoanaerobaculales;Thermoanaerobaculaceae;Subgroup_23;uncultured_bacterium
UNI27108	83	45	129	115	21	38	79	117	57	47	25	127	60	81	41	67	Bacteria;Acidobacteria;Thermoanaerobaculia;Thermoanaerobaculales;Thermoanaerobaculaceae;Subgroup_23;uncultured_bacterium
UNI27206	89	43	143	102	43	32	86	94	71	33	30	136	80	73	46	58	Bacteria;Acidobacteria;Thermoanaerobaculia;Thermoanaerobaculales;Thermoanaerobaculaceae;Subgroup_23;uncultured_bacterium
UNI27221	99	43	132	109	20	27	78	80	58	45	36	139	74	62	48	68	Bacteria;Acidobacteria;Thermoanaerobaculia;Thermoanaerobaculales;Thermoanaerobaculaceae;Subgroup_23;uncultured_bacterium
UNI27269	133	39	166	138	30	43	79	107	72	45	32	150	89	72	51	78	Bacteria;Acidobacteria;Thermoanaerobaculia;Thermoanaerobaculales;Thermoanaerobaculaceae;Subgroup_23;uncultured_bacterium
UNI27494	233	145	470	202	66	80	153	159	169	122	102	433	185	161	151	137	Bacteria;Acidobacteria;Thermoanaerobaculia;Thermoanaerobaculales;Thermoanaerobaculaceae;Subgroup_23;uncultured_bacterium
UNI27758	125	68	283	159	37	59	159	168	71	47	36	182	127	126	102	113	Bacteria;Acidobacteria;Thermoanaerobaculia;Thermoanaerobaculales;Thermoanaerobaculaceae;Subgroup_23;uncultured_bacterium
UNI27870	271	94	228	159	13	25	72	75	314	152	89	485	93	66	35	50	Bacteria;Acidobacteria;Thermoanaerobaculia;Thermoanaerobaculales;Thermoanaerobaculaceae;Subgroup_23;uncultured_bacterium
UNI28174	140	76	329	97	45	35	84	94	59	44	46	187	79	85	52	77	Bacteria;Acidobacteria;Thermoanaerobaculia;Thermoanaerobaculales;Thermoanaerobaculaceae;Subgroup_23;uncultured_bacterium
UNI28456	106	77	329	142	63	58	161	182	71	53	55	175	142	129	101	100	Bacteria;Acidobacteria;Thermoanaerobaculia;Thermoanaerobaculales;Thermoanaerobaculaceae;Subgroup_23;uncultured_bacterium
UNI28477	91	43	122	98	27	32	86	84	66	57	22	149	70	62	49	59	Bacteria;Acidobacteria;Thermoanaerobaculia;Thermoanaerobaculales;Thermoanaerobaculaceae;Subgroup_23;uncultured_bacterium
UNI28830	133	79	352	90	45	32	70	84	57	42	44	189	93	91	57	71	Bacteria;Acidobacteria;Thermoanaerobaculia;Thermoanaerobaculales;Thermoanaerobaculaceae;Subgroup_23;uncultured_bacterium
UNI28859	96	50	154	117	31	26	78	87	65	56	27	150	76	77	45	63	Bacteria;Acidobacteria;Thermoanaerobaculia;Thermoanaerobaculales;Thermoanaerobaculaceae;Subgroup_23;uncultured_bacterium
UNI29069	53	42	141	104	24	24	78	70	74	32	23	146	77	62	47	54	Bacteria;Acidobacteria;Thermoanaerobaculia;Thermoanaerobaculales;Thermoanaerobaculaceae;Subgroup_23;uncultured_bacterium
UNI29326	111	43	263	277	28	31	86	100	61	48	28	130	92	83	49	71	Bacteria;Acidobacteria;Thermoanaerobaculia;Thermoanaerobaculales;Thermoanaerobaculaceae;Subgroup_23;uncultured_bacterium
UNI29355	101	55	151	146	35	39	70	93	59	48	34	170	82	80	48	72	Bacteria;Acidobacteria;Thermoanaerobaculia;Thermoanaerobaculales;Thermoanaerobaculaceae;Subgroup_23;uncultured_bacterium
UNI30445	77	35	111	106	33	27	94	96	65	38	28	141	83	60	35	63	Bacteria;Acidobacteria;Thermoanaerobaculia;Thermoanaerobaculales;Thermoanaerobaculaceae;Subgroup_23;uncultured_bacterium
UNI30566	115	54	174	154	41	29	82	92	76	49	28	164	86	92	43	66	Bacteria;Acidobacteria;Thermoanaerobaculia;Thermoanaerobaculales;Thermoanaerobaculaceae;Subgroup_23;uncultured_bacterium
UNI3060	119	94	341	149	25	44	87	84	60	39	47	193	82	76	55	75	Bacteria;Acidobacteria;Thermoanaerobaculia;Thermoanaerobaculales;Thermoanaerobaculaceae;Subgroup_23;uncultured_bacterium
UNI30750	96	43	184	162	28	36	73	95	64	55	29	163	85	97	56	63	Bacteria;Acidobacteria;Thermoanaerobaculia;Thermoanaerobaculales;Thermoanaerobaculaceae;Subgroup_23;uncultured_bacterium
UNI30852	129	57	189	145	21	33	75	110	55	47	29	140	99	85	54	61	Bacteria;Acidobacteria;Thermoanaerobaculia;Thermoanaerobaculales;Thermoanaerobaculaceae;Subgroup_23;uncultured_bacterium
UNI30868	105	59	276	267	40	45	79	98	65	38	36	139	95	85	47	63	Bacteria;Acidobacteria;Thermoanaerobaculia;Thermoanaerobaculales;Thermoanaerobaculaceae;Subgroup_23;uncultured_bacterium
UNI31646	117	83	298	163	68	67	161	169	79	60	37	182	139	124	116	114	Bacteria;Acidobacteria;Thermoanaerobaculia;Thermoanaerobaculales;Thermoanaerobaculaceae;Subgroup_23;uncultured_bacterium
UNI31914	363	178	565	258	192	156	277	290	150	95	128	493	476	448	450	382	Bacteria;Acidobacteria;Thermoanaerobaculia;Thermoanaerobaculales;Thermoanaerobaculaceae;Subgroup_23;uncultured_bacterium
UNI32116	124	90	293	167	65	69	148	178	68	46	41	161	137	135	118	96	Bacteria;Acidobacteria;Thermoanaerobaculia;Thermoanaerobaculales;Thermoanaerobaculaceae;Subgroup_23;uncultured_bacterium
UNI32403	83	43	122	97	33	28	87	92	75	43	16	149	64	55	58	64	Bacteria;Acidobacteria;Thermoanaerobaculia;Thermoanaerobaculales;Thermoanaerobaculaceae;Subgroup_23;uncultured_bacterium
UNI32984	120	72	310	134	45	59	152	168	78	57	45	177	139	163	108	133	Bacteria;Acidobacteria;Thermoanaerobaculia;Thermoanaerobaculales;Thermoanaerobaculaceae;Subgroup_23;uncultured_bacterium
UNI33211	232	160	469	190	64	88	172	142	148	127	102	395	178	146	159	117	Bacteria;Acidobacteria;Thermoanaerobaculia;Thermoanaerobaculales;Thermoanaerobaculaceae;Subgroup_23;uncultured_bacterium
UNI33498	112	71	326	143	69	65	125	142	72	63	50	179	154	122	124	125	Bacteria;Acidobacteria;Thermoanaerobaculia;Thermoanaerobaculales;Thermoanaerobaculaceae;Subgroup_23;uncultured_bacterium
UNI33716	92	44	131	82	37	33	98	106	65	55	23	154	91	67	46	76	Bacteria;Acidobacteria;Thermoanaerobaculia;Thermoanaerobaculales;Thermoanaerobaculaceae;Subgroup_23;uncultured_bacterium
UNI33756	107	54	260	276	20	39	70	100	63	47	39	122	108	81	46	70	Bacteria;Acidobacteria;Thermoanaerobaculia;Thermoanaerobaculales;Thermoanaerobaculaceae;Subgroup_23;uncultured_bacterium
UNI3422	119	84	356	103	38	38	93	93	69	46	55	174	93	102	54	67	Bacteria;Acidobacteria;Thermoanaerobaculia;Thermoanaerobaculales;Thermoanaerobaculaceae;Subgroup_23;uncultured_bacterium
UNI34402	165	74	432	138	36	56	98	127	64	54	40	201	97	106	69	78	Bacteria;Acidobacteria;Thermoanaerobaculia;Thermoanaerobaculales;Thermoanaerobaculaceae;Subgroup_23;uncultured_bacterium
UNI34508	136	83	371	148	39	42	88	84	70	55	40	186	89	79	53	60	Bacteria;Acidobacteria;Thermoanaerobaculia;Thermoanaerobaculales;Thermoanaerobaculaceae;Subgroup_23;uncultured_bacterium
UNI35494	105	62	249	257	26	33	83	106	63	40	31	127	80	91	56	59	Bacteria;Acidobacteria;Thermoanaerobaculia;Thermoanaerobaculales;Thermoanaerobaculaceae;Subgroup_23;uncultured_bacterium
UNI35629	127	50	267	255	20	27	82	101	56	47	29	137	87	69	55	72	Bacteria;Acidobacteria;Thermoanaerobaculia;Thermoanaerobaculales;Thermoanaerobaculaceae;Subgroup_23;uncultured_bacterium
UNI35761	71	49	135	121	20	25	58	75	69	53	34	148	79	69	32	60	Bacteria;Acidobacteria;Thermoanaerobaculia;Thermoanaerobaculales;Thermoanaerobaculaceae;Subgroup_23;uncultured_bacterium
UNI36572	2122	1366	5496	2260	509	549	1053	1333	979	679	713	2882	1604	1274	909	817	Bacteria;Acidobacteria;Thermoanaerobaculia;Thermoanaerobaculales;Thermoanaerobaculaceae;Subgroup_23;uncultured_bacterium
UNI37079	216	130	496	179	47	73	124	161	200	118	80	409	213	179	165	135	Bacteria;Acidobacteria;Thermoanaerobaculia;Thermoanaerobaculales;Thermoanaerobaculaceae;Subgroup_23;uncultured_bacterium
UNI3721	132	76	332	98	33	45	92	94	57	55	40	162	75	66	57	64	Bacteria;Acidobacteria;Thermoanaerobaculia;Thermoanaerobaculales;Thermoanaerobaculaceae;Subgroup_23;uncultured_bacterium
UNI37651	221	155	486	206	60	70	145	178	182	101	108	448	208	157	156	173	Bacteria;Acidobacteria;Thermoanaerobaculia;Thermoanaerobaculales;Thermoanaerobaculaceae;Subgroup_23;uncultured_bacterium
UNI38519	70	41	128	104	28	26	92	88	75	55	24	150	57	51	57	77	Bacteria;Acidobacteria;Thermoanaerobaculia;Thermoanaerobaculales;Thermoanaerobaculaceae;Subgroup_23;uncultured_bacterium
UNI38865	103	57	190	151	20	38	79	109	60	45	34	160	95	99	60	74	Bacteria;Acidobacteria;Thermoanaerobaculia;Thermoanaerobaculales;Thermoanaerobaculaceae;Subgroup_23;uncultured_bacterium
UNI39084	124	85	334	165	47	78	146	177	84	54	54	193	153	160	142	118	Bacteria;Acidobacteria;Thermoanaerobaculia;Thermoanaerobaculales;Thermoanaerobaculaceae;Subgroup_23;uncultured_bacterium
UNI39263	125	55	170	153	26	25	84	110	67	49	32	152	95	81	58	63	Bacteria;Acidobacteria;Thermoanaerobaculia;Thermoanaerobaculales;Thermoanaerobaculaceae;Subgroup_23;uncultured_bacterium
UNI39317	119	67	320	160	58	75	152	181	74	47	57	209	161	166	132	123	Bacteria;Acidobacteria;Thermoanaerobaculia;Thermoanaerobaculales;Thermoanaerobaculaceae;Subgroup_23;uncultured_bacterium
UNI39514	143	59	205	169	38	50	90	85	60	52	44	173	111	127	69	75	Bacteria;Acidobacteria;Thermoanaerobaculia;Thermoanaerobaculales;Thermoanaerobaculaceae;Subgroup_23;uncultured_bacterium
UNI39593	236	119	523	215	56	83	141	145	160	127	98	427	188	160	165	149	Bacteria;Acidobacteria;Thermoanaerobaculia;Thermoanaerobaculales;Thermoanaerobaculaceae;Subgroup_23;uncultured_bacterium
UNI39881	135	63	342	350	26	39	78	109	75	40	35	137	88	88	45	54	Bacteria;Acidobacteria;Thermoanaerobaculia;Thermoanaerobaculales;Thermoanaerobaculaceae;Subgroup_23;uncultured_bacterium
UNI39902	220	135	464	212	63	84	144	144	169	113	96	433	183	139	157	126	Bacteria;Acidobacteria;Thermoanaerobaculia;Thermoanaerobaculales;Thermoanaerobaculaceae;Subgroup_23;uncultured_bacterium
UNI40146	122	55	183	159	29	38	75	98	64	46	30	140	102	94	46	70	Bacteria;Acidobacteria;Thermoanaerobaculia;Thermoanaerobaculales;Thermoanaerobaculaceae;Subgroup_23;uncultured_bacterium
UNI40182	197	134	491	180	54	78	176	158	177	124	89	431	176	172	165	135	Bacteria;Acidobacteria;Thermoanaerobaculia;Thermoanaerobaculales;Thermoanaerobaculaceae;Subgroup_23;uncultured_bacterium
UNI40248	110	34	178	138	26	47	71	101	73	42	30	141	88	70	50	56	Bacteria;Acidobacteria;Thermoanaerobaculia;Thermoanaerobaculales;Thermoanaerobaculaceae;Subgroup_23;uncultured_bacterium
UNI40319	118	45	280	258	24	33	82	92	51	54	51	134	87	78	49	50	Bacteria;Acidobacteria;Thermoanaerobaculia;Thermoanaerobaculales;Thermoanaerobaculaceae;Subgroup_23;uncultured_bacterium
UNI40516	312	194	499	264	152	168	255	291	154	129	142	485	472	444	430	357	Bacteria;Acidobacteria;Thermoanaerobaculia;Thermoanaerobaculales;Thermoanaerobaculaceae;Subgroup_23;uncultured_bacterium
UNI40733	115	85	315	135	54	61	151	163	76	61	47	153	134	134	99	116	Bacteria;Acidobacteria;Thermoanaerobaculia;Thermoanaerobaculales;Thermoanaerobaculaceae;Subgroup_23;uncultured_bacterium
UNI40788	106	48	175	146	26	37	92	84	59	50	32	183	89	90	45	58	Bacteria;Acidobacteria;Thermoanaerobaculia;Thermoanaerobaculales;Thermoanaerobaculaceae;Subgroup_23;uncultured_bacterium
UNI4098	116	81	328	127	32	39	71	86	63	39	44	166	104	88	60	63	Bacteria;Acidobacteria;Thermoanaerobaculia;Thermoanaerobaculales;Thermoanaerobaculaceae;Subgroup_23;uncultured_bacterium
UNI4202	118	82	339	143	26	32	71	89	52	49	48	156	82	90	70	70	Bacteria;Acidobacteria;Thermoanaerobaculia;Thermoanaerobaculales;Thermoanaerobaculaceae;Subgroup_23;uncultured_bacterium
UNI4278	175	103	376	147	40	41	92	121	51	44	46	180	86	66	57	96	Bacteria;Acidobacteria;Thermoanaerobaculia;Thermoanaerobaculales;Thermoanaerobaculaceae;Subgroup_23;uncultured_bacterium
UNI4351	125	81	336	123	34	36	81	90	54	48	33	188	84	71	48	78	Bacteria;Acidobacteria;Thermoanaerobaculia;Thermoanaerobaculales;Thermoanaerobaculaceae;Subgroup_23;uncultured_bacterium
UNI4398	135	69	372	113	41	37	72	96	63	51	44	192	100	72	45	78	Bacteria;Acidobacteria;Thermoanaerobaculia;Thermoanaerobaculales;Thermoanaerobaculaceae;Subgroup_23;uncultured_bacterium
UNI4447	114	76	335	130	36	42	79	95	51	35	38	169	93	78	50	75	Bacteria;Acidobacteria;Thermoanaerobaculia;Thermoanaerobaculales;Thermoanaerobaculaceae;Subgroup_23;uncultured_bacterium
UNI4672	128	70	360	130	30	48	63	87	47	46	37	188	91	77	63	67	Bacteria;Acidobacteria;Thermoanaerobaculia;Thermoanaerobaculales;Thermoanaerobaculaceae;Subgroup_23;uncultured_bacterium
UNI4935	126	78	345	104	28	38	73	96	70	39	42	164	103	89	54	53	Bacteria;Acidobacteria;Thermoanaerobaculia;Thermoanaerobaculales;Thermoanaerobaculaceae;Subgroup_23;uncultured_bacterium
UNI5039	132	88	375	119	30	30	72	99	59	50	46	190	79	68	50	81	Bacteria;Acidobacteria;Thermoanaerobaculia;Thermoanaerobaculales;Thermoanaerobaculaceae;Subgroup_23;uncultured_bacterium
UNI5412	106	72	364	127	41	33	69	111	51	44	35	150	92	84	53	73	Bacteria;Acidobacteria;Thermoanaerobaculia;Thermoanaerobaculales;Thermoanaerobaculaceae;Subgroup_23;uncultured_bacterium
UNI5760	127	85	333	143	37	32	81	92	64	42	51	162	92	85	46	66	Bacteria;Acidobacteria;Thermoanaerobaculia;Thermoanaerobaculales;Thermoanaerobaculaceae;Subgroup_23;uncultured_bacterium
UNI6091	107	87	367	120	36	28	85	92	67	40	49	180	81	65	45	69	Bacteria;Acidobacteria;Thermoanaerobaculia;Thermoanaerobaculales;Thermoanaerobaculaceae;Subgroup_23;uncultured_bacterium
UNI6436	140	68	367	123	43	42	88	94	61	40	35	184	75	71	55	68	Bacteria;Acidobacteria;Thermoanaerobaculia;Thermoanaerobaculales;Thermoanaerobaculaceae;Subgroup_23;uncultured_bacterium
UNI6894	124	84	327	128	38	44	82	106	82	48	47	172	103	70	65	58	Bacteria;Acidobacteria;Thermoanaerobaculia;Thermoanaerobaculales;Thermoanaerobaculaceae;Subgroup_23;uncultured_bacterium
UNI7171	108	95	347	113	27	33	76	94	68	39	47	169	77	72	58	70	Bacteria;Acidobacteria;Thermoanaerobaculia;Thermoanaerobaculales;Thermoanaerobaculaceae;Subgroup_23;uncultured_bacterium
UNI7515	139	96	366	129	47	46	77	107	76	45	55	193	90	77	73	83	Bacteria;Acidobacteria;Thermoanaerobaculia;Thermoanaerobaculales;Thermoanaerobaculaceae;Subgroup_23;uncultured_bacterium
UNI7669	128	86	356	121	32	40	70	80	71	44	53	181	96	87	58	56	Bacteria;Acidobacteria;Thermoanaerobaculia;Thermoanaerobaculales;Thermoanaerobaculaceae;Subgroup_23;uncultured_bacterium
UNI7854	126	87	313	116	47	45	88	79	81	37	37	172	102	84	42	71	Bacteria;Acidobacteria;Thermoanaerobaculia;Thermoanaerobaculales;Thermoanaerobaculaceae;Subgroup_23;uncultured_bacterium
UNI7904	143	79	371	129	40	44	109	112	68	31	39	172	91	93	79	70	Bacteria;Acidobacteria;Thermoanaerobaculia;Thermoanaerobaculales;Thermoanaerobaculaceae;Subgroup_23;uncultured_bacterium
UNI8402	140	76	363	121	39	40	93	111	69	42	46	221	94	80	56	73	Bacteria;Acidobacteria;Thermoanaerobaculia;Thermoanaerobaculales;Thermoanaerobaculaceae;Subgroup_23;uncultured_bacterium
UNI8595	136	100	381	140	44	36	96	104	70	45	57	183	115	93	69	71	Bacteria;Acidobacteria;Thermoanaerobaculia;Thermoanaerobaculales;Thermoanaerobaculaceae;Subgroup_23;uncultured_bacterium
UNI8613	141	72	338	117	33	34	78	96	73	47	46	178	85	78	50	72	Bacteria;Acidobacteria;Thermoanaerobaculia;Thermoanaerobaculales;Thermoanaerobaculaceae;Subgroup_23;uncultured_bacterium
UNI8654	128	77	380	118	53	35	89	109	55	39	45	165	95	88	60	70	Bacteria;Acidobacteria;Thermoanaerobaculia;Thermoanaerobaculales;Thermoanaerobaculaceae;Subgroup_23;uncultured_bacterium
UNI9154	119	85	316	128	33	61	73	84	56	48	36	154	100	88	52	61	Bacteria;Acidobacteria;Thermoanaerobaculia;Thermoanaerobaculales;Thermoanaerobaculaceae;Subgroup_23;uncultured_bacterium
UNI9243	132	84	368	132	38	42	65	84	55	49	42	194	95	86	46	71	Bacteria;Acidobacteria;Thermoanaerobaculia;Thermoanaerobaculales;Thermoanaerobaculaceae;Subgroup_23;uncultured_bacterium
UNI9660	113	90	341	108	48	36	58	97	50	46	36	179	73	77	48	84	Bacteria;Acidobacteria;Thermoanaerobaculia;Thermoanaerobaculales;Thermoanaerobaculaceae;Subgroup_23;uncultured_bacterium
UNI9680	105	78	327	103	23	36	86	79	50	44	29	187	106	63	58	83	Bacteria;Acidobacteria;Thermoanaerobaculia;Thermoanaerobaculales;Thermoanaerobaculaceae;Subgroup_23;uncultured_bacterium
UNI13627	8	14	11	30	11	21	25	16	13	9	16	76	20	20	9	21	Bacteria;Actinobacteria;Acidimicrobiia;Actinomarinales;Actinomarinaceae;Candidatus_Actinomarina;uncultured_bacterium
UNI15407	19	8	11	26	17	15	34	19	13	9	9	53	16	20	12	28	Bacteria;Actinobacteria;Acidimicrobiia;Actinomarinales;Actinomarinaceae;Candidatus_Actinomarina;uncultured_bacterium
UNI18426	9	15	15	32	16	21	18	23	7	5	8	72	18	18	10	30	Bacteria;Actinobacteria;Acidimicrobiia;Actinomarinales;Actinomarinaceae;Candidatus_Actinomarina;uncultured_bacterium
UNI18709	11	6	15	25	18	15	14	30	10	10	10	54	19	15	12	16	Bacteria;Actinobacteria;Acidimicrobiia;Actinomarinales;Actinomarinaceae;Candidatus_Actinomarina;uncultured_bacterium
UNI18985	13	10	15	31	13	12	21	28	7	13	13	65	16	8	12	23	Bacteria;Actinobacteria;Acidimicrobiia;Actinomarinales;Actinomarinaceae;Candidatus_Actinomarina;uncultured_bacterium
UNI19868	13	14	10	28	11	8	27	26	13	10	14	52	18	18	8	20	Bacteria;Actinobacteria;Acidimicrobiia;Actinomarinales;Actinomarinaceae;Candidatus_Actinomarina;uncultured_bacterium
UNI21359	7	7	14	27	7	13	21	23	11	9	7	71	9	11	14	14	Bacteria;Actinobacteria;Acidimicrobiia;Actinomarinales;Actinomarinaceae;Candidatus_Actinomarina;uncultured_bacterium
UNI22831	12	7	15	23	13	11	22	23	5	9	8	70	21	13	8	26	Bacteria;Actinobacteria;Acidimicrobiia;Actinomarinales;Actinomarinaceae;Candidatus_Actinomarina;uncultured_bacterium
UNI23197	11	14	22	27	13	10	23	24	7	8	8	67	15	11	16	21	Bacteria;Actinobacteria;Acidimicrobiia;Actinomarinales;Actinomarinaceae;Candidatus_Actinomarina;uncultured_bacterium
UNI23710	17	14	8	39	15	16	26	20	11	9	8	58	13	5	12	18	Bacteria;Actinobacteria;Acidimicrobiia;Actinomarinales;Actinomarinaceae;Candidatus_Actinomarina;uncultured_bacterium
UNI24492	15	9	14	34	12	20	24	23	6	6	8	53	11	19	16	15	Bacteria;Actinobacteria;Acidimicrobiia;Actinomarinales;Actinomarinaceae;Candidatus_Actinomarina;uncultured_bacterium
UNI24560	19	14	17	33	8	16	18	21	9	10	11	64	10	16	12	25	Bacteria;Actinobacteria;Acidimicrobiia;Actinomarinales;Actinomarinaceae;Candidatus_Actinomarina;uncultured_bacterium
UNI25582	21	8	13	27	9	17	25	18	7	8	13	63	15	9	15	15	Bacteria;Actinobacteria;Acidimicrobiia;Actinomarinales;Actinomarinaceae;Candidatus_Actinomarina;uncultured_bacterium
UNI26011	16	11	18	31	9	16	31	29	13	7	11	53	10	16	17	18	Bacteria;Actinobacteria;Acidimicrobiia;Actinomarinales;Actinomarinaceae;Candidatus_Actinomarina;uncultured_bacterium
UNI26444	15	10	21	32	8	10	30	27	10	6	7	60	16	9	10	25	Bacteria;Actinobacteria;Acidimicrobiia;Actinomarinales;Actinomarinaceae;Candidatus_Actinomarina;uncultured_bacterium
UNI27876	17	11	16	27	8	15	16	22	9	6	7	77	16	15	7	18	Bacteria;Actinobacteria;Acidimicrobiia;Actinomarinales;Actinomarinaceae;Candidatus_Actinomarina;uncultured_bacterium
UNI27977	16	4	12	25	7	14	30	24	11	7	7	53	17	17	13	19	Bacteria;Actinobacteria;Acidimicrobiia;Actinomarinales;Actinomarinaceae;Candidatus_Actinomarina;uncultured_bacterium
UNI28282	15	11	21	29	13	15	41	34	5	10	8	72	13	12	7	24	Bacteria;Actinobacteria;Acidimicrobiia;Actinomarinales;Actinomarinaceae;Candidatus_Actinomarina;uncultured_bacterium
UNI29495	25	6	14	33	7	12	17	26	10	6	4	58	21	12	13	23	Bacteria;Actinobacteria;Acidimicrobiia;Actinomarinales;Actinomarinaceae;Candidatus_Actinomarina;uncultured_bacterium
UNI29896	8	14	24	34	8	13	26	18	17	16	12	60	17	16	14	16	Bacteria;Actinobacteria;Acidimicrobiia;Actinomarinales;Actinomarinaceae;Candidatus_Actinomarina;uncultured_bacterium
UNI30113	11	6	15	45	13	10	26	13	6	12	9	65	16	8	11	15	Bacteria;Actinobacteria;Acidimicrobiia;Actinomarinales;Actinomarinaceae;Candidatus_Actinomarina;uncultured_bacterium
UNI31559	9	10	17	33	13	18	29	26	14	8	10	76	12	16	10	23	Bacteria;Actinobacteria;Acidimicrobiia;Actinomarinales;Actinomarinaceae;Candidatus_Actinomarina;uncultured_bacterium
UNI31993	10	11	5	37	15	23	34	25	10	16	10	60	24	14	13	27	Bacteria;Actinobacteria;Acidimicrobiia;Actinomarinales;Actinomarinaceae;Candidatus_Actinomarina;uncultured_bacterium
UNI32297	13	8	18	26	15	16	24	22	12	11	10	55	16	10	15	16	Bacteria;Actinobacteria;Acidimicrobiia;Actinomarinales;Actinomarinaceae;Candidatus_Actinomarina;uncultured_bacterium
UNI33004	14	13	19	39	22	13	32	22	9	6	8	55	13	12	16	16	Bacteria;Actinobacteria;Acidimicrobiia;Actinomarinales;Actinomarinaceae;Candidatus_Actinomarina;uncultured_bacterium
UNI33155	15	10	16	30	16	12	27	29	6	9	11	74	16	15	16	13	Bacteria;Actinobacteria;Acidimicrobiia;Actinomarinales;Actinomarinaceae;Candidatus_Actinomarina;uncultured_bacterium
UNI34890	17	9	17	34	11	13	27	18	12	9	9	67	15	22	11	27	Bacteria;Actinobacteria;Acidimicrobiia;Actinomarinales;Actinomarinaceae;Candidatus_Actinomarina;uncultured_bacterium
UNI35612	12	11	14	39	10	19	29	19	7	9	17	60	21	13	10	17	Bacteria;Actinobacteria;Acidimicrobiia;Actinomarinales;Actinomarinaceae;Candidatus_Actinomarina;uncultured_bacterium
UNI37046	9	11	13	34	8	12	20	19	7	5	4	57	11	12	19	17	Bacteria;Actinobacteria;Acidimicrobiia;Actinomarinales;Actinomarinaceae;Candidatus_Actinomarina;uncultured_bacterium
UNI1094	6	3	14	1	8	10	7	12	6	2	3	11	11	14	13	18	Bacteria;Actinobacteria;Acidimicrobiia;Actinomarinales;uncultured;uncultured_actinobacterium
UNI1105	9	2	8	4	8	7	10	15	5	3	3	4	26	17	10	20	Bacteria;Actinobacteria;Acidimicrobiia;Actinomarinales;uncultured;uncultured_actinobacterium
UNI11161	5	2	5	1	9	5	5	15	1	1	2	6	13	11	4	10	Bacteria;Actinobacteria;Acidimicrobiia;Actinomarinales;uncultured;uncultured_actinobacterium
UNI11204	6	4	10	5	3	3	8	11	3	5	1	8	7	3	13	20	Bacteria;Actinobacteria;Acidimicrobiia;Actinomarinales;uncultured;uncultured_actinobacterium
UNI11218	24	11	74	67	26	28	38	48	17	13	23	52	53	39	50	55	Bacteria;Actinobacteria;Acidimicrobiia;Actinomarinales;uncultured;uncultured_actinobacterium
UNI1133	4	5	7	3	7	5	7	6	2	4	1	12	10	12	9	16	Bacteria;Actinobacteria;Acidimicrobiia;Actinomarinales;uncultured;uncultured_actinobacterium
UNI11357	9	5	9	14	18	21	39	39	5	9	3	28	23	18	43	35	Bacteria;Actinobacteria;Acidimicrobiia;Actinomarinales;uncultured;uncultured_actinobacterium
UNI1203	2	1	7	6	9	9	11	15	4	2	0	7	18	10	13	11	Bacteria;Actinobacteria;Acidimicrobiia;Actinomarinales;uncultured;uncultured_actinobacterium
UNI1238	5	3	6	0	7	6	15	14	4	2	2	11	15	11	7	20	Bacteria;Actinobacteria;Acidimicrobiia;Actinomarinales;uncultured;uncultured_actinobacterium
UNI12703	5	5	19	11	24	13	46	56	6	3	4	17	32	18	52	49	Bacteria;Actinobacteria;Acidimicrobiia;Actinomarinales;uncultured;uncultured_actinobacterium
UNI13371	4	5	5	2	9	7	9	8	1	2	1	10	10	8	5	11	Bacteria;Actinobacteria;Acidimicrobiia;Actinomarinales;uncultured;uncultured_actinobacterium
UNI13463	13	9	22	13	16	23	41	36	5	1	7	26	22	22	45	46	Bacteria;Actinobacteria;Acidimicrobiia;Actinomarinales;uncultured;uncultured_actinobacterium
UNI13492	2	2	9	5	6	7	7	10	2	2	1	10	8	8	10	5	Bacteria;Actinobacteria;Acidimicrobiia;Actinomarinales;uncultured;uncultured_actinobacterium
UNI1403	6	4	11	2	8	5	14	12	1	3	2	12	21	15	9	8	Bacteria;Actinobacteria;Acidimicrobiia;Actinomarinales;uncultured;uncultured_actinobacterium
UNI1407	9	1	4	2	10	5	19	14	3	2	0	7	18	12	16	14	Bacteria;Actinobacteria;Acidimicrobiia;Actinomarinales;uncultured;uncultured_actinobacterium
UNI14223	9	5	16	12	15	17	35	46	4	7	4	20	32	23	41	46	Bacteria;Actinobacteria;Acidimicrobiia;Actinomarinales;uncultured;uncultured_actinobacterium
UNI14263	13	11	22	15	24	10	33	62	11	7	5	32	45	31	43	43	Bacteria;Actinobacteria;Acidimicrobiia;Actinomarinales;uncultured;uncultured_actinobacterium
UNI1448	7	2	7	4	8	10	8	2	1	6	0	6	11	5	7	21	Bacteria;Actinobacteria;Acidimicrobiia;Actinomarinales;uncultured;uncultured_actinobacterium
UNI14580	1	3	7	2	4	4	10	13	1	2	1	5	11	3	6	13	Bacteria;Actinobacteria;Acidimicrobiia;Actinomarinales;uncultured;uncultured_actinobacterium
UNI1462	5	5	8	2	10	11	12	15	4	6	2	9	19	12	14	13	Bacteria;Actinobacteria;Acidimicrobiia;Actinomarinales;uncultured;uncultured_actinobacterium
UNI14660	22	8	30	19	26	15	42	49	11	4	6	36	39	32	45	54	Bacteria;Actinobacteria;Acidimicrobiia;Actinomarinales;uncultured;uncultured_actinobacterium
UNI14903	3	1	4	8	10	11	17	7	1	2	1	23	12	8	29	27	Bacteria;Actinobacteria;Acidimicrobiia;Actinomarinales;uncultured;uncultured_actinobacterium
UNI1504	2	3	8	3	6	8	13	10	3	3	1	14	18	11	13	11	Bacteria;Actinobacteria;Acidimicrobiia;Actinomarinales;uncultured;uncultured_actinobacterium
UNI15136	1	3	11	11	3	2	5	0	3	3	0	13	17	14	2	6	Bacteria;Actinobacteria;Acidimicrobiia;Actinomarinales;uncultured;uncultured_actinobacterium
UNI15456	6	3	6	19	15	14	18	18	4	2	2	34	26	14	31	33	Bacteria;Actinobacteria;Acidimicrobiia;Actinomarinales;uncultured;uncultured_actinobacterium
UNI15817	8	6	11	25	10	9	26	13	5	4	7	16	18	14	15	29	Bacteria;Actinobacteria;Acidimicrobiia;Actinomarinales;uncultured;uncultured_actinobacterium
UNI15820	3	0	13	2	2	3	12	6	2	2	3	3	5	4	9	13	Bacteria;Actinobacteria;Acidimicrobiia;Actinomarinales;uncultured;uncultured_actinobacterium
UNI1642	5	4	10	3	4	6	11	14	3	3	2	8	12	9	13	13	Bacteria;Actinobacteria;Acidimicrobiia;Actinomarinales;uncultured;uncultured_actinobacterium
UNI1646	9	4	7	2	8	8	10	11	2	1	3	7	10	11	8	12	Bacteria;Actinobacteria;Acidimicrobiia;Actinomarinales;uncultured;uncultured_actinobacterium
UNI1693	5	4	7	3	7	16	7	9	3	0	2	7	12	4	13	15	Bacteria;Actinobacteria;Acidimicrobiia;Actinomarinales;uncultured;uncultured_actinobacterium
UNI17512	2	4	12	7	13	6	10	7	5	3	3	14	16	6	8	10	Bacteria;Actinobacteria;Acidimicrobiia;Actinomarinales;uncultured;uncultured_actinobacterium
UNI17580	39	50	39	55	48	45	94	94	29	26	41	119	59	57	67	69	Bacteria;Actinobacteria;Acidimicrobiia;Actinomarinales;uncultured;uncultured_actinobacterium
UNI18079	1	2	8	4	7	8	9	9	2	1	2	9	8	6	7	18	Bacteria;Actinobacteria;Acidimicrobiia;Actinomarinales;uncultured;uncultured_actinobacterium
UNI18542	6	0	6	2	5	8	4	14	2	0	2	4	9	9	1	7	Bacteria;Actinobacteria;Acidimicrobiia;Actinomarinales;uncultured;uncultured_actinobacterium
UNI18596	14	4	19	15	15	13	41	35	9	4	4	22	18	18	25	51	Bacteria;Actinobacteria;Acidimicrobiia;Actinomarinales;uncultured;uncultured_actinobacterium
UNI18711	3	1	9	15	3	4	4	4	3	0	1	4	14	8	6	6	Bacteria;Actinobacteria;Acidimicrobiia;Actinomarinales;uncultured;uncultured_actinobacterium
UNI18753	11	7	15	17	17	14	36	45	8	4	7	29	21	30	30	34	Bacteria;Actinobacteria;Acidimicrobiia;Actinomarinales;uncultured;uncultured_actinobacterium
UNI19112	15	12	17	22	10	16	36	33	8	9	6	43	15	16	21	13	Bacteria;Actinobacteria;Acidimicrobiia;Actinomarinales;uncultured;uncultured_actinobacterium
UNI19397	1	3	3	2	4	8	9	9	2	0	0	9	6	11	4	6	Bacteria;Actinobacteria;Acidimicrobiia;Actinomarinales;uncultured;uncultured_actinobacterium
UNI1949	6	1	7	2	10	7	15	18	0	1	3	12	20	24	9	18	Bacteria;Actinobacteria;Acidimicrobiia;Actinomarinales;uncultured;uncultured_actinobacterium
UNI19508	35	44	30	44	25	53	79	67	32	32	58	103	51	52	48	66	Bacteria;Actinobacteria;Acidimicrobiia;Actinomarinales;uncultured;uncultured_actinobacterium
UNI19525	3	2	9	1	4	7	3	9	3	1	2	8	10	8	7	9	Bacteria;Actinobacteria;Acidimicrobiia;Actinomarinales;uncultured;uncultured_actinobacterium
UNI1959	1	3	4	4	8	5	3	7	2	3	1	9	8	7	7	18	Bacteria;Actinobacteria;Acidimicrobiia;Actinomarinales;uncultured;uncultured_actinobacterium
UNI1963	3	3	6	3	7	8	14	15	4	2	1	14	29	14	15	15	Bacteria;Actinobacteria;Acidimicrobiia;Actinomarinales;uncultured;uncultured_actinobacterium
UNI19745	1	1	11	12	2	3	0	3	3	0	1	5	11	7	4	6	Bacteria;Actinobacteria;Acidimicrobiia;Actinomarinales;uncultured;uncultured_actinobacterium
UNI19827	6	4	9	5	8	5	8	6	2	0	2	11	13	7	7	12	Bacteria;Actinobacteria;Acidimicrobiia;Actinomarinales;uncultured;uncultured_actinobacterium
UNI20596	13	6	18	19	21	23	38	51	5	4	2	27	34	18	33	43	Bacteria;Actinobacteria;Acidimicrobiia;Actinomarinales;uncultured;uncultured_actinobacterium
UNI20669	1	4	12	12	7	10	25	15	5	1	4	17	15	7	24	24	Bacteria;Actinobacteria;Acidimicrobiia;Actinomarinales;uncultured;uncultured_actinobacterium
UNI20725	7	8	18	14	6	11	36	36	6	5	2	31	11	6	15	22	Bacteria;Actinobacteria;Acidimicrobiia;Actinomarinales;uncultured;uncultured_actinobacterium
UNI20786	6	6	9	18	6	13	21	11	6	4	5	28	17	21	27	30	Bacteria;Actinobacteria;Acidimicrobiia;Actinomarinales;uncultured;uncultured_actinobacterium
UNI20844	8	14	9	19	13	11	25	32	11	7	10	41	17	18	14	29	Bacteria;Actinobacteria;Acidimicrobiia;Actinomarinales;uncultured;uncultured_actinobacterium
UNI21108	24	19	40	43	29	43	43	51	16	19	12	91	49	62	61	68	Bacteria;Actinobacteria;Acidimicrobiia;Actinomarinales;uncultured;uncultured_actinobacterium
UNI2115	4	1	10	6	7	12	10	7	4	2	1	5	5	6	20	14	Bacteria;Actinobacteria;Acidimicrobiia;Actinomarinales;uncultured;uncultured_actinobacterium
UNI21158	2	5	6	2	4	6	10	9	3	1	3	6	9	4	10	10	Bacteria;Actinobacteria;Acidimicrobiia;Actinomarinales;uncultured;uncultured_actinobacterium
UNI21493	4	13	16	22	20	19	52	53	2	4	7	27	35	30	46	50	Bacteria;Actinobacteria;Acidimicrobiia;Actinomarinales;uncultured;uncultured_actinobacterium
UNI21538	16	8	23	20	19	15	36	40	5	8	4	29	39	28	39	50	Bacteria;Actinobacteria;Acidimicrobiia;Actinomarinales;uncultured;uncultured_actinobacterium
UNI21662	4	2	9	1	2	7	8	9	0	1	5	5	9	6	12	12	Bacteria;Actinobacteria;Acidimicrobiia;Actinomarinales;uncultured;uncultured_actinobacterium
UNI21669	8	3	12	26	16	8	18	17	5	2	10	17	19	13	24	31	Bacteria;Actinobacteria;Acidimicrobiia;Actinomarinales;uncultured;uncultured_actinobacterium
UNI21767	13	4	12	20	19	13	27	36	7	6	5	23	28	20	28	40	Bacteria;Actinobacteria;Acidimicrobiia;Actinomarinales;uncultured;uncultured_actinobacterium
UNI2179	2	3	6	5	8	6	5	10	1	2	1	9	14	6	6	19	Bacteria;Actinobacteria;Acidimicrobiia;Actinomarinales;uncultured;uncultured_actinobacterium
UNI2200	0	3	7	4	11	7	5	6	2	0	0	11	11	9	14	18	Bacteria;Actinobacteria;Acidimicrobiia;Actinomarinales;uncultured;uncultured_actinobacterium
UNI22113	3	6	2	1	7	5	9	10	2	2	3	8	12	11	4	9	Bacteria;Actinobacteria;Acidimicrobiia;Actinomarinales;uncultured;uncultured_actinobacterium
UNI2221	7	1	7	4	9	10	4	4	4	3	3	10	10	6	8	13	Bacteria;Actinobacteria;Acidimicrobiia;Actinomarinales;uncultured;uncultured_actinobacterium
UNI2226	3	4	7	2	7	7	10	7	5	3	1	10	9	6	10	11	Bacteria;Actinobacteria;Acidimicrobiia;Actinomarinales;uncultured;uncultured_actinobacterium
UNI22263	21	10	62	54	23	22	51	62	20	16	28	53	53	45	53	59	Bacteria;Actinobacteria;Acidimicrobiia;Actinomarinales;uncultured;uncultured_actinobacterium
UNI22571	6	5	10	25	23	7	18	19	7	4	4	34	17	11	31	32	Bacteria;Actinobacteria;Acidimicrobiia;Actinomarinales;uncultured;uncultured_actinobacterium
UNI2283	6	4	8	1	6	11	14	15	3	1	3	11	14	14	10	15	Bacteria;Actinobacteria;Acidimicrobiia;Actinomarinales;uncultured;uncultured_actinobacterium
UNI22834	17	16	56	64	44	48	91	69	17	25	27	49	72	57	138	117	Bacteria;Actinobacteria;Acidimicrobiia;Actinomarinales;uncultured;uncultured_actinobacterium
UNI22869	5	11	11	22	9	7	16	16	4	1	4	21	11	15	22	28	Bacteria;Actinobacteria;Acidimicrobiia;Actinomarinales;uncultured;uncultured_actinobacterium
UNI23372	27	9	77	63	51	42	76	62	22	19	29	59	75	67	112	130	Bacteria;Actinobacteria;Acidimicrobiia;Actinomarinales;uncultured;uncultured_actinobacterium
UNI23459	9	7	26	12	24	11	37	33	10	4	7	25	19	22	38	49	Bacteria;Actinobacteria;Acidimicrobiia;Actinomarinales;uncultured;uncultured_actinobacterium
UNI23482	22	10	22	12	27	18	37	43	4	13	11	34	29	25	29	57	Bacteria;Actinobacteria;Acidimicrobiia;Actinomarinales;uncultured;uncultured_actinobacterium
UNI23694	31	19	50	46	41	44	67	49	24	18	11	132	65	62	69	60	Bacteria;Actinobacteria;Acidimicrobiia;Actinomarinales;uncultured;uncultured_actinobacterium
UNI23741	7	4	11	14	19	20	35	38	3	3	4	29	23	13	29	45	Bacteria;Actinobacteria;Acidimicrobiia;Actinomarinales;uncultured;uncultured_actinobacterium
UNI2378	6	0	9	5	8	10	2	7	1	4	1	6	8	9	11	10	Bacteria;Actinobacteria;Acidimicrobiia;Actinomarinales;uncultured;uncultured_actinobacterium
UNI24333	11	9	15	21	20	14	33	49	5	5	4	20	31	20	22	32	Bacteria;Actinobacteria;Acidimicrobiia;Actinomarinales;uncultured;uncultured_actinobacterium
UNI24425	40	43	46	48	39	43	85	98	37	25	62	110	56	50	53	59	Bacteria;Actinobacteria;Acidimicrobiia;Actinomarinales;uncultured;uncultured_actinobacterium
UNI24442	42	36	45	50	41	50	90	87	33	23	50	131	57	50	43	76	Bacteria;Actinobacteria;Acidimicrobiia;Actinomarinales;uncultured;uncultured_actinobacterium
UNI24519	13	9	13	13	15	13	37	44	2	3	4	21	38	24	37	42	Bacteria;Actinobacteria;Acidimicrobiia;Actinomarinales;uncultured;uncultured_actinobacterium
UNI24636	2	2	8	0	8	6	6	5	2	3	1	6	14	7	13	9	Bacteria;Actinobacteria;Acidimicrobiia;Actinomarinales;uncultured;uncultured_actinobacterium
UNI24768	13	5	20	11	14	12	31	25	6	11	9	28	13	21	15	18	Bacteria;Actinobacteria;Acidimicrobiia;Actinomarinales;uncultured;uncultured_actinobacterium
UNI24839	1	3	7	12	3	7	5	1	0	3	1	15	8	8	4	8	Bacteria;Actinobacteria;Acidimicrobiia;Actinomarinales;uncultured;uncultured_actinobacterium
UNI2486	3	1	11	6	9	7	9	8	3	0	3	4	11	9	16	11	Bacteria;Actinobacteria;Acidimicrobiia;Actinomarinales;uncultured;uncultured_actinobacterium
UNI24944	44	38	44	49	45	40	70	73	34	24	44	95	58	42	60	67	Bacteria;Actinobacteria;Acidimicrobiia;Actinomarinales;uncultured;uncultured_actinobacterium
UNI24948	42	34	33	47	38	44	69	84	30	22	51	107	59	49	60	56	Bacteria;Actinobacteria;Acidimicrobiia;Actinomarinales;uncultured;uncultured_actinobacterium
UNI25185	11	9	13	17	15	11	40	45	9	10	3	32	26	16	27	21	Bacteria;Actinobacteria;Acidimicrobiia;Actinomarinales;uncultured;uncultured_actinobacterium
UNI25531	10	18	16	16	13	16	40	36	4	6	6	32	16	19	19	26	Bacteria;Actinobacteria;Acidimicrobiia;Actinomarinales;uncultured;uncultured_actinobacterium
UNI25538	27	32	47	49	46	46	77	74	28	22	49	134	49	47	57	80	Bacteria;Actinobacteria;Acidimicrobiia;Actinomarinales;uncultured;uncultured_actinobacterium
UNI25562	9	5	25	17	17	6	43	33	10	4	6	36	18	28	19	28	Bacteria;Actinobacteria;Acidimicrobiia;Actinomarinales;uncultured;uncultured_actinobacterium
UNI25598	9	4	15	23	18	20	44	37	7	8	6	18	34	28	39	55	Bacteria;Actinobacteria;Acidimicrobiia;Actinomarinales;uncultured;uncultured_actinobacterium
UNI25628	8	6	11	17	5	10	27	24	9	4	7	29	20	20	21	22	Bacteria;Actinobacteria;Acidimicrobiia;Actinomarinales;uncultured;uncultured_actinobacterium
UNI25671	5	2	4	3	7	8	10	8	2	5	0	10	9	5	8	13	Bacteria;Actinobacteria;Acidimicrobiia;Actinomarinales;uncultured;uncultured_actinobacterium
UNI25737	3	2	6	1	5	8	14	14	2	2	2	11	10	13	11	16	Bacteria;Actinobacteria;Acidimicrobiia;Actinomarinales;uncultured;uncultured_actinobacterium
UNI25768	29	14	63	78	47	54	79	76	11	14	24	68	71	67	133	114	Bacteria;Actinobacteria;Acidimicrobiia;Actinomarinales;uncultured;uncultured_actinobacterium
UNI25804	81	61	160	101	93	92	185	186	60	44	72	206	260	220	155	194	Bacteria;Actinobacteria;Acidimicrobiia;Actinomarinales;uncultured;uncultured_actinobacterium
UNI25870	3	2	5	17	3	4	3	5	3	0	1	13	10	16	1	4	Bacteria;Actinobacteria;Acidimicrobiia;Actinomarinales;uncultured;uncultured_actinobacterium
UNI25951	6	3	10	16	11	10	17	20	4	4	2	28	18	17	29	21	Bacteria;Actinobacteria;Acidimicrobiia;Actinomarinales;uncultured;uncultured_actinobacterium
UNI2632	3	1	9	1	7	10	7	4	4	3	0	6	17	10	10	16	Bacteria;Actinobacteria;Acidimicrobiia;Actinomarinales;uncultured;uncultured_actinobacterium
UNI26412	2	3	7	2	12	7	8	4	2	2	6	3	7	8	7	14	Bacteria;Actinobacteria;Acidimicrobiia;Actinomarinales;uncultured;uncultured_actinobacterium
UNI26414	25	12	93	68	56	53	77	83	17	15	30	68	79	67	142	118	Bacteria;Actinobacteria;Acidimicrobiia;Actinomarinales;uncultured;uncultured_actinobacterium
UNI26529	14	4	15	27	19	7	22	21	2	7	3	31	15	18	10	14	Bacteria;Actinobacteria;Acidimicrobiia;Actinomarinales;uncultured;uncultured_actinobacterium
UNI26570	2	3	4	10	8	8	19	9	3	2	6	12	9	8	34	25	Bacteria;Actinobacteria;Acidimicrobiia;Actinomarinales;uncultured;uncultured_actinobacterium
UNI26572	9	12	17	20	10	11	27	30	7	5	12	27	21	15	17	30	Bacteria;Actinobacteria;Acidimicrobiia;Actinomarinales;uncultured;uncultured_actinobacterium
UNI26862	5	8	20	15	14	16	18	13	5	1	6	19	11	13	27	28	Bacteria;Actinobacteria;Acidimicrobiia;Actinomarinales;uncultured;uncultured_actinobacterium
UNI26897	43	39	42	41	39	46	88	63	32	19	47	129	47	50	51	55	Bacteria;Actinobacteria;Acidimicrobiia;Actinomarinales;uncultured;uncultured_actinobacterium
UNI27077	44	43	45	54	47	45	80	84	19	19	64	107	56	52	60	72	Bacteria;Actinobacteria;Acidimicrobiia;Actinomarinales;uncultured;uncultured_actinobacterium
UNI27081	8	5	26	16	14	6	34	23	3	3	7	27	14	24	19	20	Bacteria;Actinobacteria;Acidimicrobiia;Actinomarinales;uncultured;uncultured_actinobacterium
UNI27127	4	2	7	2	4	6	7	5	3	5	2	9	7	7	8	14	Bacteria;Actinobacteria;Acidimicrobiia;Actinomarinales;uncultured;uncultured_actinobacterium
UNI27260	2	1	6	12	4	3	5	4	1	1	1	18	21	17	6	3	Bacteria;Actinobacteria;Acidimicrobiia;Actinomarinales;uncultured;uncultured_actinobacterium
UNI27318	5	1	8	1	5	8	6	6	4	2	1	7	8	5	7	14	Bacteria;Actinobacteria;Acidimicrobiia;Actinomarinales;uncultured;uncultured_actinobacterium
UNI27472	5	10	53	49	17	18	46	62	15	13	8	51	35	32	34	55	Bacteria;Actinobacteria;Acidimicrobiia;Actinomarinales;uncultured;uncultured_actinobacterium
UNI27692	4	1	10	7	4	8	0	4	2	3	2	13	23	13	2	1	Bacteria;Actinobacteria;Acidimicrobiia;Actinomarinales;uncultured;uncultured_actinobacterium
UNI2774	2	2	7	1	7	11	11	9	1	1	1	9	10	9	10	15	Bacteria;Actinobacteria;Acidimicrobiia;Actinomarinales;uncultured;uncultured_actinobacterium
UNI27766	91	49	156	110	90	78	186	181	72	40	85	205	209	193	146	179	Bacteria;Actinobacteria;Acidimicrobiia;Actinomarinales;uncultured;uncultured_actinobacterium
UNI27769	33	45	48	49	37	37	78	82	27	20	58	122	36	48	43	72	Bacteria;Actinobacteria;Acidimicrobiia;Actinomarinales;uncultured;uncultured_actinobacterium
UNI27858	16	5	50	56	17	14	74	56	10	7	10	41	37	30	40	57	Bacteria;Actinobacteria;Acidimicrobiia;Actinomarinales;uncultured;uncultured_actinobacterium
UNI27912	20	8	12	14	15	16	34	44	3	8	7	25	26	20	29	46	Bacteria;Actinobacteria;Acidimicrobiia;Actinomarinales;uncultured;uncultured_actinobacterium
UNI2801	2	6	7	3	6	7	22	19	2	3	3	7	13	18	11	12	Bacteria;Actinobacteria;Acidimicrobiia;Actinomarinales;uncultured;uncultured_actinobacterium
UNI28011	4	4	21	3	10	6	12	17	3	3	4	15	20	23	36	28	Bacteria;Actinobacteria;Acidimicrobiia;Actinomarinales;uncultured;uncultured_actinobacterium
UNI28013	9	7	14	19	20	16	34	36	5	10	6	28	38	25	27	69	Bacteria;Actinobacteria;Acidimicrobiia;Actinomarinales;uncultured;uncultured_actinobacterium
UNI2810	1	2	13	1	8	5	2	3	1	0	0	6	11	5	9	17	Bacteria;Actinobacteria;Acidimicrobiia;Actinomarinales;uncultured;uncultured_actinobacterium
UNI28154	8	7	14	9	17	11	39	36	4	3	5	23	24	20	28	40	Bacteria;Actinobacteria;Acidimicrobiia;Actinomarinales;uncultured;uncultured_actinobacterium
UNI2839	4	4	7	5	7	5	6	14	5	4	1	14	9	11	11	15	Bacteria;Actinobacteria;Acidimicrobiia;Actinomarinales;uncultured;uncultured_actinobacterium
UNI28395	11	17	17	17	13	13	30	23	6	6	5	21	20	12	18	18	Bacteria;Actinobacteria;Acidimicrobiia;Actinomarinales;uncultured;uncultured_actinobacterium
UNI28601	9	7	64	62	23	16	51	46	9	12	11	49	40	24	38	66	Bacteria;Actinobacteria;Acidimicrobiia;Actinomarinales;uncultured;uncultured_actinobacterium
UNI2869	5	2	5	7	12	2	9	5	5	3	4	10	7	10	21	20	Bacteria;Actinobacteria;Acidimicrobiia;Actinomarinales;uncultured;uncultured_actinobacterium
UNI28705	100	60	141	95	83	89	200	228	74	49	65	205	247	238	172	218	Bacteria;Actinobacteria;Acidimicrobiia;Actinomarinales;uncultured;uncultured_actinobacterium
UNI28791	9	10	16	9	13	9	22	33	9	6	15	32	19	23	16	23	Bacteria;Actinobacteria;Acidimicrobiia;Actinomarinales;uncultured;uncultured_actinobacterium
UNI288	3	6	10	3	7	7	10	16	5	4	0	12	22	14	12	17	Bacteria;Actinobacteria;Acidimicrobiia;Actinomarinales;uncultured;uncultured_actinobacterium
UNI28805	6	5	16	18	10	15	30	30	8	3	5	14	32	18	37	46	Bacteria;Actinobacteria;Acidimicrobiia;Actinomarinales;uncultured;uncultured_actinobacterium
UNI28915	26	7	71	71	27	29	50	57	20	12	20	58	37	44	62	39	Bacteria;Actinobacteria;Acidimicrobiia;Actinomarinales;uncultured;uncultured_actinobacterium
UNI2900	3	2	6	3	10	5	5	3	3	7	2	9	8	9	12	11	Bacteria;Actinobacteria;Acidimicrobiia;Actinomarinales;uncultured;uncultured_actinobacterium
UNI29489	6	10	22	18	18	14	36	40	3	5	9	33	21	14	14	23	Bacteria;Actinobacteria;Acidimicrobiia;Actinomarinales;uncultured;uncultured_actinobacterium
UNI29546	10	5	13	12	16	12	40	38	7	6	2	26	40	28	27	44	Bacteria;Actinobacteria;Acidimicrobiia;Actinomarinales;uncultured;uncultured_actinobacterium
UNI29772	4	6	16	2	13	4	10	5	3	3	2	9	9	5	11	12	Bacteria;Actinobacteria;Acidimicrobiia;Actinomarinales;uncultured;uncultured_actinobacterium
UNI29825	12	7	15	24	10	10	36	28	9	6	9	35	18	18	13	25	Bacteria;Actinobacteria;Acidimicrobiia;Actinomarinales;uncultured;uncultured_actinobacterium
UNI29854	22	12	73	62	47	61	76	71	21	19	24	77	64	73	150	107	Bacteria;Actinobacteria;Acidimicrobiia;Actinomarinales;uncultured;uncultured_actinobacterium
UNI29888	9	6	22	12	20	16	39	50	10	4	5	29	30	32	33	42	Bacteria;Actinobacteria;Acidimicrobiia;Actinomarinales;uncultured;uncultured_actinobacterium
UNI30065	45	28	67	50	11	15	27	43	27	10	10	85	36	24	27	44	Bacteria;Actinobacteria;Acidimicrobiia;Actinomarinales;uncultured;uncultured_actinobacterium
UNI30121	9	7	16	13	15	10	37	39	5	8	4	25	24	10	39	34	Bacteria;Actinobacteria;Acidimicrobiia;Actinomarinales;uncultured;uncultured_actinobacterium
UNI30174	4	5	13	21	9	11	20	20	6	3	6	24	16	16	25	30	Bacteria;Actinobacteria;Acidimicrobiia;Actinomarinales;uncultured;uncultured_actinobacterium
UNI30600	2	3	12	2	2	4	9	5	5	2	1	7	6	7	3	14	Bacteria;Actinobacteria;Acidimicrobiia;Actinomarinales;uncultured;uncultured_actinobacterium
UNI30607	13	4	53	47	26	21	57	58	16	3	7	47	32	34	50	61	Bacteria;Actinobacteria;Acidimicrobiia;Actinomarinales;uncultured;uncultured_actinobacterium
UNI30766	4	1	10	9	8	9	18	10	3	3	4	17	8	13	22	42	Bacteria;Actinobacteria;Acidimicrobiia;Actinomarinales;uncultured;uncultured_actinobacterium
UNI30769	3	3	5	2	3	11	15	10	5	1	3	10	9	5	10	12	Bacteria;Actinobacteria;Acidimicrobiia;Actinomarinales;uncultured;uncultured_actinobacterium
UNI30788	9	1	19	15	13	22	29	38	4	2	7	26	28	26	33	52	Bacteria;Actinobacteria;Acidimicrobiia;Actinomarinales;uncultured;uncultured_actinobacterium
UNI308	3	1	5	6	9	9	11	14	4	3	2	8	20	15	7	14	Bacteria;Actinobacteria;Acidimicrobiia;Actinomarinales;uncultured;uncultured_actinobacterium
UNI30837	15	8	26	35	17	18	45	44	6	5	6	30	30	17	30	50	Bacteria;Actinobacteria;Acidimicrobiia;Actinomarinales;uncultured;uncultured_actinobacterium
UNI3095	5	4	7	9	7	10	13	2	1	2	0	12	8	8	8	15	Bacteria;Actinobacteria;Acidimicrobiia;Actinomarinales;uncultured;uncultured_actinobacterium
UNI31089	13	7	53	51	27	24	36	58	13	9	4	45	34	35	43	40	Bacteria;Actinobacteria;Acidimicrobiia;Actinomarinales;uncultured;uncultured_actinobacterium
UNI31385	18	19	68	68	40	56	95	69	22	13	26	61	81	76	136	130	Bacteria;Actinobacteria;Acidimicrobiia;Actinomarinales;uncultured;uncultured_actinobacterium
UNI3142	4	7	7	7	11	5	20	6	3	2	2	11	12	15	5	17	Bacteria;Actinobacteria;Acidimicrobiia;Actinomarinales;uncultured;uncultured_actinobacterium
UNI31553	12	11	60	73	32	38	46	51	10	17	27	63	48	39	57	49	Bacteria;Actinobacteria;Acidimicrobiia;Actinomarinales;uncultured;uncultured_actinobacterium
UNI31622	2	3	5	13	13	6	18	10	1	1	4	16	14	7	30	25	Bacteria;Actinobacteria;Acidimicrobiia;Actinomarinales;uncultured;uncultured_actinobacterium
UNI31698	4	3	4	1	5	10	9	4	3	1	0	12	11	6	9	16	Bacteria;Actinobacteria;Acidimicrobiia;Actinomarinales;uncultured;uncultured_actinobacterium
UNI31881	9	5	15	12	13	9	36	42	7	3	6	19	32	27	38	46	Bacteria;Actinobacteria;Acidimicrobiia;Actinomarinales;uncultured;uncultured_actinobacterium
UNI32015	45	17	53	32	14	22	37	30	23	25	18	69	32	19	19	38	Bacteria;Actinobacteria;Acidimicrobiia;Actinomarinales;uncultured;uncultured_actinobacterium
UNI32037	5	2	16	21	14	13	21	13	4	6	6	23	19	17	35	33	Bacteria;Actinobacteria;Acidimicrobiia;Actinomarinales;uncultured;uncultured_actinobacterium
UNI32111	6	5	18	18	23	15	35	30	1	5	3	29	30	30	34	42	Bacteria;Actinobacteria;Acidimicrobiia;Actinomarinales;uncultured;uncultured_actinobacterium
UNI32120	7	10	14	16	7	11	29	22	7	4	4	21	24	10	29	49	Bacteria;Actinobacteria;Acidimicrobiia;Actinomarinales;uncultured;uncultured_actinobacterium
UNI32158	10	5	11	20	15	9	31	31	4	11	2	21	23	22	34	38	Bacteria;Actinobacteria;Acidimicrobiia;Actinomarinales;uncultured;uncultured_actinobacterium
UNI32180	14	6	18	20	23	17	35	49	9	7	3	28	33	20	29	58	Bacteria;Actinobacteria;Acidimicrobiia;Actinomarinales;uncultured;uncultured_actinobacterium
UNI3222	6	1	13	3	10	12	9	4	4	2	1	8	10	6	9	22	Bacteria;Actinobacteria;Acidimicrobiia;Actinomarinales;uncultured;uncultured_actinobacterium
UNI32288	16	8	63	56	19	25	66	44	9	11	7	46	41	28	40	54	Bacteria;Actinobacteria;Acidimicrobiia;Actinomarinales;uncultured;uncultured_actinobacterium
UNI3237	6	2	7	1	9	9	8	14	3	3	3	17	20	12	8	5	Bacteria;Actinobacteria;Acidimicrobiia;Actinomarinales;uncultured;uncultured_actinobacterium
UNI32416	12	9	11	15	9	10	28	26	11	13	11	29	16	15	18	19	Bacteria;Actinobacteria;Acidimicrobiia;Actinomarinales;uncultured;uncultured_actinobacterium
UNI32609	38	25	60	53	16	19	25	38	19	15	16	71	24	28	17	28	Bacteria;Actinobacteria;Acidimicrobiia;Actinomarinales;uncultured;uncultured_actinobacterium
UNI32648	27	21	278	220	69	70	162	157	16	3	10	36	139	150	349	330	Bacteria;Actinobacteria;Acidimicrobiia;Actinomarinales;uncultured;uncultured_actinobacterium
UNI32679	22	8	74	65	27	30	52	49	12	17	25	72	49	27	50	56	Bacteria;Actinobacteria;Acidimicrobiia;Actinomarinales;uncultured;uncultured_actinobacterium
UNI32758	10	12	17	18	9	17	30	27	8	7	5	25	40	18	48	52	Bacteria;Actinobacteria;Acidimicrobiia;Actinomarinales;uncultured;uncultured_actinobacterium
UNI32771	2	2	13	12	7	6	19	15	1	4	1	19	10	14	20	28	Bacteria;Actinobacteria;Acidimicrobiia;Actinomarinales;uncultured;uncultured_actinobacterium
UNI32794	5	5	14	26	14	21	14	12	7	5	4	20	18	14	33	19	Bacteria;Actinobacteria;Acidimicrobiia;Actinomarinales;uncultured;uncultured_actinobacterium
UNI32807	7	6	14	22	12	15	13	16	6	2	5	25	26	12	26	28	Bacteria;Actinobacteria;Acidimicrobiia;Actinomarinales;uncultured;uncultured_actinobacterium
UNI32848	1	5	4	3	6	7	13	10	0	4	4	14	6	8	5	12	Bacteria;Actinobacteria;Acidimicrobiia;Actinomarinales;uncultured;uncultured_actinobacterium
UNI32910	47	36	39	53	39	44	86	75	27	28	49	113	67	61	52	66	Bacteria;Actinobacteria;Acidimicrobiia;Actinomarinales;uncultured;uncultured_actinobacterium
UNI32941	13	9	55	71	18	22	50	41	13	9	7	58	32	31	42	59	Bacteria;Actinobacteria;Acidimicrobiia;Actinomarinales;uncultured;uncultured_actinobacterium
UNI33007	89	70	379	367	191	218	307	219	88	71	118	330	290	250	336	316	Bacteria;Actinobacteria;Acidimicrobiia;Actinomarinales;uncultured;uncultured_actinobacterium
UNI33465	31	37	51	52	36	42	101	69	31	26	57	115	60	50	45	84	Bacteria;Actinobacteria;Acidimicrobiia;Actinomarinales;uncultured;uncultured_actinobacterium
UNI33467	9	5	12	9	9	10	18	8	5	3	3	30	20	16	31	31	Bacteria;Actinobacteria;Acidimicrobiia;Actinomarinales;uncultured;uncultured_actinobacterium
UNI33521	32	39	43	41	50	32	99	93	23	29	48	117	53	42	54	68	Bacteria;Actinobacteria;Acidimicrobiia;Actinomarinales;uncultured;uncultured_actinobacterium
UNI33721	10	1	25	20	13	10	34	25	3	3	11	26	15	30	20	28	Bacteria;Actinobacteria;Acidimicrobiia;Actinomarinales;uncultured;uncultured_actinobacterium
UNI33790	86	56	148	115	96	86	186	197	62	50	67	206	209	210	158	227	Bacteria;Actinobacteria;Acidimicrobiia;Actinomarinales;uncultured;uncultured_actinobacterium
UNI33793	8	10	12	22	11	8	17	22	6	5	3	23	23	15	32	22	Bacteria;Actinobacteria;Acidimicrobiia;Actinomarinales;uncultured;uncultured_actinobacterium
UNI3383	1	3	5	2	7	3	15	12	4	2	3	16	15	14	7	16	Bacteria;Actinobacteria;Acidimicrobiia;Actinomarinales;uncultured;uncultured_actinobacterium
UNI33908	3	3	5	12	19	17	3	4	3	1	2	13	17	17	13	16	Bacteria;Actinobacteria;Acidimicrobiia;Actinomarinales;uncultured;uncultured_actinobacterium
UNI34352	3	1	11	10	6	6	22	21	1	2	2	19	9	16	16	28	Bacteria;Actinobacteria;Acidimicrobiia;Actinomarinales;uncultured;uncultured_actinobacterium
UNI34406	12	5	17	24	11	12	26	44	5	9	8	25	19	20	20	24	Bacteria;Actinobacteria;Acidimicrobiia;Actinomarinales;uncultured;uncultured_actinobacterium
UNI34489	10	11	20	18	9	13	43	31	5	7	10	28	23	19	26	27	Bacteria;Actinobacteria;Acidimicrobiia;Actinomarinales;uncultured;uncultured_actinobacterium
UNI3457	3	5	6	7	3	4	15	11	1	3	1	13	5	8	6	14	Bacteria;Actinobacteria;Acidimicrobiia;Actinomarinales;uncultured;uncultured_actinobacterium
UNI34575	6	7	23	13	25	22	43	37	4	5	5	29	29	21	33	47	Bacteria;Actinobacteria;Acidimicrobiia;Actinomarinales;uncultured;uncultured_actinobacterium
UNI34825	1	1	7	14	3	2	4	2	1	2	2	13	8	11	3	4	Bacteria;Actinobacteria;Acidimicrobiia;Actinomarinales;uncultured;uncultured_actinobacterium
UNI3505	6	0	5	6	2	8	4	5	4	4	0	7	4	5	10	8	Bacteria;Actinobacteria;Acidimicrobiia;Actinomarinales;uncultured;uncultured_actinobacterium
UNI35202	4	3	14	12	10	11	16	11	1	7	1	15	12	13	26	36	Bacteria;Actinobacteria;Acidimicrobiia;Actinomarinales;uncultured;uncultured_actinobacterium
UNI3523	5	3	5	11	9	6	8	7	4	2	5	9	10	11	14	12	Bacteria;Actinobacteria;Acidimicrobiia;Actinomarinales;uncultured;uncultured_actinobacterium
UNI354	5	5	3	3	6	7	9	14	4	6	2	13	24	13	12	24	Bacteria;Actinobacteria;Acidimicrobiia;Actinomarinales;uncultured;uncultured_actinobacterium
UNI35413	11	12	26	26	21	22	66	49	10	10	7	45	41	43	43	52	Bacteria;Actinobacteria;Acidimicrobiia;Actinomarinales;uncultured;uncultured_actinobacterium
UNI35699	3	2	10	4	5	7	10	7	1	1	2	8	10	9	2	14	Bacteria;Actinobacteria;Acidimicrobiia;Actinomarinales;uncultured;uncultured_actinobacterium
UNI35913	8	12	22	21	9	12	26	27	9	8	13	23	18	18	27	25	Bacteria;Actinobacteria;Acidimicrobiia;Actinomarinales;uncultured;uncultured_actinobacterium
UNI35918	3	0	10	6	12	3	21	14	4	2	1	16	15	15	31	26	Bacteria;Actinobacteria;Acidimicrobiia;Actinomarinales;uncultured;uncultured_actinobacterium
UNI36075	5	7	16	27	14	9	15	25	7	2	13	35	14	15	25	33	Bacteria;Actinobacteria;Acidimicrobiia;Actinomarinales;uncultured;uncultured_actinobacterium
UNI36104	21	9	40	30	22	22	48	39	23	15	26	69	39	46	57	72	Bacteria;Actinobacteria;Acidimicrobiia;Actinomarinales;uncultured;uncultured_actinobacterium
UNI3615	2	2	6	3	4	7	8	5	2	1	1	12	9	3	10	21	Bacteria;Actinobacteria;Acidimicrobiia;Actinomarinales;uncultured;uncultured_actinobacterium
UNI36154	2	3	7	9	9	15	21	9	1	3	2	21	14	10	28	31	Bacteria;Actinobacteria;Acidimicrobiia;Actinomarinales;uncultured;uncultured_actinobacterium
UNI36326	12	7	15	19	7	10	47	43	5	8	14	35	24	16	21	26	Bacteria;Actinobacteria;Acidimicrobiia;Actinomarinales;uncultured;uncultured_actinobacterium
UNI36349	40	30	109	87	54	43	89	101	52	28	38	123	109	88	70	132	Bacteria;Actinobacteria;Acidimicrobiia;Actinomarinales;uncultured;uncultured_actinobacterium
UNI36661	19	14	18	25	19	25	37	29	22	32	20	78	32	35	20	38	Bacteria;Actinobacteria;Acidimicrobiia;Actinomarinales;uncultured;uncultured_actinobacterium
UNI3689	5	1	8	3	11	7	20	7	4	4	4	8	11	6	2	21	Bacteria;Actinobacteria;Acidimicrobiia;Actinomarinales;uncultured;uncultured_actinobacterium
UNI37041	4	5	19	16	13	15	22	22	8	7	5	28	14	12	21	28	Bacteria;Actinobacteria;Acidimicrobiia;Actinomarinales;uncultured;uncultured_actinobacterium
UNI3724	7	4	9	5	8	11	11	23	1	1	3	11	23	13	12	21	Bacteria;Actinobacteria;Acidimicrobiia;Actinomarinales;uncultured;uncultured_actinobacterium
UNI37271	7	8	15	17	15	10	18	16	5	7	4	29	17	12	21	31	Bacteria;Actinobacteria;Acidimicrobiia;Actinomarinales;uncultured;uncultured_actinobacterium
UNI37273	15	16	67	67	18	11	52	53	11	6	7	44	35	21	40	58	Bacteria;Actinobacteria;Acidimicrobiia;Actinomarinales;uncultured;uncultured_actinobacterium
UNI37349	13	17	24	17	18	23	46	30	28	21	24	78	48	48	24	30	Bacteria;Actinobacteria;Acidimicrobiia;Actinomarinales;uncultured;uncultured_actinobacterium
UNI37433	38	38	43	50	40	48	66	80	33	26	48	112	47	45	49	84	Bacteria;Actinobacteria;Acidimicrobiia;Actinomarinales;uncultured;uncultured_actinobacterium
UNI37450	13	5	13	15	22	14	36	48	3	4	8	26	29	21	32	32	Bacteria;Actinobacteria;Acidimicrobiia;Actinomarinales;uncultured;uncultured_actinobacterium
UNI37490	75	49	159	121	102	85	191	193	48	44	86	188	271	212	154	227	Bacteria;Actinobacteria;Acidimicrobiia;Actinomarinales;uncultured;uncultured_actinobacterium
UNI3761	2	2	12	3	5	4	4	8	5	0	2	4	6	8	10	15	Bacteria;Actinobacteria;Acidimicrobiia;Actinomarinales;uncultured;uncultured_actinobacterium
UNI379	8	2	13	5	7	8	17	17	6	1	3	11	21	17	6	14	Bacteria;Actinobacteria;Acidimicrobiia;Actinomarinales;uncultured;uncultured_actinobacterium
UNI381	3	2	10	7	7	10	14	9	4	6	2	14	16	23	10	15	Bacteria;Actinobacteria;Acidimicrobiia;Actinomarinales;uncultured;uncultured_actinobacterium
UNI38398	3	1	9	15	7	3	1	2	2	0	0	10	15	9	1	5	Bacteria;Actinobacteria;Acidimicrobiia;Actinomarinales;uncultured;uncultured_actinobacterium
UNI38427	9	3	14	11	12	15	37	42	3	5	3	27	20	21	35	42	Bacteria;Actinobacteria;Acidimicrobiia;Actinomarinales;uncultured;uncultured_actinobacterium
UNI386	4	3	9	0	13	6	12	19	7	4	2	12	16	18	5	21	Bacteria;Actinobacteria;Acidimicrobiia;Actinomarinales;uncultured;uncultured_actinobacterium
UNI38712	35	39	54	50	36	48	80	75	34	24	55	109	46	42	62	74	Bacteria;Actinobacteria;Acidimicrobiia;Actinomarinales;uncultured;uncultured_actinobacterium
UNI38798	83	54	157	92	78	68	192	173	50	54	71	216	233	205	130	196	Bacteria;Actinobacteria;Acidimicrobiia;Actinomarinales;uncultured;uncultured_actinobacterium
UNI38825	23	13	54	60	30	50	57	57	17	16	20	101	68	44	66	64	Bacteria;Actinobacteria;Acidimicrobiia;Actinomarinales;uncultured;uncultured_actinobacterium
UNI39022	2	4	11	19	15	14	21	11	4	2	3	18	6	9	26	22	Bacteria;Actinobacteria;Acidimicrobiia;Actinomarinales;uncultured;uncultured_actinobacterium
UNI391	4	4	6	4	8	5	15	22	0	5	2	12	10	18	4	11	Bacteria;Actinobacteria;Acidimicrobiia;Actinomarinales;uncultured;uncultured_actinobacterium
UNI39124	8	16	16	34	19	33	28	21	29	36	17	80	37	42	27	51	Bacteria;Actinobacteria;Acidimicrobiia;Actinomarinales;uncultured;uncultured_actinobacterium
UNI39310	4	1	14	2	8	5	9	6	2	3	5	8	4	9	8	18	Bacteria;Actinobacteria;Acidimicrobiia;Actinomarinales;uncultured;uncultured_actinobacterium
UNI39473	2	0	2	2	6	4	8	9	10	3	2	7	6	3	2	14	Bacteria;Actinobacteria;Acidimicrobiia;Actinomarinales;uncultured;uncultured_actinobacterium
UNI3953	1	1	11	5	4	5	7	7	2	3	0	11	14	6	9	16	Bacteria;Actinobacteria;Acidimicrobiia;Actinomarinales;uncultured;uncultured_actinobacterium
UNI39663	20	16	25	27	14	20	52	31	81	64	58	170	50	51	39	82	Bacteria;Actinobacteria;Acidimicrobiia;Actinomarinales;uncultured;uncultured_actinobacterium
UNI397	6	4	6	3	9	12	13	17	1	5	0	11	19	15	9	15	Bacteria;Actinobacteria;Acidimicrobiia;Actinomarinales;uncultured;uncultured_actinobacterium
UNI39795	84	54	158	104	89	90	191	194	65	45	81	199	240	178	155	211	Bacteria;Actinobacteria;Acidimicrobiia;Actinomarinales;uncultured;uncultured_actinobacterium
UNI398	6	6	7	1	9	8	12	17	2	3	3	13	25	21	6	23	Bacteria;Actinobacteria;Acidimicrobiia;Actinomarinales;uncultured;uncultured_actinobacterium
UNI40144	9	12	11	20	11	11	23	28	5	8	5	24	22	21	23	21	Bacteria;Actinobacteria;Acidimicrobiia;Actinomarinales;uncultured;uncultured_actinobacterium
UNI402	6	10	8	1	11	9	15	13	3	5	4	6	18	24	15	19	Bacteria;Actinobacteria;Acidimicrobiia;Actinomarinales;uncultured;uncultured_actinobacterium
UNI40221	72	48	171	124	91	96	179	207	55	45	75	221	232	177	135	215	Bacteria;Actinobacteria;Acidimicrobiia;Actinomarinales;uncultured;uncultured_actinobacterium
UNI40252	28	15	81	66	38	35	61	58	24	18	10	109	50	74	60	79	Bacteria;Actinobacteria;Acidimicrobiia;Actinomarinales;uncultured;uncultured_actinobacterium
UNI403	6	2	3	3	2	13	8	17	4	3	2	9	20	16	9	19	Bacteria;Actinobacteria;Acidimicrobiia;Actinomarinales;uncultured;uncultured_actinobacterium
UNI40308	5	8	9	17	17	20	16	19	9	4	6	27	11	9	23	33	Bacteria;Actinobacteria;Acidimicrobiia;Actinomarinales;uncultured;uncultured_actinobacterium
UNI40417	33	35	49	52	52	45	86	92	19	24	57	92	65	57	42	79	Bacteria;Actinobacteria;Acidimicrobiia;Actinomarinales;uncultured;uncultured_actinobacterium
UNI4054	3	1	4	6	11	7	4	10	4	1	1	8	8	9	5	16	Bacteria;Actinobacteria;Acidimicrobiia;Actinomarinales;uncultured;uncultured_actinobacterium
UNI4058	7	4	10	4	7	6	16	16	1	1	0	9	6	9	13	9	Bacteria;Actinobacteria;Acidimicrobiia;Actinomarinales;uncultured;uncultured_actinobacterium
UNI4064	2	4	6	0	5	8	8	6	1	1	1	4	6	12	10	19	Bacteria;Actinobacteria;Acidimicrobiia;Actinomarinales;uncultured;uncultured_actinobacterium
UNI40651	5	1	13	15	9	11	14	8	3	2	3	13	15	9	22	17	Bacteria;Actinobacteria;Acidimicrobiia;Actinomarinales;uncultured;uncultured_actinobacterium
UNI40697	13	10	12	16	14	12	34	33	10	9	8	38	13	21	14	23	Bacteria;Actinobacteria;Acidimicrobiia;Actinomarinales;uncultured;uncultured_actinobacterium
UNI4115	5	4	7	4	6	8	7	17	3	3	2	6	6	13	7	16	Bacteria;Actinobacteria;Acidimicrobiia;Actinomarinales;uncultured;uncultured_actinobacterium
UNI4140	5	4	8	3	3	14	1	4	3	2	2	7	7	8	6	17	Bacteria;Actinobacteria;Acidimicrobiia;Actinomarinales;uncultured;uncultured_actinobacterium
UNI4243	4	4	9	3	15	11	10	16	2	3	1	14	11	14	12	12	Bacteria;Actinobacteria;Acidimicrobiia;Actinomarinales;uncultured;uncultured_actinobacterium
UNI4315	1	2	9	5	9	6	9	7	1	4	3	10	7	8	10	14	Bacteria;Actinobacteria;Acidimicrobiia;Actinomarinales;uncultured;uncultured_actinobacterium
UNI4389	8	1	5	4	5	9	16	13	3	2	2	9	24	21	6	17	Bacteria;Actinobacteria;Acidimicrobiia;Actinomarinales;uncultured;uncultured_actinobacterium
UNI4589	3	2	4	2	7	5	4	3	3	0	4	7	12	4	10	20	Bacteria;Actinobacteria;Acidimicrobiia;Actinomarinales;uncultured;uncultured_actinobacterium
UNI471	2	4	6	2	7	13	14	14	6	4	4	10	19	13	12	15	Bacteria;Actinobacteria;Acidimicrobiia;Actinomarinales;uncultured;uncultured_actinobacterium
UNI4826	7	1	8	5	8	7	11	13	2	1	2	13	5	5	8	18	Bacteria;Actinobacteria;Acidimicrobiia;Actinomarinales;uncultured;uncultured_actinobacterium
UNI4858	3	3	6	2	4	7	7	8	1	0	4	6	13	6	8	10	Bacteria;Actinobacteria;Acidimicrobiia;Actinomarinales;uncultured;uncultured_actinobacterium
UNI4880	1	5	9	4	6	5	8	3	1	0	5	10	4	5	10	11	Bacteria;Actinobacteria;Acidimicrobiia;Actinomarinales;uncultured;uncultured_actinobacterium
UNI4905	6	1	6	2	6	5	5	10	1	1	1	9	9	6	5	11	Bacteria;Actinobacteria;Acidimicrobiia;Actinomarinales;uncultured;uncultured_actinobacterium
UNI4907	7	2	11	5	5	5	11	12	3	1	3	13	10	4	3	17	Bacteria;Actinobacteria;Acidimicrobiia;Actinomarinales;uncultured;uncultured_actinobacterium
UNI4990	4	4	6	4	11	8	11	8	9	4	2	11	21	16	13	13	Bacteria;Actinobacteria;Acidimicrobiia;Actinomarinales;uncultured;uncultured_actinobacterium
UNI5027	3	6	9	2	7	2	13	4	4	4	1	12	12	10	4	11	Bacteria;Actinobacteria;Acidimicrobiia;Actinomarinales;uncultured;uncultured_actinobacterium
UNI503	4	4	13	2	10	5	21	17	3	2	2	16	16	19	7	19	Bacteria;Actinobacteria;Acidimicrobiia;Actinomarinales;uncultured;uncultured_actinobacterium
UNI5049	6	2	11	2	4	13	8	9	1	5	1	9	6	8	6	9	Bacteria;Actinobacteria;Acidimicrobiia;Actinomarinales;uncultured;uncultured_actinobacterium
UNI506	2	7	6	3	8	7	15	13	5	2	4	11	18	17	10	12	Bacteria;Actinobacteria;Acidimicrobiia;Actinomarinales;uncultured;uncultured_actinobacterium
UNI5174	2	1	3	7	7	9	6	10	3	1	2	10	8	10	11	13	Bacteria;Actinobacteria;Acidimicrobiia;Actinomarinales;uncultured;uncultured_actinobacterium
UNI5464	4	3	10	3	6	5	6	9	1	3	2	12	9	10	6	15	Bacteria;Actinobacteria;Acidimicrobiia;Actinomarinales;uncultured;uncultured_actinobacterium
UNI5564	2	2	5	3	6	5	8	7	3	0	2	3	12	10	8	12	Bacteria;Actinobacteria;Acidimicrobiia;Actinomarinales;uncultured;uncultured_actinobacterium
UNI5584	4	0	8	1	5	2	5	11	3	2	4	5	11	6	7	16	Bacteria;Actinobacteria;Acidimicrobiia;Actinomarinales;uncultured;uncultured_actinobacterium
UNI5952	3	1	10	2	4	5	9	10	3	3	0	7	6	8	8	17	Bacteria;Actinobacteria;Acidimicrobiia;Actinomarinales;uncultured;uncultured_actinobacterium
UNI600	8	0	9	4	9	8	17	15	1	5	2	7	16	16	8	20	Bacteria;Actinobacteria;Acidimicrobiia;Actinomarinales;uncultured;uncultured_actinobacterium
UNI6102	4	2	3	3	6	6	7	9	1	4	2	5	7	7	12	14	Bacteria;Actinobacteria;Acidimicrobiia;Actinomarinales;uncultured;uncultured_actinobacterium
UNI6153	3	5	7	6	8	8	13	9	3	3	1	10	8	9	9	9	Bacteria;Actinobacteria;Acidimicrobiia;Actinomarinales;uncultured;uncultured_actinobacterium
UNI6245	6	1	11	4	7	7	12	21	4	1	4	7	10	4	6	17	Bacteria;Actinobacteria;Acidimicrobiia;Actinomarinales;uncultured;uncultured_actinobacterium
UNI6359	3	6	9	5	12	5	11	12	3	5	3	9	8	9	10	14	Bacteria;Actinobacteria;Acidimicrobiia;Actinomarinales;uncultured;uncultured_actinobacterium
UNI643	4	3	4	5	11	6	10	12	1	1	2	10	19	25	10	24	Bacteria;Actinobacteria;Acidimicrobiia;Actinomarinales;uncultured;uncultured_actinobacterium
UNI650	7	4	10	3	9	14	12	15	2	3	3	12	18	16	11	16	Bacteria;Actinobacteria;Acidimicrobiia;Actinomarinales;uncultured;uncultured_actinobacterium
UNI6773	1	4	5	1	6	6	9	10	2	5	4	11	3	7	7	15	Bacteria;Actinobacteria;Acidimicrobiia;Actinomarinales;uncultured;uncultured_actinobacterium
UNI678	5	2	10	6	7	10	8	11	4	4	2	5	22	9	6	17	Bacteria;Actinobacteria;Acidimicrobiia;Actinomarinales;uncultured;uncultured_actinobacterium
UNI6784	2	1	6	1	13	10	9	12	2	0	1	9	9	8	5	21	Bacteria;Actinobacteria;Acidimicrobiia;Actinomarinales;uncultured;uncultured_actinobacterium
UNI697	2	3	4	5	10	8	15	13	2	9	4	16	11	13	8	12	Bacteria;Actinobacteria;Acidimicrobiia;Actinomarinales;uncultured;uncultured_actinobacterium
UNI700	6	2	8	4	4	10	13	12	2	1	1	9	12	12	10	11	Bacteria;Actinobacteria;Acidimicrobiia;Actinomarinales;uncultured;uncultured_actinobacterium
UNI703	4	5	8	1	11	6	12	17	3	0	0	19	18	14	7	20	Bacteria;Actinobacteria;Acidimicrobiia;Actinomarinales;uncultured;uncultured_actinobacterium
UNI7402	8	1	13	1	3	5	11	9	3	2	5	8	12	7	5	9	Bacteria;Actinobacteria;Acidimicrobiia;Actinomarinales;uncultured;uncultured_actinobacterium
UNI742	3	5	9	3	6	10	15	15	3	1	3	10	17	14	10	11	Bacteria;Actinobacteria;Acidimicrobiia;Actinomarinales;uncultured;uncultured_actinobacterium
UNI746	4	6	18	2	9	6	11	12	4	4	5	10	13	19	11	15	Bacteria;Actinobacteria;Acidimicrobiia;Actinomarinales;uncultured;uncultured_actinobacterium
UNI774	4	3	7	3	6	6	15	12	0	3	1	9	18	13	8	15	Bacteria;Actinobacteria;Acidimicrobiia;Actinomarinales;uncultured;uncultured_actinobacterium
UNI7828	2	2	7	2	10	6	13	12	0	2	4	10	9	8	11	12	Bacteria;Actinobacteria;Acidimicrobiia;Actinomarinales;uncultured;uncultured_actinobacterium
UNI7873	7	3	5	2	6	3	10	4	5	2	4	8	9	7	10	18	Bacteria;Actinobacteria;Acidimicrobiia;Actinomarinales;uncultured;uncultured_actinobacterium
UNI7899	0	4	8	2	5	9	9	11	2	2	2	10	6	8	6	9	Bacteria;Actinobacteria;Acidimicrobiia;Actinomarinales;uncultured;uncultured_actinobacterium
UNI7920	6	5	20	3	3	7	8	9	1	3	2	8	9	6	9	11	Bacteria;Actinobacteria;Acidimicrobiia;Actinomarinales;uncultured;uncultured_actinobacterium
UNI8182	4	1	11	1	2	7	10	4	2	3	1	7	6	3	7	9	Bacteria;Actinobacteria;Acidimicrobiia;Actinomarinales;uncultured;uncultured_actinobacterium
UNI828	3	3	7	5	8	8	13	17	4	2	1	11	11	16	5	13	Bacteria;Actinobacteria;Acidimicrobiia;Actinomarinales;uncultured;uncultured_actinobacterium
UNI832	5	2	6	5	8	11	9	12	4	2	5	5	19	13	11	15	Bacteria;Actinobacteria;Acidimicrobiia;Actinomarinales;uncultured;uncultured_actinobacterium
UNI8590	2	2	9	3	5	3	8	17	6	3	3	10	7	2	6	15	Bacteria;Actinobacteria;Acidimicrobiia;Actinomarinales;uncultured;uncultured_actinobacterium
UNI8650	6	0	9	2	7	7	5	11	2	6	2	9	11	8	10	19	Bacteria;Actinobacteria;Acidimicrobiia;Actinomarinales;uncultured;uncultured_actinobacterium
UNI876	4	5	8	4	7	7	9	7	0	0	1	8	18	11	14	17	Bacteria;Actinobacteria;Acidimicrobiia;Actinomarinales;uncultured;uncultured_actinobacterium
UNI9101	2	1	7	2	7	12	11	7	1	3	0	13	10	6	9	10	Bacteria;Actinobacteria;Acidimicrobiia;Actinomarinales;uncultured;uncultured_actinobacterium
UNI9296	6	1	11	3	8	10	5	10	3	2	3	6	10	4	4	19	Bacteria;Actinobacteria;Acidimicrobiia;Actinomarinales;uncultured;uncultured_actinobacterium
UNI9387	2	1	8	5	4	4	13	2	4	1	1	17	10	11	10	10	Bacteria;Actinobacteria;Acidimicrobiia;Actinomarinales;uncultured;uncultured_actinobacterium
UNI9408	5	1	9	3	6	8	8	12	1	3	1	6	9	9	8	13	Bacteria;Actinobacteria;Acidimicrobiia;Actinomarinales;uncultured;uncultured_actinobacterium
UNI9473	4	6	10	6	5	7	8	11	0	5	1	7	10	9	7	16	Bacteria;Actinobacteria;Acidimicrobiia;Actinomarinales;uncultured;uncultured_actinobacterium
UNI9545	23	12	67	77	23	37	55	57	18	15	15	60	59	51	76	44	Bacteria;Actinobacteria;Acidimicrobiia;Actinomarinales;uncultured;uncultured_actinobacterium
UNI977	8	2	7	5	6	5	14	20	7	6	4	11	17	23	14	16	Bacteria;Actinobacteria;Acidimicrobiia;Actinomarinales;uncultured;uncultured_actinobacterium
UNI10193	15	7	21	20	1	7	12	10	10	11	5	24	19	13	14	17	Bacteria;Actinobacteria;Acidimicrobiia;Actinomarinales;uncultured;uncultured_bacterium
UNI10226	17	5	57	39	19	5	37	52	5	4	7	30	27	24	24	26	Bacteria;Actinobacteria;Acidimicrobiia;Actinomarinales;uncultured;uncultured_bacterium
UNI10334	8	8	14	15	13	11	15	24	9	6	5	33	19	21	31	24	Bacteria;Actinobacteria;Acidimicrobiia;Actinomarinales;uncultured;uncultured_bacterium
UNI10339	9	8	40	22	26	16	40	58	2	3	8	25	49	22	34	45	Bacteria;Actinobacteria;Acidimicrobiia;Actinomarinales;uncultured;uncultured_bacterium
UNI10544	26	15	53	33	21	12	27	29	13	11	13	56	24	21	16	30	Bacteria;Actinobacteria;Acidimicrobiia;Actinomarinales;uncultured;uncultured_bacterium
UNI10593	2	10	9	8	14	10	18	24	11	7	13	38	24	19	16	22	Bacteria;Actinobacteria;Acidimicrobiia;Actinomarinales;uncultured;uncultured_bacterium
UNI10636	13	6	25	30	17	15	42	48	11	2	2	22	26	28	27	42	Bacteria;Actinobacteria;Acidimicrobiia;Actinomarinales;uncultured;uncultured_bacterium
UNI10662	20	7	40	33	18	17	45	58	7	2	6	33	40	40	34	50	Bacteria;Actinobacteria;Acidimicrobiia;Actinomarinales;uncultured;uncultured_bacterium
UNI10679	15	3	33	29	18	14	32	58	4	4	7	32	47	33	44	46	Bacteria;Actinobacteria;Acidimicrobiia;Actinomarinales;uncultured;uncultured_bacterium
UNI10692	6	14	10	16	14	15	16	16	6	4	8	23	16	15	30	34	Bacteria;Actinobacteria;Acidimicrobiia;Actinomarinales;uncultured;uncultured_bacterium
UNI10785	20	5	51	33	11	9	38	41	5	3	8	20	25	14	13	29	Bacteria;Actinobacteria;Acidimicrobiia;Actinomarinales;uncultured;uncultured_bacterium
UNI10963	3	3	14	16	14	13	20	21	3	5	4	27	17	14	33	29	Bacteria;Actinobacteria;Acidimicrobiia;Actinomarinales;uncultured;uncultured_bacterium
UNI10970	13	7	43	21	17	11	36	46	8	1	7	27	31	27	32	31	Bacteria;Actinobacteria;Acidimicrobiia;Actinomarinales;uncultured;uncultured_bacterium
UNI11080	15	2	33	37	20	14	35	45	9	0	6	26	42	25	34	54	Bacteria;Actinobacteria;Acidimicrobiia;Actinomarinales;uncultured;uncultured_bacterium
UNI11206	6	5	14	14	9	14	21	15	2	2	6	27	20	21	24	31	Bacteria;Actinobacteria;Acidimicrobiia;Actinomarinales;uncultured;uncultured_bacterium
UNI11258	15	15	24	28	11	13	27	23	22	9	14	51	21	25	26	29	Bacteria;Actinobacteria;Acidimicrobiia;Actinomarinales;uncultured;uncultured_bacterium
UNI11334	14	15	22	20	24	7	32	33	16	12	17	40	25	22	29	31	Bacteria;Actinobacteria;Acidimicrobiia;Actinomarinales;uncultured;uncultured_bacterium
UNI11346	15	11	21	23	11	14	27	26	12	12	15	40	26	20	26	32	Bacteria;Actinobacteria;Acidimicrobiia;Actinomarinales;uncultured;uncultured_bacterium
UNI11360	13	8	39	37	9	8	30	44	4	3	10	22	31	20	16	21	Bacteria;Actinobacteria;Acidimicrobiia;Actinomarinales;uncultured;uncultured_bacterium
UNI11418	13	5	45	25	17	16	40	63	13	3	5	23	40	35	33	50	Bacteria;Actinobacteria;Acidimicrobiia;Actinomarinales;uncultured;uncultured_bacterium
UNI11428	27	5	47	41	7	9	39	48	11	6	3	29	28	23	31	29	Bacteria;Actinobacteria;Acidimicrobiia;Actinomarinales;uncultured;uncultured_bacterium
UNI11495	27	10	54	38	14	15	39	47	4	4	8	21	23	17	26	27	Bacteria;Actinobacteria;Acidimicrobiia;Actinomarinales;uncultured;uncultured_bacterium
UNI11505	0	2	11	11	4	4	4	5	2	3	1	7	24	23	5	8	Bacteria;Actinobacteria;Acidimicrobiia;Actinomarinales;uncultured;uncultured_bacterium
UNI11579	25	8	34	20	14	13	25	55	12	9	3	37	42	28	41	43	Bacteria;Actinobacteria;Acidimicrobiia;Actinomarinales;uncultured;uncultured_bacterium
UNI11670	16	10	23	23	13	11	25	26	4	4	12	39	40	35	25	30	Bacteria;Actinobacteria;Acidimicrobiia;Actinomarinales;uncultured;uncultured_bacterium
UNI11727	18	10	27	16	2	4	9	17	8	13	6	24	13	21	9	14	Bacteria;Actinobacteria;Acidimicrobiia;Actinomarinales;uncultured;uncultured_bacterium
UNI11752	6	4	18	26	20	14	18	21	2	1	3	31	25	22	38	33	Bacteria;Actinobacteria;Acidimicrobiia;Actinomarinales;uncultured;uncultured_bacterium
UNI11787	15	6	14	18	13	8	28	22	10	7	3	35	30	31	33	23	Bacteria;Actinobacteria;Acidimicrobiia;Actinomarinales;uncultured;uncultured_bacterium
UNI11847	14	6	36	20	18	15	41	48	6	3	4	25	31	23	33	37	Bacteria;Actinobacteria;Acidimicrobiia;Actinomarinales;uncultured;uncultured_bacterium
UNI12085	7	9	18	14	6	8	18	11	9	4	5	24	21	24	9	18	Bacteria;Actinobacteria;Acidimicrobiia;Actinomarinales;uncultured;uncultured_bacterium
UNI12126	5	9	7	14	13	14	28	21	7	4	7	26	9	10	13	14	Bacteria;Actinobacteria;Acidimicrobiia;Actinomarinales;uncultured;uncultured_bacterium
UNI12205	14	11	48	41	6	10	38	32	5	2	3	30	20	20	15	29	Bacteria;Actinobacteria;Acidimicrobiia;Actinomarinales;uncultured;uncultured_bacterium
UNI12513	19	12	34	19	13	9	21	34	16	8	10	34	21	22	21	31	Bacteria;Actinobacteria;Acidimicrobiia;Actinomarinales;uncultured;uncultured_bacterium
UNI12930	13	4	20	19	18	18	17	22	5	6	6	31	19	15	29	32	Bacteria;Actinobacteria;Acidimicrobiia;Actinomarinales;uncultured;uncultured_bacterium
UNI12934	23	5	47	44	13	13	49	60	6	4	3	27	26	18	25	25	Bacteria;Actinobacteria;Acidimicrobiia;Actinomarinales;uncultured;uncultured_bacterium
UNI12946	10	5	10	7	11	10	28	21	2	2	7	21	18	6	16	34	Bacteria;Actinobacteria;Acidimicrobiia;Actinomarinales;uncultured;uncultured_bacterium
UNI12983	11	8	28	13	3	7	17	6	8	7	4	27	27	19	8	10	Bacteria;Actinobacteria;Acidimicrobiia;Actinomarinales;uncultured;uncultured_bacterium
UNI12997	16	7	17	25	11	14	27	26	8	4	5	30	26	31	25	25	Bacteria;Actinobacteria;Acidimicrobiia;Actinomarinales;uncultured;uncultured_bacterium
UNI13102	46	32	64	28	29	29	61	57	23	14	17	76	62	50	87	134	Bacteria;Actinobacteria;Acidimicrobiia;Actinomarinales;uncultured;uncultured_bacterium
UNI13172	9	8	28	12	5	6	14	17	11	9	4	30	18	13	14	14	Bacteria;Actinobacteria;Acidimicrobiia;Actinomarinales;uncultured;uncultured_bacterium
UNI13207	28	9	34	25	9	10	25	36	8	10	7	39	17	13	15	18	Bacteria;Actinobacteria;Acidimicrobiia;Actinomarinales;uncultured;uncultured_bacterium
UNI13236	20	7	30	26	22	22	34	42	12	3	5	25	31	20	28	42	Bacteria;Actinobacteria;Acidimicrobiia;Actinomarinales;uncultured;uncultured_bacterium
UNI13274	25	17	42	29	20	15	36	15	9	6	11	55	39	25	18	35	Bacteria;Actinobacteria;Acidimicrobiia;Actinomarinales;uncultured;uncultured_bacterium
UNI13291	16	7	13	12	8	11	21	27	17	10	6	38	22	20	20	21	Bacteria;Actinobacteria;Acidimicrobiia;Actinomarinales;uncultured;uncultured_bacterium
UNI13331	7	8	27	9	5	3	12	21	7	11	5	23	17	22	18	22	Bacteria;Actinobacteria;Acidimicrobiia;Actinomarinales;uncultured;uncultured_bacterium
UNI13333	8	11	22	9	8	5	4	15	10	4	9	22	18	19	5	19	Bacteria;Actinobacteria;Acidimicrobiia;Actinomarinales;uncultured;uncultured_bacterium
UNI13355	8	6	7	13	9	14	16	21	19	13	8	56	24	20	23	31	Bacteria;Actinobacteria;Acidimicrobiia;Actinomarinales;uncultured;uncultured_bacterium
UNI13405	4	12	21	20	11	16	22	12	8	6	3	22	17	16	29	36	Bacteria;Actinobacteria;Acidimicrobiia;Actinomarinales;uncultured;uncultured_bacterium
UNI13425	14	9	31	15	9	8	31	25	13	8	5	34	16	16	12	14	Bacteria;Actinobacteria;Acidimicrobiia;Actinomarinales;uncultured;uncultured_bacterium
UNI13441	16	5	50	29	11	8	38	50	5	6	6	22	12	23	17	22	Bacteria;Actinobacteria;Acidimicrobiia;Actinomarinales;uncultured;uncultured_bacterium
UNI13446	3	2	16	15	14	12	21	17	1	4	11	18	17	20	23	29	Bacteria;Actinobacteria;Acidimicrobiia;Actinomarinales;uncultured;uncultured_bacterium
UNI13505	21	8	33	13	6	5	12	15	10	8	9	36	18	14	11	12	Bacteria;Actinobacteria;Acidimicrobiia;Actinomarinales;uncultured;uncultured_bacterium
UNI14062	8	3	17	10	13	10	25	12	7	8	4	21	11	16	12	17	Bacteria;Actinobacteria;Acidimicrobiia;Actinomarinales;uncultured;uncultured_bacterium
UNI14065	19	16	31	12	4	7	12	22	12	8	9	25	12	16	14	21	Bacteria;Actinobacteria;Acidimicrobiia;Actinomarinales;uncultured;uncultured_bacterium
UNI14074	28	14	60	35	16	6	45	54	11	4	5	29	30	13	27	40	Bacteria;Actinobacteria;Acidimicrobiia;Actinomarinales;uncultured;uncultured_bacterium
UNI14075	11	9	25	21	8	3	15	12	9	11	4	28	17	17	12	15	Bacteria;Actinobacteria;Acidimicrobiia;Actinomarinales;uncultured;uncultured_bacterium
UNI14083	8	10	10	7	19	16	14	21	15	10	11	40	22	26	21	17	Bacteria;Actinobacteria;Acidimicrobiia;Actinomarinales;uncultured;uncultured_bacterium
UNI14112	18	15	29	22	16	20	47	60	9	5	6	33	43	32	31	43	Bacteria;Actinobacteria;Acidimicrobiia;Actinomarinales;uncultured;uncultured_bacterium
UNI14144	11	2	30	33	14	12	34	55	6	3	5	18	37	30	42	52	Bacteria;Actinobacteria;Acidimicrobiia;Actinomarinales;uncultured;uncultured_bacterium
UNI14224	24	18	29	22	12	15	31	25	16	8	15	35	24	16	29	36	Bacteria;Actinobacteria;Acidimicrobiia;Actinomarinales;uncultured;uncultured_bacterium
UNI14248	20	23	22	17	16	20	33	30	16	7	15	55	28	22	31	35	Bacteria;Actinobacteria;Acidimicrobiia;Actinomarinales;uncultured;uncultured_bacterium
UNI14261	8	5	25	15	4	2	10	14	14	7	10	24	18	12	9	12	Bacteria;Actinobacteria;Acidimicrobiia;Actinomarinales;uncultured;uncultured_bacterium
UNI14488	21	13	47	39	10	13	42	53	8	5	6	48	24	24	18	35	Bacteria;Actinobacteria;Acidimicrobiia;Actinomarinales;uncultured;uncultured_bacterium
UNI14571	15	8	17	15	2	5	7	21	9	9	12	22	12	14	18	12	Bacteria;Actinobacteria;Acidimicrobiia;Actinomarinales;uncultured;uncultured_bacterium
UNI14659	15	10	25	21	7	8	26	23	8	6	2	24	38	48	22	22	Bacteria;Actinobacteria;Acidimicrobiia;Actinomarinales;uncultured;uncultured_bacterium
UNI14746	23	14	20	20	20	16	29	30	17	9	21	65	17	19	47	49	Bacteria;Actinobacteria;Acidimicrobiia;Actinomarinales;uncultured;uncultured_bacterium
UNI14798	16	7	28	16	8	4	20	7	9	4	10	25	20	14	7	14	Bacteria;Actinobacteria;Acidimicrobiia;Actinomarinales;uncultured;uncultured_bacterium
UNI14914	14	12	6	15	7	14	15	18	7	9	12	31	16	14	17	23	Bacteria;Actinobacteria;Acidimicrobiia;Actinomarinales;uncultured;uncultured_bacterium
UNI14961	5	8	28	20	16	9	34	28	5	12	5	33	14	20	40	45	Bacteria;Actinobacteria;Acidimicrobiia;Actinomarinales;uncultured;uncultured_bacterium
UNI15029	20	7	31	22	13	17	41	64	8	3	4	29	42	26	49	35	Bacteria;Actinobacteria;Acidimicrobiia;Actinomarinales;uncultured;uncultured_bacterium
UNI15056	21	14	31	32	18	16	28	25	15	7	12	36	19	30	19	41	Bacteria;Actinobacteria;Acidimicrobiia;Actinomarinales;uncultured;uncultured_bacterium
UNI15105	5	6	14	12	9	10	19	14	1	2	5	16	14	11	16	22	Bacteria;Actinobacteria;Acidimicrobiia;Actinomarinales;uncultured;uncultured_bacterium
UNI15214	8	1	38	24	17	12	32	40	5	7	10	25	20	15	48	50	Bacteria;Actinobacteria;Acidimicrobiia;Actinomarinales;uncultured;uncultured_bacterium
UNI15218	17	6	38	22	15	15	37	57	5	5	6	26	31	29	34	38	Bacteria;Actinobacteria;Acidimicrobiia;Actinomarinales;uncultured;uncultured_bacterium
UNI15264	8	8	12	10	7	13	27	20	12	15	10	49	27	21	23	35	Bacteria;Actinobacteria;Acidimicrobiia;Actinomarinales;uncultured;uncultured_bacterium
UNI15318	9	2	29	11	12	12	35	40	4	3	7	36	20	13	39	52	Bacteria;Actinobacteria;Acidimicrobiia;Actinomarinales;uncultured;uncultured_bacterium
UNI15325	22	7	32	26	10	9	27	33	18	7	6	42	16	19	13	14	Bacteria;Actinobacteria;Acidimicrobiia;Actinomarinales;uncultured;uncultured_bacterium
UNI15399	10	4	32	24	15	13	23	40	10	4	6	26	14	10	35	57	Bacteria;Actinobacteria;Acidimicrobiia;Actinomarinales;uncultured;uncultured_bacterium
UNI15478	12	9	21	27	13	11	16	25	16	7	18	45	22	19	25	27	Bacteria;Actinobacteria;Acidimicrobiia;Actinomarinales;uncultured;uncultured_bacterium
UNI15508	11	4	18	22	16	12	28	26	4	5	3	30	16	12	34	40	Bacteria;Actinobacteria;Acidimicrobiia;Actinomarinales;uncultured;uncultured_bacterium
UNI15522	6	3	30	14	12	9	31	37	6	4	1	17	11	13	49	43	Bacteria;Actinobacteria;Acidimicrobiia;Actinomarinales;uncultured;uncultured_bacterium
UNI15603	15	3	42	43	16	12	32	47	5	5	3	18	31	14	26	26	Bacteria;Actinobacteria;Acidimicrobiia;Actinomarinales;uncultured;uncultured_bacterium
UNI15625	13	6	66	35	7	11	33	54	7	2	8	34	25	15	22	29	Bacteria;Actinobacteria;Acidimicrobiia;Actinomarinales;uncultured;uncultured_bacterium
UNI15949	15	4	54	42	6	18	37	59	4	7	6	21	19	24	25	32	Bacteria;Actinobacteria;Acidimicrobiia;Actinomarinales;uncultured;uncultured_bacterium
UNI15952	26	15	33	30	16	14	23	25	17	12	9	59	17	24	29	23	Bacteria;Actinobacteria;Acidimicrobiia;Actinomarinales;uncultured;uncultured_bacterium
UNI15968	18	5	41	30	27	29	47	76	12	12	12	51	42	48	58	93	Bacteria;Actinobacteria;Acidimicrobiia;Actinomarinales;uncultured;uncultured_bacterium
UNI15969	6	2	15	21	20	14	29	19	6	6	4	26	17	15	33	27	Bacteria;Actinobacteria;Acidimicrobiia;Actinomarinales;uncultured;uncultured_bacterium
UNI15984	23	5	50	37	14	12	50	48	4	10	9	28	16	21	13	24	Bacteria;Actinobacteria;Acidimicrobiia;Actinomarinales;uncultured;uncultured_bacterium
UNI16000	16	9	36	22	4	5	9	19	13	10	10	22	20	14	8	13	Bacteria;Actinobacteria;Acidimicrobiia;Actinomarinales;uncultured;uncultured_bacterium
UNI16167	6	11	13	24	9	4	17	18	4	0	3	34	19	17	42	34	Bacteria;Actinobacteria;Acidimicrobiia;Actinomarinales;uncultured;uncultured_bacterium
UNI16169	10	5	26	18	8	12	25	22	5	7	9	31	24	16	20	25	Bacteria;Actinobacteria;Acidimicrobiia;Actinomarinales;uncultured;uncultured_bacterium
UNI16522	19	5	38	19	11	14	35	34	16	8	7	42	16	16	9	16	Bacteria;Actinobacteria;Acidimicrobiia;Actinomarinales;uncultured;uncultured_bacterium
UNI16550	28	17	35	31	17	21	22	28	8	12	11	61	28	20	24	37	Bacteria;Actinobacteria;Acidimicrobiia;Actinomarinales;uncultured;uncultured_bacterium
UNI16670	6	7	15	11	5	10	20	16	5	2	3	16	13	10	20	22	Bacteria;Actinobacteria;Acidimicrobiia;Actinomarinales;uncultured;uncultured_bacterium
UNI16676	9	12	16	14	13	10	17	22	16	11	7	40	28	44	25	30	Bacteria;Actinobacteria;Acidimicrobiia;Actinomarinales;uncultured;uncultured_bacterium
UNI16703	13	8	18	10	10	12	26	27	3	1	1	18	16	14	19	16	Bacteria;Actinobacteria;Acidimicrobiia;Actinomarinales;uncultured;uncultured_bacterium
UNI16775	13	7	33	7	4	3	14	14	7	2	3	24	12	10	11	11	Bacteria;Actinobacteria;Acidimicrobiia;Actinomarinales;uncultured;uncultured_bacterium
UNI16803	11	12	24	13	6	7	13	16	7	2	8	27	15	15	12	24	Bacteria;Actinobacteria;Acidimicrobiia;Actinomarinales;uncultured;uncultured_bacterium
UNI16931	3	5	14	14	15	20	23	17	3	1	5	20	17	15	37	30	Bacteria;Actinobacteria;Acidimicrobiia;Actinomarinales;uncultured;uncultured_bacterium
UNI16977	17	17	27	22	21	11	44	59	5	4	6	23	43	29	47	52	Bacteria;Actinobacteria;Acidimicrobiia;Actinomarinales;uncultured;uncultured_bacterium
UNI17014	11	8	7	12	19	10	22	18	10	10	13	50	23	20	20	21	Bacteria;Actinobacteria;Acidimicrobiia;Actinomarinales;uncultured;uncultured_bacterium
UNI17058	15	2	15	13	9	10	20	21	4	9	3	15	19	10	17	15	Bacteria;Actinobacteria;Acidimicrobiia;Actinomarinales;uncultured;uncultured_bacterium
UNI17064	6	5	16	23	11	12	30	19	6	7	5	38	23	9	17	25	Bacteria;Actinobacteria;Acidimicrobiia;Actinomarinales;uncultured;uncultured_bacterium
UNI17129	7	5	18	19	23	15	32	15	4	7	10	29	23	19	31	38	Bacteria;Actinobacteria;Acidimicrobiia;Actinomarinales;uncultured;uncultured_bacterium
UNI17259	21	12	39	39	11	14	32	45	7	4	5	21	28	13	16	25	Bacteria;Actinobacteria;Acidimicrobiia;Actinomarinales;uncultured;uncultured_bacterium
UNI17386	13	9	24	27	10	13	36	37	3	4	11	35	39	33	38	37	Bacteria;Actinobacteria;Acidimicrobiia;Actinomarinales;uncultured;uncultured_bacterium
UNI17509	28	15	113	90	46	41	67	94	18	11	20	80	130	108	50	100	Bacteria;Actinobacteria;Acidimicrobiia;Actinomarinales;uncultured;uncultured_bacterium
UNI17538	23	15	29	29	29	30	39	32	12	4	13	50	37	29	47	49	Bacteria;Actinobacteria;Acidimicrobiia;Actinomarinales;uncultured;uncultured_bacterium
UNI17749	3	13	18	20	8	14	26	20	2	8	7	23	17	14	31	24	Bacteria;Actinobacteria;Acidimicrobiia;Actinomarinales;uncultured;uncultured_bacterium
UNI17771	14	3	7	13	8	16	30	15	11	10	11	40	25	22	15	22	Bacteria;Actinobacteria;Acidimicrobiia;Actinomarinales;uncultured;uncultured_bacterium
UNI17778	14	7	43	46	22	34	40	42	21	15	30	57	45	30	67	68	Bacteria;Actinobacteria;Acidimicrobiia;Actinomarinales;uncultured;uncultured_bacterium
UNI17790	14	10	30	9	4	3	10	16	6	5	10	31	18	11	7	12	Bacteria;Actinobacteria;Acidimicrobiia;Actinomarinales;uncultured;uncultured_bacterium
UNI17806	3	6	10	17	16	15	18	19	2	0	8	15	20	17	30	28	Bacteria;Actinobacteria;Acidimicrobiia;Actinomarinales;uncultured;uncultured_bacterium
UNI17808	7	6	8	5	12	13	19	32	7	8	5	54	31	29	24	23	Bacteria;Actinobacteria;Acidimicrobiia;Actinomarinales;uncultured;uncultured_bacterium
UNI17809	7	10	12	17	15	15	24	20	11	8	12	40	29	22	33	34	Bacteria;Actinobacteria;Acidimicrobiia;Actinomarinales;uncultured;uncultured_bacterium
UNI17939	6	7	11	10	6	10	23	12	7	7	5	16	16	13	17	24	Bacteria;Actinobacteria;Acidimicrobiia;Actinomarinales;uncultured;uncultured_bacterium
UNI17950	6	12	13	15	11	9	26	10	8	9	10	47	25	18	24	27	Bacteria;Actinobacteria;Acidimicrobiia;Actinomarinales;uncultured;uncultured_bacterium
UNI18056	29	14	42	27	15	16	33	28	17	13	9	57	32	21	27	30	Bacteria;Actinobacteria;Acidimicrobiia;Actinomarinales;uncultured;uncultured_bacterium
UNI18058	23	18	28	23	28	21	41	38	12	5	15	53	36	32	26	58	Bacteria;Actinobacteria;Acidimicrobiia;Actinomarinales;uncultured;uncultured_bacterium
UNI18151	13	7	39	22	19	18	42	42	6	3	4	23	19	22	22	50	Bacteria;Actinobacteria;Acidimicrobiia;Actinomarinales;uncultured;uncultured_bacterium
UNI18168	13	12	26	22	15	21	28	25	30	12	8	37	24	24	30	30	Bacteria;Actinobacteria;Acidimicrobiia;Actinomarinales;uncultured;uncultured_bacterium
UNI18241	13	6	12	11	11	4	30	22	4	3	6	28	11	13	14	23	Bacteria;Actinobacteria;Acidimicrobiia;Actinomarinales;uncultured;uncultured_bacterium
UNI18275	20	7	44	42	8	10	23	50	4	4	9	25	30	21	17	33	Bacteria;Actinobacteria;Acidimicrobiia;Actinomarinales;uncultured;uncultured_bacterium
UNI18291	11	4	60	26	12	15	40	48	8	1	7	14	13	15	17	22	Bacteria;Actinobacteria;Acidimicrobiia;Actinomarinales;uncultured;uncultured_bacterium
UNI18446	13	3	22	23	19	9	32	25	2	3	8	19	21	11	46	58	Bacteria;Actinobacteria;Acidimicrobiia;Actinomarinales;uncultured;uncultured_bacterium
UNI18504	9	12	11	11	9	19	20	28	13	11	10	38	30	25	26	34	Bacteria;Actinobacteria;Acidimicrobiia;Actinomarinales;uncultured;uncultured_bacterium
UNI18534	6	7	28	11	11	8	29	30	1	7	0	33	24	5	54	54	Bacteria;Actinobacteria;Acidimicrobiia;Actinomarinales;uncultured;uncultured_bacterium
UNI18601	26	16	27	12	12	7	41	33	11	10	10	40	18	11	15	17	Bacteria;Actinobacteria;Acidimicrobiia;Actinomarinales;uncultured;uncultured_bacterium
UNI18620	13	10	29	24	12	19	32	26	17	8	13	38	34	13	20	30	Bacteria;Actinobacteria;Acidimicrobiia;Actinomarinales;uncultured;uncultured_bacterium
UNI18621	17	8	32	19	10	10	40	37	13	7	14	51	21	16	6	19	Bacteria;Actinobacteria;Acidimicrobiia;Actinomarinales;uncultured;uncultured_bacterium
UNI18715	20	11	24	17	11	3	20	19	9	6	6	24	31	31	26	19	Bacteria;Actinobacteria;Acidimicrobiia;Actinomarinales;uncultured;uncultured_bacterium
UNI18741	11	4	16	13	15	14	28	13	5	3	2	17	17	9	14	29	Bacteria;Actinobacteria;Acidimicrobiia;Actinomarinales;uncultured;uncultured_bacterium
UNI18744	5	5	21	11	14	11	21	32	9	5	7	31	16	8	14	16	Bacteria;Actinobacteria;Acidimicrobiia;Actinomarinales;uncultured;uncultured_bacterium
UNI18745	63	35	94	100	32	31	52	52	62	31	43	132	57	67	44	58	Bacteria;Actinobacteria;Acidimicrobiia;Actinomarinales;uncultured;uncultured_bacterium
UNI18795	16	5	10	11	11	8	14	20	4	2	5	17	14	17	14	15	Bacteria;Actinobacteria;Acidimicrobiia;Actinomarinales;uncultured;uncultured_bacterium
UNI18799	5	5	29	21	7	9	28	32	2	3	5	28	14	10	37	41	Bacteria;Actinobacteria;Acidimicrobiia;Actinomarinales;uncultured;uncultured_bacterium
UNI18827	29	33	54	35	24	34	55	54	20	19	14	68	52	44	59	52	Bacteria;Actinobacteria;Acidimicrobiia;Actinomarinales;uncultured;uncultured_bacterium
UNI18972	8	9	29	19	13	8	31	31	3	4	3	26	22	10	42	40	Bacteria;Actinobacteria;Acidimicrobiia;Actinomarinales;uncultured;uncultured_bacterium
UNI19029	8	4	16	20	6	9	18	18	3	3	8	21	16	17	8	15	Bacteria;Actinobacteria;Acidimicrobiia;Actinomarinales;uncultured;uncultured_bacterium
UNI19066	26	14	47	29	19	17	30	30	16	14	10	46	29	29	27	30	Bacteria;Actinobacteria;Acidimicrobiia;Actinomarinales;uncultured;uncultured_bacterium
UNI19092	13	11	26	22	17	13	18	42	14	7	12	41	22	16	28	28	Bacteria;Actinobacteria;Acidimicrobiia;Actinomarinales;uncultured;uncultured_bacterium
UNI19181	6	6	19	8	3	6	8	10	4	6	2	15	10	10	13	17	Bacteria;Actinobacteria;Acidimicrobiia;Actinomarinales;uncultured;uncultured_bacterium
UNI19234	13	9	25	20	14	14	23	30	12	9	8	39	21	21	35	28	Bacteria;Actinobacteria;Acidimicrobiia;Actinomarinales;uncultured;uncultured_bacterium
UNI19258	10	8	25	24	14	13	24	18	9	5	5	23	28	30	22	27	Bacteria;Actinobacteria;Acidimicrobiia;Actinomarinales;uncultured;uncultured_bacterium
UNI19285	16	5	37	32	9	13	39	47	5	3	4	17	34	22	14	27	Bacteria;Actinobacteria;Acidimicrobiia;Actinomarinales;uncultured;uncultured_bacterium
UNI19488	11	6	38	28	10	16	45	36	7	2	3	35	32	29	34	49	Bacteria;Actinobacteria;Acidimicrobiia;Actinomarinales;uncultured;uncultured_bacterium
UNI19527	12	6	38	28	18	18	39	58	11	5	1	27	29	33	29	52	Bacteria;Actinobacteria;Acidimicrobiia;Actinomarinales;uncultured;uncultured_bacterium
UNI19565	34	16	31	36	18	21	34	33	9	15	18	53	28	22	24	31	Bacteria;Actinobacteria;Acidimicrobiia;Actinomarinales;uncultured;uncultured_bacterium
UNI19597	11	8	31	17	6	7	22	19	12	9	4	26	17	16	10	8	Bacteria;Actinobacteria;Acidimicrobiia;Actinomarinales;uncultured;uncultured_bacterium
UNI19647	14	8	38	28	13	16	37	21	12	9	15	45	30	15	31	32	Bacteria;Actinobacteria;Acidimicrobiia;Actinomarinales;uncultured;uncultured_bacterium
UNI19701	4	3	34	28	6	7	21	15	3	4	7	19	14	12	11	18	Bacteria;Actinobacteria;Acidimicrobiia;Actinomarinales;uncultured;uncultured_bacterium
UNI19773	19	4	31	40	19	19	47	61	6	10	12	19	47	25	29	50	Bacteria;Actinobacteria;Acidimicrobiia;Actinomarinales;uncultured;uncultured_bacterium
UNI19793	23	23	22	22	17	25	16	23	14	14	16	55	25	27	47	39	Bacteria;Actinobacteria;Acidimicrobiia;Actinomarinales;uncultured;uncultured_bacterium
UNI19794	17	6	35	34	30	20	72	77	8	8	13	35	45	37	64	87	Bacteria;Actinobacteria;Acidimicrobiia;Actinomarinales;uncultured;uncultured_bacterium
UNI19797	2	7	8	16	9	16	24	13	8	4	5	28	22	16	21	39	Bacteria;Actinobacteria;Acidimicrobiia;Actinomarinales;uncultured;uncultured_bacterium
UNI19800	28	24	37	36	29	28	58	53	19	20	23	74	56	44	45	58	Bacteria;Actinobacteria;Acidimicrobiia;Actinomarinales;uncultured;uncultured_bacterium
UNI19826	20	13	25	27	11	13	21	23	15	8	10	44	23	9	32	39	Bacteria;Actinobacteria;Acidimicrobiia;Actinomarinales;uncultured;uncultured_bacterium
UNI19851	17	1	37	17	10	8	35	41	3	7	6	20	25	17	44	57	Bacteria;Actinobacteria;Acidimicrobiia;Actinomarinales;uncultured;uncultured_bacterium
UNI19894	29	12	41	33	18	10	37	30	24	11	8	55	18	31	28	37	Bacteria;Actinobacteria;Acidimicrobiia;Actinomarinales;uncultured;uncultured_bacterium
UNI19910	7	15	10	6	8	10	14	20	15	9	7	35	30	28	31	36	Bacteria;Actinobacteria;Acidimicrobiia;Actinomarinales;uncultured;uncultured_bacterium
UNI19911	13	15	13	9	12	6	16	17	10	14	7	43	22	22	24	27	Bacteria;Actinobacteria;Acidimicrobiia;Actinomarinales;uncultured;uncultured_bacterium
UNI19922	39	19	50	46	16	15	39	31	23	21	19	98	42	40	28	47	Bacteria;Actinobacteria;Acidimicrobiia;Actinomarinales;uncultured;uncultured_bacterium
UNI19955	36	20	42	42	22	17	34	25	13	13	11	46	27	15	20	30	Bacteria;Actinobacteria;Acidimicrobiia;Actinomarinales;uncultured;uncultured_bacterium
UNI19970	11	6	13	14	13	10	21	22	8	5	6	28	17	12	43	28	Bacteria;Actinobacteria;Acidimicrobiia;Actinomarinales;uncultured;uncultured_bacterium
UNI19973	8	8	34	19	16	23	42	55	7	9	8	19	44	35	41	48	Bacteria;Actinobacteria;Acidimicrobiia;Actinomarinales;uncultured;uncultured_bacterium
UNI20026	43	30	52	24	31	23	53	67	15	15	16	90	72	47	67	123	Bacteria;Actinobacteria;Acidimicrobiia;Actinomarinales;uncultured;uncultured_bacterium
UNI20065	17	9	46	34	21	14	48	43	6	3	4	22	38	39	36	44	Bacteria;Actinobacteria;Acidimicrobiia;Actinomarinales;uncultured;uncultured_bacterium
UNI20158	8	5	17	13	14	11	16	33	14	8	7	52	40	33	35	34	Bacteria;Actinobacteria;Acidimicrobiia;Actinomarinales;uncultured;uncultured_bacterium
UNI20350	9	3	12	17	6	8	32	17	9	8	9	38	34	23	25	25	Bacteria;Actinobacteria;Acidimicrobiia;Actinomarinales;uncultured;uncultured_bacterium
UNI20390	9	10	5	12	8	15	20	18	16	9	12	44	12	25	14	25	Bacteria;Actinobacteria;Acidimicrobiia;Actinomarinales;uncultured;uncultured_bacterium
UNI20392	16	1	43	21	20	16	39	53	6	7	6	33	38	33	35	47	Bacteria;Actinobacteria;Acidimicrobiia;Actinomarinales;uncultured;uncultured_bacterium
UNI20450	15	7	22	22	9	11	26	21	8	3	5	35	30	26	27	29	Bacteria;Actinobacteria;Acidimicrobiia;Actinomarinales;uncultured;uncultured_bacterium
UNI20519	11	13	31	8	7	4	11	17	11	10	4	26	24	10	13	8	Bacteria;Actinobacteria;Acidimicrobiia;Actinomarinales;uncultured;uncultured_bacterium
UNI20520	5	3	15	16	10	15	21	26	8	8	1	22	12	13	5	29	Bacteria;Actinobacteria;Acidimicrobiia;Actinomarinales;uncultured;uncultured_bacterium
UNI20541	9	11	11	17	7	10	18	16	10	11	13	39	23	26	21	19	Bacteria;Actinobacteria;Acidimicrobiia;Actinomarinales;uncultured;uncultured_bacterium
UNI20549	17	7	10	23	9	5	24	27	7	7	7	42	40	40	29	30	Bacteria;Actinobacteria;Acidimicrobiia;Actinomarinales;uncultured;uncultured_bacterium
UNI20585	13	11	44	46	43	30	43	22	15	6	28	65	48	42	77	59	Bacteria;Actinobacteria;Acidimicrobiia;Actinomarinales;uncultured;uncultured_bacterium
UNI20629	10	5	17	11	15	13	19	33	5	3	3	27	14	11	17	29	Bacteria;Actinobacteria;Acidimicrobiia;Actinomarinales;uncultured;uncultured_bacterium
UNI20668	3	4	14	10	9	7	16	16	3	4	3	13	9	14	15	15	Bacteria;Actinobacteria;Acidimicrobiia;Actinomarinales;uncultured;uncultured_bacterium
UNI20767	8	8	22	21	18	10	21	22	2	5	5	26	14	13	27	41	Bacteria;Actinobacteria;Acidimicrobiia;Actinomarinales;uncultured;uncultured_bacterium
UNI21065	11	18	28	35	13	18	36	28	19	10	16	52	22	23	26	29	Bacteria;Actinobacteria;Acidimicrobiia;Actinomarinales;uncultured;uncultured_bacterium
UNI21165	12	10	25	21	14	1	40	40	3	5	8	28	24	17	53	61	Bacteria;Actinobacteria;Acidimicrobiia;Actinomarinales;uncultured;uncultured_bacterium
UNI21240	28	16	27	18	21	12	31	33	19	11	16	65	18	22	33	46	Bacteria;Actinobacteria;Acidimicrobiia;Actinomarinales;uncultured;uncultured_bacterium
UNI21270	17	10	22	25	17	9	29	29	8	9	3	51	33	35	29	41	Bacteria;Actinobacteria;Acidimicrobiia;Actinomarinales;uncultured;uncultured_bacterium
UNI21353	13	10	31	30	21	16	41	62	12	4	5	22	31	35	56	43	Bacteria;Actinobacteria;Acidimicrobiia;Actinomarinales;uncultured;uncultured_bacterium
UNI21388	8	12	13	19	10	8	12	22	3	1	3	38	9	15	20	23	Bacteria;Actinobacteria;Acidimicrobiia;Actinomarinales;uncultured;uncultured_bacterium
UNI21412	20	15	33	29	24	28	34	55	11	8	10	65	41	29	33	55	Bacteria;Actinobacteria;Acidimicrobiia;Actinomarinales;uncultured;uncultured_bacterium
[truncated: 38,188 more rows]

## Sheet: RNA_transcript_table_KEGG
Table S4. zOTU and transcript tables for the active bacterial community in sediments. For further information on the Sample ID see Table S1.
Transcript_ID	HC 0m 1_1	HC 0m 1_2	HC 0m 2_1	HC 0m 2_2	HC 1000m 1_1	HC 1000m 1_2	HC 1000m 2_1	HC 1000m 2_2	IC 0m 1_1	IC 0m 1_2	IC 0m 2_1	IC 0m 2_2	IC 1000m 1_1	IC 1000m 1_2	IC 1000m 2_1	IC 1000m 2_2	KEGG
NODE_100001_length_217_cov_1.103448_g98951_i0	0	0	0	0	0	0	0	1	0	0	0	0	0	0	0	1	K01803
NODE_100002_length_217_cov_1.103448_g98952_i0	0	1	0	0	0	0	0	0	0	0	0	0	0	2	1	0	K00986
NODE_100007_length_217_cov_1.103448_g98957_i0	0	0	0	0	0	0	0	1	0	0	0	0	0	0	0	1	K00198
NODE_10001_length_517_cov_3.586498_g9016_i0	3	1	4	9	0	1	4	5	0	0	0	1	1	3	0	1	K10117
NODE_100014_length_217_cov_1.103448_g98964_i0	0	0	0	0	0	0	0	1	0	0	0	0	0	1	1	0	K03782
NODE_10002_length_517_cov_3.478903_g9017_i0	11	7	0	0	0	0	0	0	0	0	0	0	0	0	0	0	K03621
NODE_100023_length_217_cov_1.103448_g98973_i0	0	0	0	0	0	0	1	0	0	0	0	0	0	0	0	1	K01216
NODE_100028_length_217_cov_1.103448_g98978_i0	0	0	0	0	1	1	0	0	0	0	0	0	0	0	0	0	K03704
NODE_100031_length_217_cov_1.103448_g98981_i0	0	2	0	0	0	0	0	0	0	0	0	0	0	0	0	0	K03043
NODE_100039_length_217_cov_1.097701_g98989_i0	0	0	0	0	0	0	1	0	0	0	0	0	1	0	0	0	K02035
NODE_10004_length_517_cov_3.037975_g9019_i0	1	0	0	0	0	1	2	2	0	0	1	2	2	3	2	0	K00845
NODE_100047_length_217_cov_1.097701_g98997_i0	0	1	0	0	1	0	0	0	0	0	0	0	0	0	0	0	K16885
NODE_100050_length_217_cov_1.091954_g99000_i0	0	0	0	0	0	0	0	1	0	0	0	0	0	1	0	0	K02970
NODE_100060_length_217_cov_1.080460_g99010_i0	0	0	0	0	0	0	0	0	0	1	0	1	0	0	0	0	K10232
NODE_100063_length_217_cov_1.080460_g99013_i0	0	1	0	0	0	0	0	0	0	0	1	0	0	0	0	0	K02035
NODE_100073_length_217_cov_1.063218_g99023_i0	1	0	0	0	0	0	1	0	1	1	1	0	0	0	0	0	K00123
NODE_100075_length_217_cov_1.063218_g99025_i0	1	0	0	0	0	0	0	0	0	1	0	0	0	0	0	0	K01495
NODE_100077_length_217_cov_1.057471_g99027_i0	0	0	0	0	0	0	1	0	0	0	0	0	1	0	0	0	K10112
NODE_10008_length_517_cov_2.278481_g9023_i0	1	0	0	0	0	0	0	1	0	0	0	0	0	2	15	0	K00395
NODE_100083_length_217_cov_1.045977_g99033_i0	1	0	0	0	0	0	0	0	0	1	0	0	0	0	0	0	K03307
NODE_100085_length_217_cov_1.040230_g99035_i0	0	0	0	0	0	1	0	0	0	0	0	0	1	0	0	0	K07335
NODE_100090_length_217_cov_1.022989_g99040_i0	0	0	0	0	0	1	0	0	0	0	0	0	0	1	0	0	K02035
NODE_100092_length_217_cov_1.017241_g99042_i0	0	0	0	0	0	0	2	1	0	0	0	0	0	0	0	0	K07306
NODE_100093_length_217_cov_1.017241_g99043_i0	0	0	0	0	0	0	0	0	0	0	0	0	2	0	1	0	K01537
NODE_100097_length_217_cov_1.005747_g99047_i0	0	0	0	0	0	0	0	1	1	0	0	0	0	0	0	0	K03521
NODE_100098_length_217_cov_1.000000_g99048_i0	0	2	0	0	0	0	0	0	0	0	0	0	0	1	0	0	K01847
NODE_100106_length_217_cov_0.965517_g99056_i0	1	0	0	0	1	0	0	0	0	0	0	0	0	0	0	0	K02453
NODE_100108_length_217_cov_0.936782_g99058_i0	1	0	1	0	0	0	0	0	0	0	0	0	0	0	0	0	K14126
NODE_100111_length_217_cov_0.919540_g99061_i0	1	0	0	1	0	0	0	0	0	0	0	0	0	0	0	0	K02600
NODE_100112_length_217_cov_0.913793_g99062_i0	0	0	0	0	0	0	0	0	0	0	0	0	0	0	1	1	K07004
NODE_100117_length_217_cov_0.902299_g99067_i0	0	0	0	1	0	0	1	0	0	0	0	0	0	0	0	0	K05879
NODE_100119_length_217_cov_0.896552_g99069_i0	0	0	0	3	0	0	0	0	0	0	0	0	0	0	0	0	K00394
NODE_100120_length_217_cov_0.896552_g99070_i0	0	0	0	0	1	0	0	0	0	0	0	0	0	0	0	1	K07080
NODE_100123_length_217_cov_0.885057_g99073_i0	0	0	0	0	0	0	1	0	0	0	0	0	0	0	1	0	K00288
NODE_100125_length_217_cov_0.879310_g99075_i0	0	0	0	0	0	0	0	0	0	0	0	0	2	0	0	0	K02056
NODE_100126_length_217_cov_0.873563_g99076_i0	0	0	0	0	0	0	0	2	0	0	0	0	0	0	0	0	K09013
NODE_100131_length_217_cov_0.833333_g99081_i0	0	0	1	0	0	0	0	0	0	0	0	0	1	0	0	0	K01890
NODE_100132_length_217_cov_0.833333_g99082_i0	0	0	0	0	0	0	0	0	0	0	0	0	0	0	1	1	K10819
NODE_100143_length_217_cov_0.816092_g99093_i0	0	0	0	0	0	0	0	0	0	0	1	1	0	0	0	0	K07736
NODE_100144_length_217_cov_0.816092_g99094_i0	0	0	0	0	0	0	0	1	0	0	0	0	0	1	0	0	K00114
NODE_10021_length_516_cov_38.972516_g9036_i0	0	1	0	0	1	3	5	16	6	13	1	2	14	9	10	20	K13993
NODE_100221_length_216_cov_48.508671_g99171_i0	7	8	0	1	1	1	8	21	6	20	3	5	2	4	3	1	K02066
NODE_10032_length_516_cov_7.799154_g9047_i0	4	2	0	2	0	2	3	4	3	3	3	3	4	4	3	4	K01599
NODE_10042_length_516_cov_3.794926_g9057_i0	0	0	0	1	0	0	6	8	0	0	0	0	5	2	7	3	K19055
NODE_100478_length_216_cov_5.161850_g99428_i0	0	2	0	2	0	0	0	0	0	1	0	0	1	3	1	2	K02706
NODE_100479_length_216_cov_5.150289_g99429_i0	0	1	2	0	0	0	2	1	0	1	2	0	1	0	1	4	K02112
NODE_100510_length_216_cov_4.676301_g99460_i0	1	0	0	0	7	1	0	1	0	0	0	0	0	2	0	0	K03231
NODE_100548_length_216_cov_4.179191_g99498_i0	0	0	0	0	0	0	0	0	1	0	0	0	0	4	0	0	K02637
NODE_100558_length_216_cov_4.092486_g99508_i0	0	0	0	0	0	0	0	0	0	0	0	0	0	6	0	2	K02720
NODE_100559_length_216_cov_4.028902_g99509_i0	0	0	0	0	0	1	0	0	0	1	0	0	4	4	0	0	K03086
NODE_100573_length_216_cov_3.843931_g99523_i0	3	5	0	0	0	0	2	3	0	5	0	0	0	2	0	0	K02689
NODE_10058_length_515_cov_15.080508_g9073_i0	0	0	0	0	7	3	8	22	0	0	0	0	2	1	33	2	K13993
NODE_10060_length_515_cov_8.608051_g9075_i0	0	0	0	0	0	46	0	0	0	0	0	0	0	0	0	0	K02890
NODE_100616_length_216_cov_3.526012_g99566_i0	0	0	0	0	1	2	4	1	0	1	0	0	2	1	0	1	K13993
NODE_100631_length_216_cov_3.404624_g99581_i0	0	0	0	0	0	0	1	2	0	0	0	0	1	0	1	2	K02035
NODE_10070_length_515_cov_4.968220_g9084_i0	1	1	0	0	1	2	1	0	1	0	0	2	12	9	4	5	K19070
NODE_100730_length_216_cov_2.774566_g99680_i0	0	1	0	0	0	0	0	0	0	2	0	0	0	2	0	0	K00134
NODE_100762_length_216_cov_2.641618_g99712_i0	0	0	0	0	0	0	0	0	6	0	0	0	0	0	0	0	K04748
NODE_100768_length_216_cov_2.606936_g99718_i0	0	1	0	0	0	0	1	0	2	0	0	0	0	1	1	0	K02406
NODE_10077_length_515_cov_3.341102_g9091_i0	10	12	0	0	0	0	0	0	1	0	0	0	0	0	0	0	K04085
NODE_100778_length_216_cov_2.526012_g99728_i0	0	0	3	2	0	0	0	0	1	1	0	0	1	0	0	0	K17315
NODE_10078_length_515_cov_3.161017_g9092_i0	3	0	0	1	0	0	1	4	0	1	2	0	1	1	3	2	K01999
NODE_100783_length_216_cov_2.497110_g99733_i0	0	0	1	0	0	0	0	2	0	0	0	0	2	0	0	0	K01623
NODE_100793_length_216_cov_2.473988_g99743_i0	0	0	0	0	0	1	0	0	0	0	0	0	0	1	0	3	K01596
NODE_100796_length_216_cov_2.462428_g99746_i0	0	0	0	0	3	0	0	0	0	0	0	0	2	0	0	0	K02892
NODE_100797_length_216_cov_2.450867_g99747_i0	0	0	0	0	0	0	0	0	0	2	0	0	0	4	0	0	K00394
NODE_100803_length_216_cov_2.421965_g99753_i0	1	0	0	0	0	0	2	2	0	1	0	0	0	0	0	0	K02703
NODE_10081_length_515_cov_2.298729_g9095_i0	0	0	4	0	0	0	1	0	0	0	2	3	1	0	0	1	K02027
NODE_100833_length_216_cov_2.231214_g99783_i0	0	4	0	0	0	0	0	0	0	0	0	1	0	0	0	0	K00394
NODE_100835_length_216_cov_2.219653_g99785_i0	3	1	0	0	0	0	0	0	0	0	0	0	0	0	0	0	K04043
NODE_100841_length_216_cov_2.219653_g99791_i0	0	0	0	0	0	0	0	0	0	0	0	0	0	0	4	0	K01999
NODE_100861_length_216_cov_2.208092_g99811_i0	0	0	0	0	0	1	0	0	0	1	0	0	2	2	0	0	K03696
NODE_100869_length_216_cov_2.196532_g99819_i0	0	0	0	0	0	0	0	1	0	0	0	0	3	0	1	0	K02520
NODE_100871_length_216_cov_2.190751_g99821_i0	0	1	0	0	0	0	4	0	0	0	0	0	0	0	1	0	K03704
NODE_100872_length_216_cov_2.190751_g99822_i0	0	0	0	0	0	1	1	0	0	0	0	0	1	1	0	1	K09969
NODE_100883_length_216_cov_2.161850_g99833_i0	2	2	0	2	0	0	0	1	0	0	0	0	0	0	0	0	K04077
NODE_100898_length_216_cov_2.127168_g99848_i0	0	0	1	1	1	0	0	0	0	0	0	0	1	0	0	0	K10439
NODE_100899_length_216_cov_2.121387_g99849_i0	0	0	0	0	0	0	1	0	0	0	0	3	1	0	0	0	K05878
NODE_100924_length_216_cov_1.988439_g99874_i0	0	0	2	2	0	0	0	0	0	0	0	0	0	1	0	0	K02035
NODE_100927_length_216_cov_1.971098_g99877_i0	0	0	0	2	0	0	0	1	0	0	0	0	0	0	1	2	K02406
NODE_100938_length_216_cov_1.942197_g99888_i0	0	0	0	0	0	0	0	0	0	0	0	0	2	0	1	1	K02035
NODE_100954_length_216_cov_1.942197_g99904_i0	1	3	0	0	0	0	0	0	0	0	0	0	0	0	0	0	K00958
NODE_100966_length_216_cov_1.913295_g99916_i0	4	0	0	0	0	0	0	0	0	0	0	0	0	0	0	0	K00696
NODE_100973_length_216_cov_1.867052_g99923_i0	0	0	0	0	2	0	0	1	0	1	0	0	0	0	0	0	K09969
NODE_100990_length_216_cov_1.791908_g99940_i0	0	0	2	4	0	0	0	0	0	0	0	0	0	0	0	0	K21307
NODE_101_length_2939_cov_23.122928_g82_i1	175	171	0	0	1	0	0	0	0	0	1	0	0	0	0	0	K11180
NODE_101_length_2939_cov_23.122928_g82_i1	175	171	0	0	1	0	0	0	0	0	1	0	0	0	0	0	K11181
NODE_101000_length_216_cov_1.716763_g99950_i0	2	2	0	0	0	0	0	0	0	0	0	0	0	0	0	0	K03110
NODE_10101_length_514_cov_14.329087_g9115_i0	4	3	14	6	0	0	10	2	4	0	2	11	4	5	2	5	K13993
NODE_101010_length_216_cov_1.664740_g99960_i0	0	0	0	0	1	2	0	0	0	0	0	0	0	0	0	0	K01652
NODE_101048_length_216_cov_1.664740_g99998_i0	0	0	0	0	1	2	0	0	0	0	0	0	0	0	0	0	K02358
NODE_10105_length_514_cov_12.452229_g9119_i0	0	1	1	0	4	8	11	6	0	1	1	1	8	8	8	15	K07182
NODE_101053_length_216_cov_1.664740_g100003_i0	0	0	0	0	0	0	2	1	0	0	0	0	0	0	0	0	K02033
NODE_101060_length_216_cov_1.664740_g100010_i0	0	0	0	3	0	0	0	0	0	0	0	0	0	0	0	1	K03088
NODE_101063_length_216_cov_1.664740_g100013_i0	2	1	0	0	0	0	0	0	0	0	0	0	0	0	0	0	K04043
NODE_101073_length_216_cov_1.658960_g100023_i0	0	1	0	0	0	1	0	0	0	0	0	0	2	0	0	0	K01714
NODE_101083_length_216_cov_1.653179_g100033_i0	1	0	0	1	0	0	0	0	0	1	0	0	0	1	0	0	K03704
NODE_101093_length_216_cov_1.635838_g100043_i0	0	0	0	0	0	0	0	1	0	0	1	0	0	0	1	1	K02666
NODE_101097_length_216_cov_1.630058_g100047_i0	0	0	0	0	0	0	0	2	0	1	0	0	0	0	0	0	K06041
NODE_101106_length_216_cov_1.606936_g100056_i0	0	0	0	0	0	0	0	0	0	0	0	0	1	0	0	2	K07306
NODE_101115_length_216_cov_1.583815_g100065_i0	0	0	1	4	0	0	0	0	0	0	0	0	0	0	0	0	K04043
NODE_101138_length_216_cov_1.526012_g100088_i0	0	0	0	5	0	0	0	0	0	0	0	0	0	0	0	0	K02994
NODE_10114_length_514_cov_5.025478_g9128_i0	0	0	0	0	3	0	1	1	0	1	2	6	1	1	0	12	K13993
NODE_101154_length_216_cov_1.456647_g100104_i0	0	0	0	2	0	0	0	1	0	0	0	0	0	1	0	0	K01952
NODE_101157_length_216_cov_1.450867_g100107_i0	0	0	0	0	0	1	1	1	0	0	0	0	0	0	0	1	K11181
NODE_101160_length_216_cov_1.439306_g100110_i0	0	0	0	0	0	0	1	0	1	0	0	0	1	0	0	0	K01130
NODE_10117_length_514_cov_4.006369_g9131_i0	0	0	0	0	2	1	4	13	0	0	0	0	0	0	3	1	K13993
NODE_101173_length_216_cov_1.387283_g100123_i0	0	0	2	1	0	0	0	0	0	0	0	0	1	0	0	0	K02406
NODE_101180_length_216_cov_1.387283_g100130_i0	3	0	0	0	0	0	0	0	0	0	0	0	0	0	0	0	K04043
NODE_101184_length_216_cov_1.387283_g100134_i0	0	0	1	0	0	0	1	0	0	0	0	0	0	0	0	1	K17315
NODE_101188_length_216_cov_1.387283_g100138_i0	0	0	1	0	0	1	0	1	0	0	0	0	0	0	0	0	K02867
NODE_101197_length_216_cov_1.387283_g100147_i0	0	0	1	1	0	0	0	0	1	0	0	0	0	0	0	0	K01473
NODE_101206_length_216_cov_1.387283_g100156_i0	0	0	1	0	0	0	0	1	0	0	0	0	1	0	0	0	K01754
NODE_101210_length_216_cov_1.387283_g100160_i0	0	0	1	2	0	0	0	0	0	0	0	0	0	0	0	0	K02035
NODE_101212_length_216_cov_1.387283_g100162_i0	0	0	0	1	0	0	1	0	0	0	0	0	0	0	1	0	K03704
NODE_101221_length_216_cov_1.375723_g100171_i0	0	0	0	0	0	1	1	1	0	0	0	0	0	0	0	0	K12132
NODE_101225_length_216_cov_1.364162_g100175_i0	1	1	0	1	0	0	0	0	0	0	0	0	0	0	0	0	K03711
NODE_101230_length_216_cov_1.346821_g100180_i0	0	0	0	0	0	0	0	2	1	0	0	0	0	0	1	0	K00986
NODE_101231_length_216_cov_1.341040_g100181_i0	0	0	0	0	0	0	1	0	0	1	0	0	0	0	0	0	K02276
NODE_101235_length_216_cov_1.329480_g100185_i0	0	0	1	0	0	0	0	0	1	1	1	0	1	0	0	0	K02035
NODE_101245_length_216_cov_1.294798_g100195_i0	2	0	0	0	0	0	0	2	0	0	0	0	0	0	0	0	K06282
NODE_101248_length_216_cov_1.289017_g100198_i0	0	0	0	0	0	0	0	0	0	0	0	0	0	2	0	0	K00004
NODE_101260_length_216_cov_1.254335_g100210_i0	0	0	0	0	0	0	0	0	1	0	0	0	0	0	2	0	K02032
NODE_101268_length_216_cov_1.208092_g100218_i0	0	1	0	0	0	0	0	0	0	1	0	0	1	0	0	0	K02274
NODE_101282_length_216_cov_1.132948_g100232_i0	0	0	0	0	1	0	0	1	0	0	0	0	0	0	0	0	K13993
NODE_101289_length_216_cov_1.109827_g100239_i0	0	1	0	0	0	0	1	0	0	0	0	0	0	0	0	0	K02035
NODE_101291_length_216_cov_1.109827_g100241_i0	1	2	0	0	0	0	0	0	0	0	0	0	0	0	0	0	K00198
NODE_101307_length_216_cov_1.109827_g100257_i0	0	0	0	0	0	0	0	0	0	0	0	0	1	1	0	0	K01915
NODE_101311_length_216_cov_1.109827_g100261_i0	0	0	0	0	0	0	0	1	0	0	0	0	0	0	0	1	K00113
NODE_101318_length_216_cov_1.109827_g100268_i0	0	0	0	0	0	0	0	0	1	1	0	0	0	0	0	0	K02961
NODE_101323_length_216_cov_1.109827_g100273_i0	0	0	0	0	0	0	0	1	0	0	0	0	0	0	1	0	K03442
NODE_101327_length_216_cov_1.109827_g100277_i0	1	0	0	1	0	0	0	0	0	0	0	0	0	0	0	0	K01579
NODE_101328_length_216_cov_1.109827_g100278_i0	0	0	0	0	0	0	1	0	0	0	0	2	1	0	0	0	K08177
NODE_101331_length_216_cov_1.109827_g100281_i0	2	0	0	0	0	0	0	0	0	0	0	0	0	0	0	0	K03695
NODE_101333_length_216_cov_1.109827_g100283_i0	0	0	1	0	0	0	1	0	0	0	0	0	0	0	0	0	K07403
NODE_101342_length_216_cov_1.109827_g100292_i0	0	0	0	0	0	0	1	1	0	0	0	0	0	0	0	0	K02906
NODE_101343_length_216_cov_1.109827_g100293_i0	0	0	0	0	0	0	0	0	0	0	0	2	0	0	0	0	K03798
NODE_101351_length_216_cov_1.109827_g100301_i0	0	2	0	0	0	0	0	0	0	0	0	0	0	0	0	0	K02111
NODE_101357_length_216_cov_1.109827_g100307_i0	0	0	1	0	0	0	0	0	0	0	0	0	0	0	0	1	K00161
NODE_101385_length_216_cov_1.109827_g100335_i0	0	0	0	2	0	0	0	0	0	0	0	0	0	0	0	0	K11901
NODE_101390_length_216_cov_1.109827_g100340_i0	0	0	0	0	0	1	0	1	0	0	0	0	0	0	0	0	K00123
NODE_101400_length_216_cov_1.109827_g100350_i0	1	0	1	0	0	0	0	0	0	0	0	0	0	0	0	0	K01007
NODE_101408_length_216_cov_1.109827_g100358_i0	0	0	0	3	0	0	0	0	0	0	0	0	0	0	0	0	K00962
NODE_101410_length_216_cov_1.109827_g100360_i0	0	0	0	0	0	0	1	1	0	0	0	0	0	0	0	0	K00830
NODE_101411_length_216_cov_1.109827_g100361_i0	0	0	0	2	0	0	0	0	0	0	0	0	0	0	0	0	K13628
NODE_101416_length_216_cov_1.109827_g100366_i0	0	0	0	3	0	0	0	0	0	0	0	0	0	0	0	0	K03386
NODE_101420_length_216_cov_1.109827_g100370_i0	0	0	0	0	0	0	0	0	0	0	1	1	0	0	0	0	K03590
NODE_101424_length_216_cov_1.109827_g100374_i0	0	0	0	0	0	0	1	0	0	0	0	0	0	1	0	0	K03315
NODE_101442_length_216_cov_1.109827_g100392_i0	0	2	0	0	0	0	0	0	0	0	0	0	0	0	0	0	K00975
NODE_101445_length_216_cov_1.109827_g100395_i0	0	0	0	0	0	0	0	0	0	0	0	0	0	0	2	0	K01847
NODE_101454_length_216_cov_1.104046_g100404_i0	0	0	0	0	0	0	0	0	0	0	0	0	0	0	1	1	K15583
NODE_101455_length_216_cov_1.104046_g100405_i0	0	1	0	0	0	0	0	0	0	0	0	0	0	1	0	0	K17870
NODE_101480_length_216_cov_1.057803_g100430_i0	1	1	0	1	0	0	0	0	0	0	0	0	0	0	0	0	K04077
NODE_101485_length_216_cov_1.057803_g100435_i0	0	0	0	0	0	0	1	0	0	0	0	0	0	1	0	0	K14126
NODE_101495_length_216_cov_1.046243_g100445_i0	1	0	0	1	0	0	0	0	0	0	0	0	0	0	0	0	K03797
NODE_101498_length_216_cov_1.040462_g100448_i0	0	1	0	1	0	0	0	0	0	0	0	0	0	0	0	0	K13643
NODE_101500_length_216_cov_1.028902_g100450_i0	0	0	0	0	0	0	0	0	0	0	0	0	0	0	0	2	K02035
NODE_101501_length_216_cov_1.028902_g100451_i0	1	1	1	0	0	0	1	0	0	0	0	0	0	0	0	0	K03544
NODE_101518_length_216_cov_0.994220_g100468_i0	0	0	0	3	0	0	0	0	0	0	0	0	0	0	0	0	K04077
NODE_101521_length_216_cov_0.982659_g100471_i0	0	0	0	0	0	0	0	1	0	0	0	1	0	0	0	0	K02867
NODE_101523_length_216_cov_0.971098_g100473_i0	0	2	0	0	0	0	0	1	0	0	0	0	0	0	0	0	K02358
NODE_101525_length_216_cov_0.965318_g100475_i0	0	0	0	0	0	0	0	0	0	0	0	0	0	2	0	0	K00058
NODE_101534_length_216_cov_0.924855_g100484_i0	0	0	0	0	0	0	0	0	0	0	1	0	0	1	0	0	K00605
NODE_101536_length_216_cov_0.919075_g100486_i0	1	0	0	0	0	0	0	0	0	0	0	0	0	0	0	1	K01950
NODE_101539_length_216_cov_0.901734_g100489_i0	0	1	0	0	0	0	0	0	0	0	0	0	0	1	0	0	K00341
NODE_101542_length_216_cov_0.890173_g100492_i0	0	0	0	0	0	0	0	0	0	0	0	0	0	0	0	2	K01784
NODE_101544_length_216_cov_0.878613_g100494_i0	0	0	0	0	0	0	0	2	0	0	0	0	0	0	0	0	K14055
NODE_101545_length_216_cov_0.872832_g100495_i0	0	0	0	2	0	0	0	0	0	0	0	0	0	0	0	0	K03798
NODE_101546_length_216_cov_0.861272_g100496_i0	1	0	1	0	0	0	0	0	0	0	0	0	1	0	0	0	K02034
NODE_101549_length_216_cov_0.843931_g100499_i0	0	0	0	0	0	0	0	0	1	0	0	0	0	1	0	0	K04080
NODE_101551_length_216_cov_0.838150_g100501_i0	0	0	0	0	0	1	0	0	1	0	0	0	0	0	0	0	K16885
NODE_101556_length_216_cov_0.832370_g100506_i0	0	0	0	0	0	0	0	0	0	0	1	1	0	0	0	0	K00394
NODE_101559_length_216_cov_0.832370_g100509_i0	0	0	0	0	0	0	0	0	0	0	0	0	0	0	2	0	K11180
NODE_101563_length_216_cov_0.826590_g100513_i0	0	0	0	0	0	0	0	1	0	0	0	0	0	1	1	0	K13993
NODE_10168_length_513_cov_4.053191_g9181_i0	0	0	0	0	0	1	0	0	0	0	0	0	14	3	0	3	K02274
NODE_101734_length_215_cov_13.040698_g100684_i0	3	3	0	1	1	1	3	2	1	7	0	1	0	2	7	3	K01602
NODE_101826_length_215_cov_7.529070_g100776_i0	0	0	4	3	0	2	0	1	0	0	1	0	0	2	1	0	K18698
NODE_101863_length_215_cov_6.052326_g100813_i0	1	0	0	0	1	0	0	3	0	0	0	0	1	2	2	2	K07068
NODE_101880_length_215_cov_5.761628_g100830_i0	4	5	0	0	0	0	0	0	0	1	0	1	0	0	0	0	K03664
NODE_101980_length_215_cov_4.174419_g100930_i0	2	1	4	1	0	1	0	4	0	1	0	2	2	1	0	2	K10232
NODE_101988_length_215_cov_4.098837_g100938_i0	0	0	0	0	0	0	7	0	0	0	0	0	0	0	0	0	K01179
NODE_101990_length_215_cov_4.093023_g100940_i0	3	3	0	0	1	1	1	0	0	0	0	1	1	0	0	0	K03231
NODE_10201_length_512_cov_17.893390_g9214_i0	5	3	2	2	5	1	17	12	3	0	3	13	6	6	4	16	K13993
NODE_102017_length_215_cov_3.866279_g100967_i0	0	0	0	0	1	3	0	1	0	0	0	0	1	2	2	1	K03530
NODE_102029_length_215_cov_3.703488_g100979_i0	0	0	0	0	0	8	0	0	0	0	0	0	0	0	0	0	K00413
NODE_10207_length_512_cov_12.287846_g9220_i0	0	0	0	0	1	8	0	0	0	0	0	0	0	0	28	24	K13993
NODE_102094_length_215_cov_3.093023_g101044_i0	0	1	0	0	0	0	2	1	0	1	0	2	0	0	0	0	K01224
NODE_102126_length_215_cov_2.872093_g101076_i0	0	0	0	0	0	0	3	2	0	0	0	0	0	0	1	0	K00394
NODE_102129_length_215_cov_2.831395_g101079_i0	0	0	0	0	1	0	0	0	0	1	2	1	0	0	1	0	K02003
NODE_102132_length_215_cov_2.796512_g101082_i0	0	0	0	0	0	1	1	1	1	0	0	0	1	0	0	0	K02358
NODE_102135_length_215_cov_2.790698_g101085_i0	0	0	0	0	0	1	1	3	0	0	0	0	0	0	0	0	K02035
NODE_102143_length_215_cov_2.784884_g101093_i0	1	5	0	0	0	0	0	0	0	0	0	0	0	0	0	0	K02519
NODE_102180_length_215_cov_2.558140_g101130_i0	0	0	0	0	0	0	0	3	1	0	1	1	0	0	1	0	K00169
NODE_102183_length_215_cov_2.534884_g101133_i0	1	0	1	0	0	1	1	1	1	0	0	2	0	0	0	0	K02058
NODE_102218_length_215_cov_2.296512_g101168_i0	3	1	0	1	0	0	0	0	0	0	0	0	1	0	0	0	K04077
NODE_102229_length_215_cov_2.250000_g101179_i0	0	1	0	0	0	0	1	0	0	1	0	0	0	1	0	0	K01599
NODE_102235_length_215_cov_2.232558_g101185_i0	1	0	0	0	0	0	1	1	0	0	0	0	1	0	0	0	K02041
NODE_102244_length_215_cov_2.232558_g101194_i0	0	0	1	1	1	0	0	0	0	0	0	0	0	0	0	1	K00615
NODE_102261_length_215_cov_2.226744_g101211_i0	4	0	0	0	0	0	0	0	0	0	0	0	0	0	0	0	K03070
NODE_102273_length_215_cov_2.174419_g101223_i0	1	0	0	0	0	0	2	0	0	0	0	0	0	1	0	0	K13993
NODE_102287_length_215_cov_2.104651_g101237_i0	0	0	0	1	0	0	0	0	0	0	0	0	1	3	0	0	K03563
NODE_102298_length_215_cov_2.081395_g101248_i0	0	0	0	0	0	0	0	1	0	0	0	0	1	0	2	0	K11900
NODE_10230_length_512_cov_3.155650_g9243_i0	3	0	8	4	2	2	3	3	1	1	1	5	3	3	1	3	K02035
NODE_102302_length_215_cov_2.046512_g101252_i0	0	1	0	4	0	0	0	0	0	0	0	0	0	1	0	0	K01601
NODE_102326_length_215_cov_1.953488_g101276_i0	0	0	0	0	1	1	0	0	0	0	0	0	0	1	0	0	K02704
NODE_102329_length_215_cov_1.953488_g101279_i0	0	0	0	0	0	0	1	1	0	0	0	0	1	2	0	0	K02058
NODE_102333_length_215_cov_1.953488_g101283_i0	0	0	0	0	0	0	0	0	4	0	0	0	0	0	0	0	K01006
NODE_102344_length_215_cov_1.941860_g101294_i0	0	0	0	0	0	1	2	0	0	0	0	0	2	0	0	0	K02027
NODE_102349_length_215_cov_1.924419_g101299_i0	0	0	0	0	1	0	0	3	0	0	0	0	1	0	1	0	K16846
NODE_102375_length_215_cov_1.790698_g101325_i0	0	0	0	0	1	1	1	0	0	0	0	0	0	0	1	1	K14083
NODE_102378_length_215_cov_1.784884_g101328_i0	0	0	0	1	0	0	0	0	1	0	0	2	0	0	0	0	K13993
NODE_102380_length_215_cov_1.779070_g101330_i0	0	0	0	0	0	1	1	0	0	0	0	0	0	0	2	0	K03782
NODE_102390_length_215_cov_1.732558_g101340_i0	1	0	0	1	0	0	0	2	0	0	0	0	0	1	0	0	K01681
NODE_102411_length_215_cov_1.674419_g101361_i0	1	1	0	0	0	0	2	0	0	0	0	0	0	0	0	0	K03088
NODE_102418_length_215_cov_1.674419_g101368_i0	0	0	0	1	0	0	1	0	0	0	0	0	0	1	0	0	K02838
NODE_102421_length_215_cov_1.674419_g101371_i0	0	0	0	0	0	0	1	2	0	0	0	0	0	0	0	0	K00197
NODE_102423_length_215_cov_1.674419_g101373_i0	0	0	0	1	0	0	0	1	0	0	0	0	1	0	0	0	K03738
NODE_102426_length_215_cov_1.674419_g101376_i0	0	0	0	0	1	0	0	0	0	0	0	0	1	1	0	0	K02035
NODE_102439_length_215_cov_1.674419_g101389_i0	0	0	0	0	0	0	0	0	0	0	0	1	0	0	1	1	K03388
NODE_102441_length_215_cov_1.674419_g101391_i0	0	0	0	0	0	0	3	0	0	0	0	0	0	0	0	0	K00626
NODE_10246_length_511_cov_21.876068_g9259_i0	0	0	0	0	0	115	0	0	0	0	0	0	0	0	0	0	K02967
NODE_102464_length_215_cov_1.674419_g101414_i0	3	1	0	0	0	0	0	0	0	0	0	0	0	0	0	0	K03413
NODE_102467_length_215_cov_1.674419_g101417_i0	2	0	0	0	1	0	0	0	0	0	0	0	0	0	0	0	K02601
NODE_102492_length_215_cov_1.645349_g101442_i0	2	1	0	0	0	0	0	0	0	0	0	0	0	0	0	0	K07738
NODE_102496_length_215_cov_1.639535_g101446_i0	0	0	1	0	0	0	1	0	0	0	0	0	1	0	0	0	K15770
NODE_102521_length_215_cov_1.587209_g101471_i0	1	1	0	0	0	0	1	0	1	0	0	0	1	0	0	1	K07733
NODE_102524_length_215_cov_1.563953_g101474_i0	0	1	0	0	0	0	1	1	0	0	0	0	1	0	0	0	K10232
NODE_102526_length_215_cov_1.558140_g101476_i0	0	0	0	1	0	0	0	0	0	0	0	0	0	0	1	1	K01007
NODE_10253_length_511_cov_7.055556_g9266_i0	22	15	0	0	0	0	0	0	0	0	0	0	0	0	0	0	K00198
NODE_102534_length_215_cov_1.540698_g101484_i0	0	0	0	0	0	0	0	0	0	0	0	0	1	1	1	0	K00394
NODE_102546_length_215_cov_1.494186_g101496_i0	0	0	0	1	0	0	0	2	0	0	0	0	0	1	0	0	K07003
NODE_102559_length_215_cov_1.447674_g101509_i0	0	0	0	0	0	0	1	0	0	0	0	0	2	0	0	0	K00394
NODE_102561_length_215_cov_1.424419_g101511_i0	0	1	0	2	0	0	0	0	0	0	0	0	0	0	0	0	K01810
NODE_102563_length_215_cov_1.424419_g101513_i0	0	0	0	0	0	0	1	0	0	1	0	1	0	1	0	0	K02035
NODE_102566_length_215_cov_1.418605_g101516_i0	1	1	0	1	0	0	0	0	0	0	0	1	0	0	0	0	K02111
NODE_102578_length_215_cov_1.395349_g101528_i0	0	0	0	1	0	0	0	0	0	0	0	1	0	0	0	1	K04043
NODE_102583_length_215_cov_1.395349_g101533_i0	0	3	0	0	0	0	0	0	0	0	0	0	0	0	0	0	K02454
NODE_102585_length_215_cov_1.395349_g101535_i0	0	0	1	0	1	0	0	0	0	0	0	0	1	0	0	0	K03738
NODE_102595_length_215_cov_1.395349_g101545_i0	1	2	0	0	0	0	0	0	0	0	0	0	1	0	0	0	K00197
NODE_102600_length_215_cov_1.383721_g101550_i0	0	0	0	0	0	2	2	1	1	0	0	1	0	0	0	0	K14138
NODE_102602_length_215_cov_1.383721_g101552_i0	2	1	0	0	0	0	0	0	0	0	0	0	0	0	0	0	K01624
NODE_102610_length_215_cov_1.372093_g101560_i0	0	0	0	0	1	0	0	1	0	1	0	0	0	0	0	0	K00052
NODE_102614_length_215_cov_1.366279_g101564_i0	2	1	0	0	0	0	0	0	0	0	0	0	0	0	0	0	K06891
NODE_102632_length_215_cov_1.296512_g101582_i0	1	2	0	0	0	0	0	0	0	0	0	0	0	0	0	0	K03111
NODE_102635_length_215_cov_1.279070_g101585_i0	0	0	0	1	0	2	1	0	0	0	0	0	0	0	0	2	K02035
NODE_102637_length_215_cov_1.261628_g101587_i0	0	0	0	1	0	0	1	0	0	0	1	0	0	0	0	0	K10236
NODE_10265_length_511_cov_3.059829_g9278_i0	1	2	0	0	1	2	4	8	0	0	0	0	1	0	1	1	K02274
NODE_102654_length_215_cov_1.162791_g101604_i0	1	0	0	0	0	0	0	0	0	0	0	0	1	2	0	0	K17321
NODE_102655_length_215_cov_1.162791_g101605_i0	1	1	0	1	0	0	0	0	0	0	0	0	0	0	0	0	K17222
NODE_102656_length_215_cov_1.156977_g101606_i0	0	0	0	1	0	0	0	0	0	0	0	0	0	1	0	1	K06861
NODE_102658_length_215_cov_1.151163_g101608_i0	0	0	0	0	0	0	0	0	1	0	0	0	1	0	1	0	K02437
NODE_102662_length_215_cov_1.145349_g101612_i0	0	0	1	0	0	1	0	0	0	0	0	0	0	0	0	1	K00928
NODE_102663_length_215_cov_1.145349_g101613_i0	0	1	2	0	0	0	1	0	1	0	0	0	0	0	1	0	K03738
NODE_102665_length_215_cov_1.139535_g101615_i0	0	0	0	0	0	0	2	1	0	0	0	0	0	0	0	0	K13628
NODE_102667_length_215_cov_1.133721_g101617_i0	0	1	0	1	0	0	0	0	0	1	0	0	0	0	1	0	K02055
NODE_102668_length_215_cov_1.122093_g101618_i0	0	0	0	0	0	0	1	0	0	0	0	1	1	0	0	0	K07466
NODE_102675_length_215_cov_1.116279_g101625_i0	0	0	0	0	0	0	0	0	0	0	0	0	2	1	0	0	K02027
NODE_102693_length_215_cov_1.116279_g101643_i0	1	0	0	0	0	0	0	0	1	0	0	0	0	0	0	0	K01130
NODE_102704_length_215_cov_1.116279_g101654_i0	0	0	0	0	0	0	0	0	2	0	0	0	0	0	0	0	K00338
NODE_102709_length_215_cov_1.116279_g101659_i0	0	0	1	0	0	0	0	0	0	0	0	0	0	1	0	0	K06990
NODE_102731_length_215_cov_1.116279_g101681_i0	0	0	0	0	0	0	0	1	0	0	0	1	0	0	0	0	K00986
NODE_102740_length_215_cov_1.116279_g101690_i0	0	0	0	0	0	0	0	0	0	0	0	0	0	0	1	1	K07306
NODE_102746_length_215_cov_1.116279_g101696_i0	0	0	0	0	0	0	0	0	0	0	1	0	0	1	0	0	K02406
NODE_102762_length_215_cov_1.116279_g101712_i0	1	0	0	0	0	0	1	0	0	0	0	0	0	0	0	0	K00226
NODE_102768_length_215_cov_1.116279_g101718_i0	0	0	0	0	1	0	0	0	0	0	0	0	0	0	1	1	K00394
NODE_102777_length_215_cov_1.116279_g101727_i0	0	0	0	0	0	0	0	0	0	0	0	0	0	0	2	0	K00395
NODE_102779_length_215_cov_1.116279_g101729_i0	0	2	0	0	0	0	0	0	0	0	0	0	0	0	0	0	K04077
NODE_102782_length_215_cov_1.116279_g101732_i0	0	0	0	0	0	0	0	0	0	2	0	0	0	0	0	0	K03704
NODE_102783_length_215_cov_1.116279_g101733_i0	0	0	1	1	0	0	0	0	0	0	0	0	0	0	0	0	K12267
NODE_102787_length_215_cov_1.116279_g101737_i0	0	1	1	0	0	0	0	0	0	0	0	0	0	0	0	0	K05878
NODE_102791_length_215_cov_1.116279_g101741_i0	0	2	0	0	0	0	0	0	0	0	0	0	0	0	0	0	K04085
NODE_102798_length_215_cov_1.116279_g101748_i0	0	0	0	0	2	0	0	0	0	0	0	0	0	0	0	0	K11181
NODE_102799_length_215_cov_1.116279_g101749_i0	0	0	0	2	0	0	0	1	0	0	0	0	0	0	0	0	K11181
NODE_102800_length_215_cov_1.116279_g101750_i0	0	0	0	0	0	0	0	0	0	0	0	0	1	0	1	0	K00986
NODE_102802_length_215_cov_1.116279_g101752_i0	0	0	0	0	0	0	0	0	0	1	0	1	0	0	0	0	K00975
NODE_102805_length_215_cov_1.116279_g101755_i0	2	0	0	0	0	0	0	0	0	0	0	0	0	0	0	0	K09013
NODE_102815_length_215_cov_1.116279_g101765_i0	0	0	1	0	0	0	0	1	0	0	0	0	0	0	0	0	K02027
NODE_102816_length_215_cov_1.116279_g101766_i0	0	0	0	0	0	0	0	0	0	0	0	0	1	1	0	0	K04069
NODE_102817_length_215_cov_1.116279_g101767_i0	0	0	0	0	2	0	0	1	0	0	0	0	0	0	0	0	K04078
NODE_102820_length_215_cov_1.116279_g101770_i0	0	0	1	1	0	0	0	0	0	0	0	0	0	0	0	0	K02945
NODE_102821_length_215_cov_1.116279_g101771_i0	0	0	0	0	0	0	1	1	0	0	0	0	0	0	0	0	K01251
NODE_102831_length_215_cov_1.116279_g101781_i0	0	0	0	0	0	0	0	2	0	0	0	0	0	0	0	0	K07306
NODE_102833_length_215_cov_1.116279_g101783_i0	1	0	0	0	0	0	0	0	0	1	0	0	0	0	0	0	K02003
NODE_102837_length_215_cov_1.116279_g101787_i0	2	0	0	0	0	0	0	0	0	0	0	0	0	0	0	0	K03696
NODE_102839_length_215_cov_1.116279_g101789_i0	1	0	0	0	0	0	0	0	0	1	0	0	0	0	0	0	K00001
NODE_102840_length_215_cov_1.116279_g101790_i0	0	0	2	0	0	0	0	0	0	0	0	0	0	0	0	0	K02935
NODE_102859_length_215_cov_1.110465_g101809_i0	0	0	0	0	0	0	2	0	0	0	0	0	0	0	1	0	K05832
NODE_102867_length_215_cov_1.098837_g101817_i0	0	0	0	2	0	0	0	0	0	0	0	0	0	0	0	1	K15770
NODE_102879_length_215_cov_1.081395_g101829_i0	0	0	0	0	0	0	1	1	0	0	0	0	0	0	0	0	K16264
NODE_102893_length_215_cov_1.058140_g101843_i0	0	1	0	0	0	0	0	0	0	0	0	0	0	0	0	1	K00338
NODE_102897_length_215_cov_1.052326_g101847_i0	0	0	0	0	0	0	0	2	0	0	0	0	0	0	0	0	K02703
NODE_102901_length_215_cov_1.040698_g101851_i0	0	0	0	1	0	0	0	0	0	0	0	0	0	0	1	0	K00239
NODE_102908_length_215_cov_1.011628_g101858_i0	1	0	0	0	0	0	0	0	0	0	0	0	0	0	0	1	K00548
NODE_10291_length_510_cov_6.331906_g9303_i0	30	10	0	4	0	0	0	1	1	1	0	0	0	2	1	1	K04077
NODE_10291_length_510_cov_6.331906_g9303_i0	30	10	0	4	0	0	0	1	1	1	0	0	0	2	1	1	K04078
NODE_102923_length_215_cov_0.953488_g101873_i0	0	0	0	2	0	0	0	0	0	0	0	0	0	0	1	0	K01338
NODE_102925_length_215_cov_0.953488_g101875_i0	1	0	0	0	0	0	0	0	0	0	0	0	0	0	1	0	K10112
NODE_102932_length_215_cov_0.936047_g101882_i0	0	0	1	0	0	0	0	0	0	0	0	0	0	1	0	0	K00283
NODE_102935_length_215_cov_0.906977_g101885_i0	0	0	0	0	0	0	0	0	0	0	0	0	1	0	0	1	K07315
NODE_102938_length_215_cov_0.889535_g101888_i0	0	0	0	0	0	0	0	0	0	0	0	0	1	0	0	1	K02118
NODE_102939_length_215_cov_0.883721_g101889_i0	0	0	0	0	1	0	0	0	0	0	0	0	0	1	0	0	K02996
NODE_102955_length_215_cov_0.837209_g101905_i0	0	0	0	0	0	0	0	0	0	1	0	1	0	0	0	0	K02035
NODE_102958_length_215_cov_0.837209_g101908_i0	0	0	0	2	0	0	0	0	0	0	0	0	0	1	0	0	K02913
NODE_102959_length_215_cov_0.837209_g101909_i0	0	0	0	2	0	0	0	0	0	0	0	0	0	0	0	0	K00789
NODE_102964_length_215_cov_0.837209_g101914_i0	0	0	0	0	0	0	0	0	0	0	1	0	0	1	0	0	K03530
NODE_102967_length_215_cov_0.825581_g101917_i0	0	0	0	0	0	0	0	0	0	2	0	0	0	0	0	0	K00450
NODE_10299_length_510_cov_4.800857_g9311_i0	0	0	0	0	0	25	0	0	0	0	0	0	0	0	0	0	K01537
NODE_1031_length_1230_cov_7.910699_g837_i0	0	1	0	1	2	0	14	85	0	0	1	0	0	0	0	0	K01312
NODE_10336_length_509_cov_7.939914_g9348_i0	3	4	0	1	0	2	1	3	3	6	2	4	10	8	4	0	K13993
NODE_103366_length_214_cov_4.666667_g102316_i0	0	0	0	0	0	0	0	0	7	2	0	0	0	0	0	0	K00394
NODE_103374_length_214_cov_4.508772_g102324_i0	0	0	1	0	0	0	0	0	0	0	0	3	0	0	0	3	K13993
NODE_103378_length_214_cov_4.491228_g102328_i0	4	4	0	0	0	0	0	0	0	0	0	0	0	0	0	0	K01736
NODE_103399_length_214_cov_4.192982_g102349_i0	0	0	0	0	0	7	0	0	0	0	0	0	0	0	0	0	K05592
NODE_10342_length_509_cov_3.291845_g9354_i0	0	0	0	0	0	1	5	11	0	0	0	0	1	0	2	1	K01312
NODE_103426_length_214_cov_3.900585_g102376_i0	0	1	1	0	0	1	0	2	0	0	1	0	2	0	2	0	K02035
NODE_103434_length_214_cov_3.789474_g102384_i0	1	0	0	0	0	0	0	0	0	0	0	0	0	0	0	6	K02650
NODE_103441_length_214_cov_3.649123_g102391_i0	0	0	0	0	1	0	1	0	1	0	0	1	0	1	0	2	K13993
NODE_103464_length_214_cov_3.426901_g102414_i0	1	0	0	0	0	0	1	1	0	1	0	0	2	1	0	0	K01938
NODE_103466_length_214_cov_3.403509_g102416_i0	1	0	2	2	0	0	2	0	0	0	1	2	0	0	0	0	K02035
NODE_103475_length_214_cov_3.362573_g102425_i0	0	0	1	0	0	0	1	1	0	0	0	0	0	2	1	0	K06910
NODE_10349_length_508_cov_616.200000_g9361_i0	15	17	1	11	16	23	66	54	21	19	23	50	14	8	4	28	K13993
NODE_103502_length_214_cov_3.187135_g102452_i0	0	0	0	0	0	6	0	0	0	0	0	0	0	0	0	0	K00789
NODE_103526_length_214_cov_2.994152_g102476_i0	0	0	0	0	0	1	0	0	0	0	0	4	1	0	1	0	K03517
NODE_103529_length_214_cov_2.947368_g102479_i0	0	0	1	0	0	1	0	0	1	0	0	1	0	1	1	0	K00948
NODE_103538_length_214_cov_2.853801_g102488_i0	1	0	0	0	0	0	4	1	0	0	0	0	1	1	0	0	K05919
NODE_103550_length_214_cov_2.807018_g102500_i0	2	0	0	3	0	0	0	0	0	0	0	0	0	0	0	0	K07235
NODE_103572_length_214_cov_2.719298_g102522_i0	0	0	0	0	0	1	0	1	1	0	0	1	1	1	0	0	K07403
NODE_103585_length_214_cov_2.654971_g102535_i0	4	2	0	2	0	0	1	0	0	0	0	0	0	1	0	0	K11179
NODE_103602_length_214_cov_2.573099_g102552_i0	1	0	0	0	0	1	4	1	0	0	0	0	1	1	0	0	K02529
NODE_103604_length_214_cov_2.543860_g102554_i0	0	2	2	2	0	0	0	2	0	1	0	1	1	0	0	1	K10200
NODE_103621_length_214_cov_2.485380_g102571_i0	0	0	0	0	1	0	1	2	0	0	0	0	0	0	0	1	K10112
NODE_10364_length_508_cov_17.105376_g9376_i0	5	4	5	1	1	0	7	4	14	7	8	53	2	3	0	3	K13993
NODE_103679_length_214_cov_2.245614_g102629_i0	4	0	0	0	0	0	0	0	0	0	0	0	0	0	0	0	K01902
NODE_103692_length_214_cov_2.245614_g102642_i0	0	0	0	0	0	2	0	0	0	1	0	0	0	0	1	0	K19055
NODE_103698_length_214_cov_2.233918_g102648_i0	0	0	0	0	0	0	0	0	0	0	0	0	0	2	1	1	K02274
NODE_103701_length_214_cov_2.222222_g102651_i0	4	0	0	0	0	0	0	0	0	0	0	0	0	0	0	0	K00395
NODE_103704_length_214_cov_2.204678_g102654_i0	0	5	0	0	0	0	0	0	0	0	0	0	0	0	0	0	K01889
NODE_103725_length_214_cov_2.146199_g102675_i0	0	0	3	0	0	0	0	0	0	0	0	0	0	1	0	1	K13993
NODE_103750_length_214_cov_2.040936_g102700_i0	1	0	0	1	2	0	2	1	0	1	0	0	0	1	0	1	K00123
NODE_103767_length_214_cov_1.982456_g102717_i0	0	0	0	0	1	0	2	1	0	1	0	0	0	0	0	0	K10232
NODE_103775_length_214_cov_1.964912_g102725_i0	1	3	0	0	0	0	0	0	0	0	0	0	0	0	0	0	K13993
NODE_103781_length_214_cov_1.964912_g102731_i0	0	0	0	4	0	0	0	0	0	1	0	0	0	0	0	0	K01601
NODE_103783_length_214_cov_1.964912_g102733_i0	2	1	0	0	0	0	0	0	0	0	0	2	0	1	0	0	K14128
NODE_103793_length_214_cov_1.964912_g102743_i0	2	2	0	0	0	0	0	0	0	0	0	0	0	0	0	0	K03609
NODE_103807_length_214_cov_1.941520_g102757_i0	0	1	0	1	0	1	0	1	0	0	0	1	1	1	0	0	K00394
NODE_103812_length_214_cov_1.929825_g102762_i0	0	1	0	0	0	0	0	1	0	1	0	0	1	3	0	0	K02996
NODE_103823_length_214_cov_1.906433_g102773_i0	0	0	0	0	0	0	0	0	3	1	0	0	0	0	0	0	K07236
NODE_103825_length_214_cov_1.894737_g102775_i0	0	0	0	0	0	0	2	2	0	0	0	1	0	0	0	1	K00197
NODE_103851_length_214_cov_1.783626_g102801_i0	1	0	0	0	0	1	1	0	0	0	1	0	0	0	0	2	K00395
NODE_103857_length_214_cov_1.748538_g102807_i0	0	0	0	0	1	0	0	1	0	0	0	0	1	1	0	0	K03738
NODE_103858_length_214_cov_1.742690_g102808_i0	0	0	3	0	0	0	0	0	0	0	0	0	0	0	0	0	K00394
NODE_103873_length_214_cov_1.684211_g102823_i0	0	0	3	1	0	0	0	0	0	0	0	0	0	0	0	0	K03737
NODE_103874_length_214_cov_1.684211_g102824_i0	1	1	0	1	0	0	0	0	0	0	0	0	0	0	0	0	K03695
NODE_103878_length_214_cov_1.684211_g102828_i0	1	2	0	0	0	0	0	0	0	0	0	0	0	0	0	0	K04077
NODE_103887_length_214_cov_1.684211_g102837_i0	2	0	0	0	0	0	0	1	0	0	0	0	0	0	0	0	K03696
NODE_103908_length_214_cov_1.684211_g102858_i0	0	0	0	0	0	0	0	0	0	0	0	0	1	2	0	0	K13993
NODE_10393_length_508_cov_2.890323_g9404_i0	0	0	0	0	1	2	4	2	0	0	5	1	0	0	0	0	K19055
NODE_103931_length_214_cov_1.678363_g102881_i0	1	2	0	0	0	0	0	0	0	0	0	0	0	0	0	0	K03981
NODE_10394_length_508_cov_2.877419_g9405_i0	1	2	3	3	0	1	4	3	1	1	0	1	2	1	5	1	K14083
NODE_103944_length_214_cov_1.666667_g102894_i0	0	0	0	1	0	0	1	1	0	0	0	0	0	0	1	2	K03086
NODE_103950_length_214_cov_1.666667_g102900_i0	1	0	0	0	0	0	0	1	0	0	0	0	2	1	0	0	K08770
NODE_103964_length_214_cov_1.637427_g102914_i0	0	0	0	0	2	0	1	0	0	0	0	1	0	0	0	1	K13993
NODE_103966_length_214_cov_1.631579_g102916_i0	0	0	0	2	0	0	1	0	0	0	0	0	1	1	0	0	K13993
NODE_103972_length_214_cov_1.625731_g102922_i0	1	0	1	0	0	0	0	0	0	0	0	1	1	0	0	0	K10546
NODE_103976_length_214_cov_1.619883_g102926_i0	0	0	1	1	0	0	0	0	0	0	0	0	0	1	0	0	K10823
NODE_10399_length_508_cov_2.539785_g9410_i0	8	3	0	0	0	0	0	0	0	1	0	0	0	0	0	0	K02988
NODE_103990_length_214_cov_1.573099_g102940_i0	3	1	0	0	0	0	0	0	0	0	0	0	0	0	0	0	K04043
NODE_103997_length_214_cov_1.555556_g102947_i0	2	0	0	0	0	0	0	1	0	0	0	0	1	0	2	0	K07080
NODE_103998_length_214_cov_1.549708_g102948_i0	0	0	0	0	0	0	0	1	0	0	0	0	0	0	2	0	K00507
NODE_104000_length_214_cov_1.543860_g102950_i0	0	0	0	0	0	0	1	0	0	0	0	0	0	1	0	1	K06001
NODE_104001_length_214_cov_1.543860_g102951_i0	0	0	1	0	0	0	1	1	1	0	0	0	2	0	0	0	K01007
NODE_104005_length_214_cov_1.532164_g102955_i0	1	0	2	0	0	0	0	0	0	0	1	0	1	0	0	0	K12368
NODE_104015_length_214_cov_1.485380_g102965_i0	2	1	0	0	0	0	0	0	0	0	0	0	0	0	0	0	K02591
NODE_104017_length_214_cov_1.473684_g102967_i0	0	0	0	0	0	0	0	1	0	0	0	0	1	1	0	0	K02031
NODE_104018_length_214_cov_1.473684_g102968_i0	0	0	1	1	0	0	0	0	0	0	0	0	0	1	0	1	K06200
NODE_104022_length_214_cov_1.461988_g102972_i0	0	0	0	0	0	0	1	0	0	0	0	0	0	0	1	2	K14393
NODE_104025_length_214_cov_1.456140_g102975_i0	0	0	1	0	0	1	0	0	0	0	0	0	0	0	0	1	K00324
NODE_104027_length_214_cov_1.450292_g102977_i0	1	0	1	0	0	0	0	0	0	0	0	0	0	0	0	1	K17315
NODE_104031_length_214_cov_1.450292_g102981_i0	0	1	0	0	0	0	0	0	0	0	0	0	0	0	1	1	K13993
NODE_104040_length_214_cov_1.409357_g102990_i0	0	1	1	0	0	1	0	0	0	0	0	0	0	0	0	0	K00518
NODE_104042_length_214_cov_1.403509_g102992_i0	0	0	0	0	0	0	3	0	0	0	0	0	0	0	0	0	K02867
NODE_104044_length_214_cov_1.403509_g102994_i0	2	1	0	0	0	0	0	0	0	0	0	0	0	0	0	0	K01961
NODE_104059_length_214_cov_1.403509_g103009_i0	0	1	0	0	0	0	1	1	0	0	0	0	0	0	0	0	K07275
NODE_104062_length_214_cov_1.403509_g103012_i0	0	0	0	0	1	2	0	0	0	0	0	0	0	0	0	0	K02639
NODE_104065_length_214_cov_1.403509_g103015_i0	0	0	0	2	0	0	0	0	0	1	0	0	0	0	0	0	K03286
NODE_104071_length_214_cov_1.403509_g103021_i0	0	0	0	0	0	0	0	0	0	0	0	3	0	0	0	0	K05580
NODE_104083_length_214_cov_1.403509_g103033_i0	2	0	0	0	0	0	0	1	0	0	0	0	0	0	0	0	K09970
NODE_104088_length_214_cov_1.397661_g103038_i0	0	0	0	5	0	0	0	0	0	0	0	0	0	0	0	0	K01601
NODE_104090_length_214_cov_1.397661_g103040_i0	0	0	0	0	0	1	1	0	0	0	0	0	0	0	0	1	K01938
NODE_1041_length_1227_cov_7.624155_g847_i0	63	35	0	0	0	0	0	0	0	0	0	0	0	0	0	0	K03386
NODE_1041_length_1227_cov_7.624155_g847_i0	63	35	0	0	0	0	0	0	0	0	0	0	0	0	0	0	K05919
NODE_1041_length_1227_cov_7.624155_g847_i0	63	35	0	0	0	0	0	0	0	0	0	0	0	0	0	0	K05297
NODE_104108_length_214_cov_1.345029_g103058_i0	1	1	0	0	0	0	0	0	0	0	0	0	0	0	0	1	K02650
NODE_104114_length_214_cov_1.321637_g103064_i0	0	1	0	0	0	0	0	0	0	0	0	1	2	0	0	0	K03704
NODE_104115_length_214_cov_1.321637_g103065_i0	1	0	0	0	0	0	0	2	0	0	0	0	0	0	0	0	K15023
NODE_104129_length_214_cov_1.280702_g103079_i0	0	0	0	2	0	0	0	1	0	0	0	0	1	0	1	0	K01358
NODE_104131_length_214_cov_1.269006_g103081_i0	0	0	1	0	0	0	0	1	2	0	0	0	1	0	0	0	K02035
NODE_104137_length_214_cov_1.251462_g103087_i0	0	0	0	1	0	1	0	0	0	0	0	0	0	1	0	0	K00123
NODE_104148_length_214_cov_1.216374_g103098_i0	2	1	0	0	0	0	0	0	0	0	0	0	0	0	0	0	K09815
NODE_104154_length_214_cov_1.181287_g103104_i0	0	0	5	0	0	0	0	0	0	0	0	0	0	0	0	0	K00864
NODE_104164_length_214_cov_1.122807_g103114_i0	1	0	1	0	0	0	0	0	0	0	0	0	0	0	0	0	K03089
NODE_104167_length_214_cov_1.122807_g103117_i0	0	0	0	0	1	0	0	0	0	0	0	0	0	1	0	0	K02058
NODE_104170_length_214_cov_1.122807_g103120_i0	1	0	1	0	0	0	0	0	0	0	0	0	0	0	0	0	K02035
NODE_104182_length_214_cov_1.122807_g103132_i0	0	0	0	0	0	0	0	0	0	0	0	0	0	0	2	0	K02358
NODE_104191_length_214_cov_1.122807_g103141_i0	0	0	0	0	0	0	0	0	0	0	0	0	1	1	0	0	K02012
NODE_104195_length_214_cov_1.122807_g103145_i0	1	1	0	0	0	0	0	0	0	0	0	0	0	0	0	0	K00198
NODE_104201_length_214_cov_1.122807_g103151_i0	0	0	0	0	0	0	0	1	0	0	0	0	1	0	1	0	K15580
NODE_104202_length_214_cov_1.122807_g103152_i0	0	0	0	0	0	0	0	0	0	0	0	0	0	0	1	1	K02982
NODE_104204_length_214_cov_1.122807_g103154_i0	2	0	0	0	0	0	0	0	0	0	0	0	0	0	0	0	K01915
NODE_104206_length_214_cov_1.122807_g103156_i0	0	0	0	0	0	1	0	0	0	0	0	0	0	2	1	0	K00198
NODE_104209_length_214_cov_1.122807_g103159_i0	0	2	0	0	0	0	0	0	0	0	0	0	0	0	0	0	K03590
NODE_104220_length_214_cov_1.122807_g103170_i0	0	0	0	0	0	0	0	0	0	0	0	0	2	0	0	0	K02669
NODE_104229_length_214_cov_1.122807_g103179_i0	0	0	0	1	0	0	0	0	0	1	0	0	0	0	0	0	K02282
NODE_104237_length_214_cov_1.122807_g103187_i0	0	0	0	0	0	0	0	0	0	0	0	0	1	1	0	0	K02003
NODE_104249_length_214_cov_1.122807_g103199_i0	0	0	1	0	0	0	0	0	0	0	0	2	0	0	0	0	K01999
NODE_104258_length_214_cov_1.122807_g103208_i0	0	2	0	0	0	0	0	0	0	0	0	0	0	0	0	0	K00948
NODE_104261_length_214_cov_1.122807_g103211_i0	0	0	0	0	0	1	0	0	0	0	0	0	0	1	0	0	K19355
NODE_104273_length_214_cov_1.122807_g103223_i0	0	0	0	0	1	0	0	0	0	0	0	0	0	0	0	1	K17229
NODE_104278_length_214_cov_1.122807_g103228_i0	0	0	0	0	0	0	0	1	0	0	0	0	1	0	0	0	K01999
NODE_104284_length_214_cov_1.122807_g103234_i0	0	0	0	0	0	0	0	0	0	0	0	1	1	0	0	0	K07004
NODE_104285_length_214_cov_1.122807_g103235_i0	2	0	0	0	0	0	0	0	0	0	0	0	0	0	0	0	K04043
NODE_104288_length_214_cov_1.122807_g103238_i0	0	0	1	0	0	0	1	0	0	0	0	0	0	0	0	0	K06973
NODE_104293_length_214_cov_1.122807_g103243_i0	0	0	0	0	0	0	0	0	0	0	0	0	0	0	1	1	K03286
NODE_104305_length_214_cov_1.122807_g103255_i0	0	0	0	0	0	0	0	0	0	0	0	0	0	2	0	0	K02406
NODE_104315_length_214_cov_1.122807_g103265_i0	0	0	0	0	0	0	0	0	2	0	0	0	0	0	0	0	K04748
NODE_104318_length_214_cov_1.122807_g103268_i0	0	0	1	0	0	0	1	0	0	0	0	0	0	0	0	0	K00198
NODE_104320_length_214_cov_1.122807_g103270_i0	0	0	0	0	0	0	0	0	0	0	0	0	0	0	0	2	K00927
NODE_104343_length_214_cov_1.111111_g103293_i0	1	0	0	0	0	0	1	0	0	0	0	0	0	0	0	0	K06894
NODE_104349_length_214_cov_1.111111_g103299_i0	0	0	0	0	0	0	2	0	0	0	0	0	0	0	0	0	K13993
NODE_104352_length_214_cov_1.105263_g103302_i0	0	0	1	1	0	0	0	0	0	0	0	0	1	0	0	0	K02315
NODE_104356_length_214_cov_1.105263_g103306_i0	0	0	1	0	0	0	0	1	0	0	0	0	0	0	0	0	K07114
NODE_104358_length_214_cov_1.099415_g103308_i0	0	0	2	0	0	0	0	1	0	0	0	0	0	0	0	0	K10552
NODE_104367_length_214_cov_1.087719_g103317_i0	0	0	0	0	0	0	0	0	0	0	0	1	0	0	0	0	K03388
NODE_104368_length_214_cov_1.087719_g103318_i0	1	0	0	0	0	0	0	0	0	0	0	0	0	1	0	0	K00962
NODE_104369_length_214_cov_1.087719_g103319_i0	0	0	0	1	0	0	0	0	0	0	0	0	0	0	0	1	K00384
NODE_104387_length_214_cov_1.046784_g103337_i0	0	0	0	0	1	0	0	0	0	0	0	0	0	0	1	0	K04043
NODE_104388_length_214_cov_1.046784_g103338_i0	1	0	0	0	0	1	0	0	0	0	0	0	0	0	0	1	K06324
NODE_104390_length_214_cov_1.040936_g103340_i0	0	0	0	0	0	0	1	1	0	0	0	0	0	0	0	0	K15358
NODE_104394_length_214_cov_1.029240_g103344_i0	0	0	0	0	0	0	0	2	0	0	0	0	0	0	0	0	K00330
NODE_104396_length_214_cov_1.029240_g103346_i0	1	0	0	1	0	0	0	0	1	0	0	0	0	0	0	0	K04480
NODE_104402_length_214_cov_0.994152_g103352_i0	0	1	0	0	1	0	0	0	0	0	0	0	0	0	0	0	K02669
NODE_104403_length_214_cov_0.988304_g103353_i0	1	0	1	1	0	0	0	0	0	0	0	0	0	0	0	0	K04077
NODE_104425_length_214_cov_0.900585_g103375_i0	0	0	0	2	0	0	0	0	0	0	0	0	0	0	0	0	K02217
NODE_104427_length_214_cov_0.871345_g103377_i0	0	0	0	0	0	0	0	0	1	0	0	0	1	0	0	0	K00170
NODE_10443_length_507_cov_3.058190_g9454_i0	0	0	8	4	1	1	2	4	0	0	1	4	4	0	2	2	K01785
NODE_104435_length_214_cov_0.842105_g103385_i0	0	0	0	1	0	0	0	0	0	0	0	0	0	1	0	0	K13993
NODE_104442_length_214_cov_0.842105_g103392_i0	0	0	0	1	0	0	0	0	0	0	0	0	0	0	1	0	K01601
NODE_104448_length_214_cov_0.842105_g103398_i0	0	0	0	2	0	0	0	0	0	0	0	0	0	0	0	0	K01895
NODE_104450_length_214_cov_0.842105_g103400_i0	1	1	0	0	0	0	0	0	0	0	0	0	0	0	0	0	K04078
NODE_104453_length_214_cov_0.842105_g103403_i0	1	1	0	0	0	0	0	0	0	0	0	0	0	0	0	0	K01886
NODE_10456_length_506_cov_73.460043_g9466_i0	3	9	4	28	2	8	10	5	23	17	31	57	16	25	2	6	K13993
NODE_104630_length_213_cov_11.058824_g103580_i0	0	0	0	0	0	2	2	1	0	1	0	0	1	5	0	0	K01601
NODE_104711_length_213_cov_7.258824_g103661_i0	0	0	0	0	0	0	0	0	0	0	0	0	2	12	0	0	K02109
NODE_10475_length_506_cov_4.211663_g9484_i0	5	4	8	19	1	3	4	4	3	2	2	6	5	8	2	2	K03782
NODE_10479_length_506_cov_3.643629_g9488_i0	1	1	0	0	1	0	5	5	0	1	0	1	1	1	5	2	K08295
NODE_10482_length_506_cov_3.520518_g9491_i0	3	4	1	22	1	2	3	1	0	1	0	1	1	2	1	0	K04077
NODE_104826_length_213_cov_4.994118_g103776_i0	0	0	0	0	0	10	0	0	0	0	0	0	0	0	0	0	K00261
NODE_104827_length_213_cov_4.976471_g103777_i0	1	1	0	0	0	2	1	0	0	0	0	3	1	0	2	0	K03798
NODE_104897_length_213_cov_3.917647_g103847_i0	1	0	0	2	2	0	0	3	0	0	2	0	0	0	2	0	K01999
NODE_104933_length_213_cov_3.452941_g103883_i0	1	0	1	5	0	0	0	0	0	0	0	0	1	0	0	0	K01601
NODE_104934_length_213_cov_3.447059_g103884_i0	0	0	1	0	0	0	0	0	1	1	1	1	0	1	4	1	K07080
NODE_104944_length_213_cov_3.388235_g103894_i0	5	1	0	0	0	0	0	0	0	0	0	0	0	0	0	0	K05601
NODE_104953_length_213_cov_3.341176_g103903_i0	0	0	0	0	0	0	0	0	0	1	2	0	2	1	1	0	K17229
NODE_104973_length_213_cov_3.188235_g103923_i0	0	0	0	0	0	0	0	0	0	0	0	0	0	0	6	0	K01895
NODE_104977_length_213_cov_3.158824_g103927_i0	6	1	0	0	0	0	0	0	0	0	0	0	0	0	0	0	K01703
NODE_104991_length_213_cov_3.100000_g103941_i0	0	0	0	0	0	0	0	0	0	0	0	0	0	5	0	0	K00412
NODE_1050_length_1223_cov_9.250000_g853_i0	2	4	11	28	2	0	6	2	3	2	3	2	5	32	22	14	K05376
NODE_1050_length_1223_cov_9.250000_g853_i0	2	4	11	28	2	0	6	2	3	2	3	2	5	32	22	14	K05377
NODE_10500_length_505_cov_55.694805_g9509_i0	8	10	0	3	6	8	3	17	3	14	1	2	7	74	21	8	K01601
NODE_105001_length_213_cov_3.041176_g103951_i0	0	0	0	0	0	2	0	1	0	0	0	0	1	1	0	1	K10117
NODE_105017_length_213_cov_2.852941_g103967_i0	6	0	0	0	0	0	0	0	0	0	0	0	0	0	0	0	K04771
NODE_105031_length_213_cov_2.823529_g103981_i0	0	0	0	1	0	0	1	0	0	0	0	0	1	0	1	1	K01999
NODE_10505_length_505_cov_29.777056_g9514_i0	3	0	0	2	0	1	8	5	3	5	0	0	3	16	6	3	K01601
NODE_105086_length_213_cov_2.488235_g104036_i0	0	0	0	0	0	0	0	1	0	0	0	0	1	3	0	0	K02035
NODE_105090_length_213_cov_2.470588_g104040_i0	3	2	0	0	0	0	0	0	0	0	0	0	0	0	0	0	K04077
NODE_10511_length_505_cov_8.748918_g9520_i0	8	3	5	4	0	1	1	0	5	2	1	13	3	4	1	2	K13993
NODE_105111_length_213_cov_2.329412_g104061_i0	0	0	0	9	0	0	0	0	0	1	0	0	0	0	1	0	K11180
NODE_105127_length_213_cov_2.258824_g104077_i0	2	2	0	0	0	0	0	0	0	0	0	0	0	0	0	0	K19954
NODE_105158_length_213_cov_2.241176_g104108_i0	0	0	0	0	1	0	0	1	0	0	1	1	0	0	0	0	K03738
NODE_105161_length_213_cov_2.229412_g104111_i0	0	0	0	0	0	1	1	1	1	0	0	0	0	1	0	0	K10236
NODE_10518_length_505_cov_5.480519_g9526_i0	0	0	0	0	0	29	0	0	0	0	0	0	0	0	0	0	K02996
NODE_105183_length_213_cov_2.135294_g104133_i0	0	0	1	0	0	0	0	0	0	0	1	0	0	0	1	1	K09969
NODE_105189_length_213_cov_2.100000_g104139_i0	0	0	0	0	0	1	0	2	0	0	0	0	0	0	0	1	K02035
NODE_105203_length_213_cov_2.035294_g104153_i0	0	3	0	0	0	0	0	0	0	0	0	1	0	0	0	0	K00194
NODE_10521_length_505_cov_4.538961_g9529_i0	0	0	0	0	2	1	0	1	1	0	0	0	6	0	11	4	K13993
NODE_105215_length_213_cov_1.994118_g104165_i0	3	0	0	0	0	0	0	0	0	0	0	1	0	0	0	0	K03041
NODE_105237_length_213_cov_1.976471_g104187_i0	0	0	0	0	0	0	4	0	0	0	0	0	0	0	0	0	K06960
NODE_105247_length_213_cov_1.929412_g104197_i0	1	0	0	2	0	0	0	0	0	1	0	0	0	0	0	0	K02003
NODE_105250_length_213_cov_1.923529_g104200_i0	0	0	0	0	0	0	0	0	0	0	0	0	0	1	0	3	K03405
NODE_105267_length_213_cov_1.847059_g104217_i0	0	0	0	0	0	0	1	0	0	0	1	0	4	1	0	0	K00394
NODE_10528_length_505_cov_3.231602_g9536_i0	6	11	0	0	0	0	0	0	1	0	0	0	0	0	0	0	K02892
NODE_10528_length_505_cov_3.231602_g9536_i0	6	11	0	0	0	0	0	0	1	0	0	0	0	0	0	0	K02926
NODE_105294_length_213_cov_1.705882_g104244_i0	2	0	0	0	0	1	0	0	0	0	0	0	0	0	0	0	K03704
NODE_10530_length_505_cov_2.963203_g9538_i0	0	0	0	2	1	1	2	0	0	0	1	3	2	2	2	3	K02035
NODE_105309_length_213_cov_1.694118_g104259_i0	2	1	0	0	0	0	0	0	0	0	0	0	0	0	0	0	K10237
NODE_105310_length_213_cov_1.694118_g104260_i0	0	0	0	4	0	0	0	0	0	0	0	0	0	0	0	0	K02406
NODE_105327_length_213_cov_1.694118_g104277_i0	0	1	0	1	0	0	0	0	0	1	0	0	0	0	0	0	K01966
NODE_105373_length_213_cov_1.682353_g104323_i0	0	0	0	0	0	0	0	0	0	0	0	0	1	1	0	1	K03427
NODE_105377_length_213_cov_1.676471_g104327_i0	1	0	0	1	0	1	1	0	0	0	0	0	2	1	0	0	K02927
NODE_105382_length_213_cov_1.670588_g104332_i0	0	0	0	0	0	0	0	0	0	0	0	0	3	0	0	0	K00626
NODE_105384_length_213_cov_1.664706_g104334_i0	0	0	0	0	0	2	0	1	0	0	0	0	0	0	0	0	K05815
NODE_105406_length_213_cov_1.611765_g104356_i0	0	0	1	0	0	0	2	0	0	0	0	0	0	0	0	0	K03086
NODE_105412_length_213_cov_1.600000_g104362_i0	0	0	0	0	0	0	1	1	0	1	0	0	0	0	0	0	K01897
NODE_105419_length_213_cov_1.594118_g104369_i0	0	0	0	0	0	0	0	0	0	0	0	1	0	0	2	0	K00666
NODE_105439_length_213_cov_1.552941_g104389_i0	1	0	0	0	0	0	0	0	1	0	0	0	0	1	0	0	K02945
NODE_105440_length_213_cov_1.552941_g104390_i0	1	0	0	0	0	0	0	0	1	0	0	0	0	0	1	0	K01903
NODE_105442_length_213_cov_1.547059_g104392_i0	1	2	0	0	0	0	0	1	0	0	0	0	0	0	1	0	K02112
NODE_105449_length_213_cov_1.511765_g104399_i0	1	2	0	0	1	0	0	0	0	0	0	0	0	0	0	1	K00394
NODE_105454_length_213_cov_1.476471_g104404_i0	2	2	0	1	0	0	0	1	0	1	0	0	0	0	1	0	K02358
NODE_105458_length_213_cov_1.435294_g104408_i0	0	0	1	0	0	0	0	1	0	0	0	0	2	1	0	0	K02035
NODE_105459_length_213_cov_1.435294_g104409_i0	0	1	0	4	0	0	0	0	2	0	0	0	1	0	0	0	K00395
NODE_105464_length_213_cov_1.429412_g104414_i0	0	0	0	0	0	0	0	1	0	0	1	0	1	0	0	0	K01130
NODE_105465_length_213_cov_1.429412_g104415_i0	0	0	0	1	0	0	0	0	1	0	0	1	0	0	1	0	K02030
NODE_105474_length_213_cov_1.411765_g104424_i0	0	0	0	1	0	0	0	0	0	2	0	0	0	0	0	0	K00394
NODE_105475_length_213_cov_1.411765_g104425_i0	0	0	0	0	0	1	0	0	0	0	0	1	1	0	0	0	K19055
NODE_105479_length_213_cov_1.411765_g104429_i0	0	0	0	0	0	0	1	0	0	0	0	0	1	1	0	0	K03796
NODE_105492_length_213_cov_1.411765_g104442_i0	0	0	0	0	0	0	0	0	0	0	0	1	0	0	1	1	K03089
NODE_105501_length_213_cov_1.411765_g104451_i0	0	0	0	0	1	0	1	0	0	0	0	0	0	0	1	0	K01999
NODE_105520_length_213_cov_1.364706_g104470_i0	0	0	0	1	0	0	1	0	0	0	0	0	0	0	1	0	K00394
NODE_105525_length_213_cov_1.341176_g104475_i0	0	0	1	0	0	0	2	0	0	0	0	0	0	0	0	0	K10546
NODE_105527_length_213_cov_1.335294_g104477_i0	0	0	1	0	0	1	0	2	0	0	0	0	0	0	0	0	K02529
NODE_105529_length_213_cov_1.323529_g104479_i0	0	0	0	0	0	0	1	0	0	0	0	1	0	0	2	0	K02031:K02032
NODE_105532_length_213_cov_1.317647_g104482_i0	3	0	0	0	0	0	0	0	0	0	0	0	0	1	0	0	K01938
NODE_105535_length_213_cov_1.305882_g104485_i0	1	0	0	0	0	0	0	0	0	0	0	0	1	1	0	0	K17227
NODE_105540_length_213_cov_1.288235_g104490_i0	0	1	0	0	0	0	0	0	0	0	0	0	1	1	0	0	K10112
NODE_105543_length_213_cov_1.270588_g104493_i0	0	0	1	1	0	0	1	0	0	0	0	0	0	0	1	0	K00394
NODE_105544_length_213_cov_1.264706_g104494_i0	0	2	0	0	0	0	0	0	0	0	0	0	1	0	0	0	K03388
NODE_105549_length_213_cov_1.235294_g104499_i0	0	0	0	0	0	0	1	0	0	0	0	0	0	1	0	0	K02454
NODE_105553_length_213_cov_1.205882_g104503_i0	0	0	0	0	0	0	0	0	0	0	0	3	0	0	0	0	K02035
NODE_105554_length_213_cov_1.205882_g104504_i0	0	0	0	0	0	0	0	1	0	0	0	0	0	1	0	0	K02274
NODE_105556_length_213_cov_1.200000_g104506_i0	1	1	1	0	0	0	0	0	0	0	0	0	0	0	0	0	K02035
NODE_105567_length_213_cov_1.170588_g104517_i0	0	0	0	0	0	0	1	1	0	0	0	0	0	1	3	0	K02440
NODE_105568_length_213_cov_1.158824_g104518_i0	2	0	0	0	0	0	0	0	0	0	0	0	0	0	0	0	K05692
NODE_105569_length_213_cov_1.152941_g104519_i0	0	0	0	0	0	2	0	1	0	0	0	0	0	0	0	1	K10112
NODE_105572_length_213_cov_1.141176_g104522_i0	0	0	0	0	1	1	0	0	0	0	0	0	0	0	0	0	K06001
NODE_105582_length_213_cov_1.129412_g104532_i0	0	1	0	0	0	0	0	0	0	0	0	0	1	0	0	0	K05601
NODE_105584_length_213_cov_1.129412_g104534_i0	0	0	0	0	0	0	0	0	0	0	0	0	2	0	0	0	K06200
NODE_105591_length_213_cov_1.129412_g104541_i0	0	0	0	1	0	0	0	1	0	0	0	0	0	0	0	0	K02032
NODE_105594_length_213_cov_1.129412_g104544_i0	0	0	0	0	0	0	0	0	0	0	0	0	0	0	0	2	K13993
NODE_105598_length_213_cov_1.129412_g104548_i0	0	0	0	0	0	0	0	0	0	0	0	1	0	1	0	0	K02775
NODE_105599_length_213_cov_1.129412_g104549_i0	0	0	0	1	0	0	0	0	0	0	0	0	0	0	0	1	K02469
NODE_105607_length_213_cov_1.129412_g104557_i0	0	0	0	0	0	0	0	2	0	0	0	0	0	0	0	0	K09969
NODE_105610_length_213_cov_1.129412_g104560_i0	0	0	0	2	0	0	0	0	0	0	0	0	0	0	0	0	K02035
NODE_105615_length_213_cov_1.129412_g104565_i0	2	0	0	0	0	0	0	0	0	0	0	0	0	0	0	0	K02948
NODE_105621_length_213_cov_1.129412_g104571_i0	0	0	0	0	0	0	1	0	0	0	0	0	1	0	0	0	K01783
NODE_105624_length_213_cov_1.129412_g104574_i0	0	0	1	1	0	0	0	0	0	0	0	0	0	0	0	0	K11180
NODE_105630_length_213_cov_1.129412_g104580_i0	0	0	0	0	0	0	0	2	0	0	0	0	0	0	0	0	K00958
NODE_105636_length_213_cov_1.129412_g104586_i0	0	2	0	0	0	0	0	0	0	0	0	0	0	0	0	0	K00963
NODE_105639_length_213_cov_1.129412_g104589_i0	1	0	0	0	0	0	0	0	0	0	0	0	0	1	0	0	K03579
NODE_105643_length_213_cov_1.129412_g104593_i0	0	0	0	0	1	0	0	0	0	0	0	0	0	0	0	1	K09969
NODE_105648_length_213_cov_1.129412_g104598_i0	0	0	1	0	0	0	0	0	0	0	0	0	0	0	1	0	K03704
NODE_105657_length_213_cov_1.129412_g104607_i0	0	1	0	0	0	0	0	0	0	0	0	0	1	0	0	0	K02035
NODE_10566_length_504_cov_8.555315_g9574_i0	1	2	0	0	3	4	7	4	0	1	1	3	4	3	16	2	K00958
NODE_105667_length_213_cov_1.129412_g104617_i0	0	0	0	0	0	0	0	0	0	0	1	0	0	1	0	0	K00383
NODE_105668_length_213_cov_1.129412_g104618_i0	0	1	0	0	0	0	0	0	0	0	0	0	0	1	0	0	K11181
NODE_105673_length_213_cov_1.129412_g104623_i0	0	0	0	0	0	0	0	1	0	0	0	0	1	0	0	0	K00194
NODE_105675_length_213_cov_1.129412_g104625_i0	0	0	0	0	0	0	1	0	0	0	0	0	0	1	0	0	K09607
NODE_105680_length_213_cov_1.129412_g104630_i0	1	0	0	0	0	0	0	0	0	0	0	1	0	0	0	0	K04087
NODE_105691_length_213_cov_1.129412_g104641_i0	0	1	0	0	0	0	2	0	0	0	0	0	0	0	0	0	K00123
NODE_105693_length_213_cov_1.129412_g104643_i0	0	0	0	0	0	0	0	0	0	1	0	0	1	0	0	0	K01733
NODE_105694_length_213_cov_1.129412_g104644_i0	0	0	0	0	0	0	0	0	0	0	0	0	0	0	0	2	K01647
NODE_105703_length_213_cov_1.129412_g104653_i0	0	0	0	0	0	1	0	0	0	0	0	0	1	0	0	0	K04077
NODE_105704_length_213_cov_1.129412_g104654_i0	0	1	0	0	0	0	0	0	0	0	0	0	1	0	0	0	K00058
NODE_105707_length_213_cov_1.129412_g104657_i0	1	0	0	0	0	0	0	1	0	0	0	0	0	0	0	0	K05515
NODE_10571_length_504_cov_6.212581_g9579_i0	0	1	2	1	0	1	3	1	1	0	1	5	2	2	0	4	K13993
NODE_105713_length_213_cov_1.129412_g104663_i0	1	0	0	1	0	0	0	0	0	0	0	0	0	0	0	0	K01007
NODE_105714_length_213_cov_1.129412_g104664_i0	0	0	0	0	0	0	1	1	0	0	0	0	0	0	0	0	K01796
NODE_105729_length_213_cov_1.129412_g104679_i0	1	1	0	0	0	0	0	0	0	0	0	0	0	0	0	0	K02992
NODE_10573_length_504_cov_5.843818_g9581_i0	1	3	0	1	1	3	7	16	0	4	0	1	5	4	5	6	K02705
NODE_105753_length_213_cov_1.129412_g104703_i0	0	0	0	0	0	0	0	0	0	0	0	0	0	1	1	0	K04077
NODE_105764_length_213_cov_1.129412_g104714_i0	0	0	1	0	0	1	1	0	0	0	0	0	0	0	0	0	K02035
NODE_105770_length_213_cov_1.129412_g104720_i0	0	0	0	0	0	0	0	0	0	0	0	0	0	0	2	0	K02864
NODE_105775_length_213_cov_1.123529_g104725_i0	0	0	0	0	0	1	0	0	0	0	0	0	0	0	1	0	K01338
NODE_105789_length_213_cov_1.117647_g104739_i0	0	0	0	0	0	1	0	0	0	0	0	0	0	0	0	1	K00426
NODE_10579_length_504_cov_4.062907_g9587_i0	0	0	0	0	0	24	0	0	0	0	0	0	0	0	0	0	K01623
NODE_105803_length_213_cov_1.100000_g104753_i0	0	0	0	0	0	0	0	1	0	0	0	0	1	0	0	0	K04043
NODE_105811_length_213_cov_1.082353_g104761_i0	0	0	0	0	0	0	1	0	0	1	0	0	0	0	0	0	K13993
NODE_105812_length_213_cov_1.082353_g104762_i0	1	1	0	0	0	0	0	0	0	0	0	0	0	0	0	0	K02036
NODE_105815_length_213_cov_1.076471_g104765_i0	0	1	0	1	0	0	0	1	0	0	0	0	0	0	0	0	K10234
NODE_105816_length_213_cov_1.076471_g104766_i0	0	0	0	0	0	0	0	0	0	0	0	0	0	1	1	0	K14138
NODE_105821_length_213_cov_1.070588_g104771_i0	0	0	1	0	0	0	0	0	0	0	0	1	0	0	0	0	K03386
NODE_105825_length_213_cov_1.058824_g104775_i0	0	0	1	1	0	0	0	0	0	0	0	0	0	1	0	0	K03086
NODE_105831_length_213_cov_1.058824_g104781_i0	0	0	0	1	1	0	0	0	0	0	0	0	0	0	0	0	K02355
NODE_105835_length_213_cov_1.052941_g104785_i0	0	0	2	0	0	0	0	0	0	0	0	0	0	0	0	0	K00626
NODE_105837_length_213_cov_1.052941_g104787_i0	0	0	0	1	0	0	0	0	0	0	0	0	0	0	1	0	K02926
NODE_105840_length_213_cov_1.047059_g104790_i0	0	0	0	0	0	0	1	0	2	0	0	0	0	0	0	0	K13640
NODE_105841_length_213_cov_1.047059_g104791_i0	0	0	0	0	0	0	0	1	0	0	0	1	0	0	1	0	K02945
NODE_105842_length_213_cov_1.047059_g104792_i0	1	0	0	0	1	0	0	0	1	0	0	0	0	0	0	0	K02031
NODE_105846_length_213_cov_1.041176_g104796_i0	1	0	1	0	0	1	0	0	0	0	0	0	0	0	0	0	K00058
NODE_105852_length_213_cov_1.035294_g104802_i0	0	1	1	0	0	0	0	1	0	0	0	0	0	1	0	0	K04043
NODE_105853_length_213_cov_1.035294_g104803_i0	0	0	0	0	0	0	0	0	0	0	0	0	1	1	0	0	K02355
NODE_105862_length_213_cov_1.011765_g104812_i0	0	0	0	0	0	0	1	0	0	0	0	0	1	0	0	0	K09165
NODE_105867_length_213_cov_1.005882_g104817_i0	1	0	0	0	0	0	1	0	0	0	0	0	0	0	0	0	K09014
NODE_105870_length_213_cov_0.994118_g104820_i0	1	0	0	0	0	0	0	1	0	0	0	0	0	0	0	0	K07653
NODE_105879_length_213_cov_0.970588_g104829_i0	0	0	0	0	0	0	1	1	0	0	0	0	0	0	0	0	K00394
NODE_105881_length_213_cov_0.952941_g104831_i0	1	0	0	0	0	0	0	0	0	0	0	0	0	1	0	0	K03231
NODE_105885_length_213_cov_0.935294_g104835_i0	0	0	0	0	0	0	0	0	0	1	0	0	0	1	0	0	K06147
NODE_105898_length_213_cov_0.870588_g104848_i0	0	0	0	2	0	0	0	0	0	0	0	0	0	0	0	0	K02055
NODE_105900_length_213_cov_0.864706_g104850_i0	0	0	0	1	0	0	0	0	0	0	0	0	1	0	0	0	K02057
NODE_105905_length_213_cov_0.847059_g104855_i0	0	0	2	0	0	0	0	0	0	0	0	0	0	0	0	0	K02034
NODE_105910_length_213_cov_0.847059_g104860_i0	2	0	0	0	0	0	0	0	0	0	0	0	0	0	0	0	K04043
NODE_105912_length_213_cov_0.847059_g104862_i0	0	0	0	0	0	0	0	0	1	0	0	1	0	0	0	0	K00656
NODE_105918_length_213_cov_0.847059_g104868_i0	0	0	0	0	0	0	0	2	0	0	0	0	0	0	0	0	K08356
NODE_105919_length_213_cov_0.847059_g104869_i0	0	0	0	0	0	1	0	0	0	0	0	1	0	0	0	0	K03704
NODE_105923_length_213_cov_0.847059_g104873_i0	1	0	0	0	0	0	0	0	0	0	0	0	0	1	0	0	K04483
NODE_105926_length_213_cov_0.847059_g104876_i0	0	0	0	2	0	0	0	0	0	0	0	0	0	0	0	0	K06954
NODE_105937_length_213_cov_0.847059_g104887_i0	0	0	0	0	0	0	0	0	0	1	0	0	0	1	0	0	K02014
NODE_105938_length_213_cov_0.847059_g104888_i0	0	0	0	1	0	0	0	0	0	0	0	0	0	0	0	1	K15987
NODE_105942_length_213_cov_0.829412_g104892_i0	0	0	0	1	0	0	0	0	0	0	0	0	0	0	0	1	K00027
NODE_10603_length_503_cov_7.650000_g9610_i0	1	2	0	1	1	0	10	9	7	1	0	5	1	0	1	2	K04770
NODE_10614_length_503_cov_3.576087_g9621_i0	8	3	0	2	0	0	1	5	0	2	0	2	3	1	1	0	K10117
NODE_106271_length_212_cov_5.544379_g105221_i0	0	0	1	3	0	0	1	0	0	0	0	0	5	2	0	1	K19689
NODE_106311_length_212_cov_4.852071_g105261_i0	4	4	0	0	0	0	0	0	0	0	0	0	1	0	0	0	K00197
NODE_106317_length_212_cov_4.798817_g105267_i0	0	0	0	0	3	6	0	0	0	0	0	0	0	1	0	0	K00986
NODE_106381_length_212_cov_3.881657_g105331_i0	0	0	0	1	0	2	1	1	0	0	0	0	0	0	3	1	K02400
NODE_10642_length_502_cov_23.594771_g9649_i0	0	0	0	0	1	1	46	42	2	2	1	0	3	2	9	13	K13993
NODE_106426_length_212_cov_3.408284_g105376_i0	1	0	0	0	1	0	0	0	0	2	0	0	0	1	0	1	K09969
NODE_106427_length_212_cov_3.408284_g105377_i0	1	0	0	1	0	0	2	6	0	1	0	0	2	1	0	0	K03738
NODE_106446_length_212_cov_3.272189_g105396_i0	0	0	2	3	0	0	0	2	0	0	0	0	0	0	0	0	K02358
NODE_106477_length_212_cov_3.011834_g105427_i0	1	0	1	1	0	0	2	1	1	0	0	0	2	2	0	1	K02035
NODE_10648_length_502_cov_12.860566_g9655_i0	3	15	0	0	4	8	8	5	6	10	2	3	6	12	5	3	K05692
NODE_10651_length_502_cov_9.281046_g9658_i0	0	0	0	0	0	48	0	0	0	0	0	0	0	0	0	0	K02217
NODE_106533_length_212_cov_2.692308_g105483_i0	2	4	0	0	0	0	0	0	0	0	0	0	0	0	0	0	K01737
NODE_106539_length_212_cov_2.668639_g105489_i0	0	2	0	0	0	0	2	1	0	0	0	0	0	1	1	1	K03530
NODE_106543_length_212_cov_2.644970_g105493_i0	0	1	0	0	0	1	2	0	0	2	0	1	0	1	0	0	K02027
NODE_106546_length_212_cov_2.621302_g105496_i0	0	0	0	0	0	1	2	1	0	0	0	1	2	2	0	0	K17315
NODE_106549_length_212_cov_2.585799_g105499_i0	0	1	0	0	0	0	0	0	1	0	0	0	1	0	0	0	K15987
NODE_106561_length_212_cov_2.556213_g105511_i0	3	0	1	1	0	0	1	0	0	0	0	1	1	0	0	0	K03307
NODE_106567_length_212_cov_2.538462_g105517_i0	0	0	0	0	0	1	0	0	0	1	0	1	0	2	0	0	K13993
NODE_10657_length_502_cov_7.274510_g9664_i0	0	0	0	0	1	5	2	5	1	0	1	1	9	8	3	2	K13993
NODE_106583_length_212_cov_2.443787_g105533_i0	0	0	0	0	0	0	1	1	0	0	0	0	0	0	0	2	K01130
NODE_106587_length_212_cov_2.414201_g105537_i0	4	4	0	0	0	0	0	0	0	0	0	0	0	0	0	0	K02355
NODE_106593_length_212_cov_2.355030_g105543_i0	1	0	0	0	0	0	1	0	0	0	0	0	1	0	2	0	K02939
NODE_106610_length_212_cov_2.272189_g105560_i0	1	0	0	0	0	0	0	0	1	0	0	0	1	0	0	1	K02056
NODE_106625_length_212_cov_2.272189_g105575_i0	0	0	0	0	0	0	0	0	0	0	0	0	0	4	0	0	K02694
NODE_106632_length_212_cov_2.272189_g105582_i0	1	3	0	0	0	0	0	0	0	0	0	0	0	0	0	0	K02933
NODE_106635_length_212_cov_2.272189_g105585_i0	0	0	0	0	0	1	1	1	0	0	0	1	2	0	0	1	K09607
NODE_106640_length_212_cov_2.272189_g105590_i0	1	0	0	0	0	0	2	0	0	0	0	0	0	0	0	2	K02056
NODE_106641_length_212_cov_2.266272_g105591_i0	0	0	0	0	0	0	1	0	0	0	0	0	1	1	0	1	K09969
NODE_106654_length_212_cov_2.236686_g105604_i0	0	0	0	0	0	1	0	1	2	1	0	0	0	0	0	0	K03775
NODE_106678_length_212_cov_2.142012_g105628_i0	1	0	1	0	0	0	1	0	0	0	0	0	2	0	0	0	K04744
NODE_106683_length_212_cov_2.112426_g105633_i0	3	0	0	2	0	0	0	0	0	0	0	0	0	3	0	0	K03704
NODE_10670_length_502_cov_3.324619_g9677_i0	5	13	0	0	0	0	0	0	0	0	0	0	0	0	0	0	K12567
NODE_106708_length_212_cov_1.988166_g105658_i0	1	0	0	2	1	0	0	0	0	0	0	0	0	0	1	0	K03704
NODE_106717_length_212_cov_1.982249_g105667_i0	0	0	1	2	1	0	0	0	0	0	0	0	0	0	0	0	K07221
NODE_106724_length_212_cov_1.964497_g105674_i0	1	0	0	5	1	0	0	1	0	0	0	0	0	0	0	0	K01601
NODE_106725_length_212_cov_1.964497_g105675_i0	0	0	0	4	0	0	0	0	0	0	0	0	0	0	0	0	K01874
NODE_10673_length_502_cov_2.764706_g9680_i0	1	0	3	2	0	0	2	2	0	0	0	1	1	2	3	0	K11688
NODE_106762_length_212_cov_1.816568_g105712_i0	1	2	0	1	0	0	0	0	0	0	0	0	0	0	0	0	K03687
NODE_106790_length_212_cov_1.704142_g105740_i0	1	2	0	0	0	0	0	0	0	0	0	0	0	0	0	0	K04043
NODE_106792_length_212_cov_1.704142_g105742_i0	3	1	0	0	0	0	0	0	0	0	0	0	0	0	0	0	K00971
NODE_106796_length_212_cov_1.704142_g105746_i0	1	0	0	1	0	0	0	0	0	0	0	1	0	0	0	1	K11177
NODE_106811_length_212_cov_1.704142_g105761_i0	0	0	0	0	0	0	1	0	0	0	0	0	2	1	0	0	K07080
NODE_106820_length_212_cov_1.704142_g105770_i0	1	0	0	0	0	0	2	0	0	0	0	0	0	0	0	0	K03569
NODE_106822_length_212_cov_1.704142_g105772_i0	0	1	0	0	0	0	1	0	0	0	0	0	0	0	1	0	K03612
NODE_106826_length_212_cov_1.704142_g105776_i0	3	0	0	0	0	0	0	0	0	0	0	0	0	0	0	0	K01647
NODE_106827_length_212_cov_1.704142_g105777_i0	1	1	0	2	0	0	0	0	0	0	0	1	0	0	0	0	K02906
NODE_106835_length_212_cov_1.704142_g105785_i0	4	0	0	0	0	0	0	0	0	0	0	0	0	0	0	0	K04043
NODE_106841_length_212_cov_1.704142_g105791_i0	0	0	0	0	1	0	1	1	0	0	0	0	0	0	0	0	K02520
NODE_106844_length_212_cov_1.704142_g105794_i0	0	0	0	0	0	0	0	0	1	0	0	2	0	0	0	0	K03734
NODE_106847_length_212_cov_1.704142_g105797_i0	0	0	0	0	0	0	0	0	0	0	0	0	0	0	3	0	K02031
NODE_106860_length_212_cov_1.692308_g105810_i0	0	0	0	0	0	0	0	0	0	1	0	0	0	1	2	0	K02035
NODE_106861_length_212_cov_1.692308_g105811_i0	2	0	0	0	0	0	1	1	0	0	0	0	0	0	1	0	K02358
NODE_106872_length_212_cov_1.674556_g105822_i0	0	0	0	0	1	0	0	2	1	0	0	0	1	0	0	0	K11903
NODE_106896_length_212_cov_1.615385_g105846_i0	0	0	0	0	0	1	0	0	0	0	1	0	0	0	1	0	K02888
NODE_106897_length_212_cov_1.615385_g105847_i0	0	0	1	3	0	0	0	0	0	0	1	0	0	0	0	0	K00394
NODE_106900_length_212_cov_1.603550_g105850_i0	0	0	0	0	0	1	0	2	0	0	0	0	0	0	0	0	K15580
NODE_106907_length_212_cov_1.579882_g105857_i0	2	1	0	0	1	0	0	0	0	0	0	0	0	0	0	0	K01338
NODE_106922_length_212_cov_1.532544_g105872_i0	0	3	0	1	0	0	0	0	0	0	0	0	0	0	0	0	K03231
NODE_106929_length_212_cov_1.526627_g105879_i0	0	1	1	2	0	0	0	0	0	0	0	0	0	1	1	0	K01647
NODE_106950_length_212_cov_1.431953_g105900_i0	1	1	0	0	0	1	0	0	0	0	0	0	0	0	0	0	K00343
NODE_106953_length_212_cov_1.426036_g105903_i0	2	0	0	0	0	0	0	0	0	0	0	0	0	0	0	0	K01999
NODE_106956_length_212_cov_1.420118_g105906_i0	1	0	0	0	0	2	0	0	0	0	0	0	0	0	0	0	K00826
NODE_106957_length_212_cov_1.420118_g105907_i0	1	0	1	0	0	0	1	0	0	0	0	0	0	0	0	0	K09969
NODE_106963_length_212_cov_1.420118_g105913_i0	0	0	0	0	0	0	0	3	0	0	0	0	0	0	0	0	K02274
NODE_106968_length_212_cov_1.420118_g105918_i0	0	0	1	0	0	0	1	0	0	0	0	0	0	0	0	0	K01007
NODE_106970_length_212_cov_1.420118_g105920_i0	0	0	0	0	0	0	0	1	0	0	1	0	0	0	0	0	K09607
NODE_106977_length_212_cov_1.420118_g105927_i0	1	0	0	2	0	0	0	0	0	0	0	0	0	0	0	0	K02406
NODE_106986_length_212_cov_1.420118_g105936_i0	0	0	0	0	0	0	1	2	0	0	0	0	0	0	0	0	K03782
NODE_106998_length_212_cov_1.414201_g105948_i0	0	0	0	0	0	0	0	0	0	0	0	1	1	0	0	1	K06149
NODE_107010_length_212_cov_1.384615_g105960_i0	0	0	1	0	0	0	1	2	1	0	1	0	0	0	0	0	K02027
NODE_107030_length_212_cov_1.319527_g105980_i0	0	1	1	0	0	1	0	0	0	0	0	0	0	0	0	0	K18910
NODE_107033_length_212_cov_1.313609_g105983_i0	0	0	0	1	0	0	0	1	0	0	0	0	0	0	0	0	K03089
NODE_107035_length_212_cov_1.307692_g105985_i0	0	0	2	0	0	0	0	0	0	1	0	0	0	0	0	0	K10227
NODE_107040_length_212_cov_1.278107_g105990_i0	1	0	0	1	0	0	1	0	0	0	0	0	0	0	0	0	K00145
NODE_107041_length_212_cov_1.260355_g105991_i0	0	0	0	0	1	1	1	0	0	0	0	0	0	0	1	0	K02058
NODE_107050_length_212_cov_1.230769_g106000_i0	0	0	0	0	0	0	0	0	0	0	0	0	0	2	0	0	K02690
NODE_107051_length_212_cov_1.230769_g106001_i0	0	0	0	0	0	0	1	0	1	0	0	0	2	0	0	0	K01895
NODE_107052_length_212_cov_1.230769_g106002_i0	0	0	0	0	0	0	0	0	0	0	0	0	1	3	0	0	K03696
NODE_107064_length_212_cov_1.189349_g106014_i0	0	1	0	0	0	0	0	0	0	0	0	0	0	1	0	1	K06134
NODE_107075_length_212_cov_1.136095_g106025_i0	0	0	0	0	0	1	0	0	0	0	0	0	1	0	0	0	K01006
NODE_107080_length_212_cov_1.136095_g106030_i0	0	0	0	0	0	0	0	0	0	0	0	0	0	0	1	1	K01938
NODE_107082_length_212_cov_1.136095_g106032_i0	0	0	0	0	0	0	0	1	0	0	0	0	0	0	0	1	K03798
NODE_107084_length_212_cov_1.136095_g106034_i0	1	1	0	0	0	0	0	0	0	0	0	0	0	0	0	0	K02935
NODE_107094_length_212_cov_1.136095_g106044_i0	1	0	0	0	0	0	0	1	0	0	0	0	0	0	0	0	K02355
NODE_107100_length_212_cov_1.136095_g106050_i0	0	0	0	0	0	0	0	1	0	0	0	0	0	0	0	0	K01081
NODE_107101_length_212_cov_1.136095_g106051_i0	0	0	0	0	0	0	0	0	0	0	0	1	1	0	0	0	K04077
NODE_107123_length_212_cov_1.136095_g106073_i0	0	0	0	0	0	0	1	1	0	0	0	0	0	0	0	0	K01251
NODE_107136_length_212_cov_1.136095_g106086_i0	0	0	0	0	0	2	0	0	0	0	0	0	0	1	0	0	K02357
NODE_107137_length_212_cov_1.136095_g106087_i0	0	1	0	0	0	0	1	0	0	0	0	0	0	0	0	0	K00406
NODE_107144_length_212_cov_1.136095_g106094_i0	0	0	0	0	0	0	0	1	0	0	0	0	1	0	0	0	K09607
NODE_107146_length_212_cov_1.136095_g106096_i0	0	0	1	2	0	0	0	0	0	0	0	0	0	0	0	0	K02406
NODE_107147_length_212_cov_1.136095_g106097_i0	0	0	0	0	0	0	0	0	2	0	0	0	0	0	0	0	K07259
NODE_107149_length_212_cov_1.136095_g106099_i0	1	1	0	0	0	0	0	0	0	0	0	0	0	0	0	0	K00384
NODE_10716_length_501_cov_6.224891_g9723_i0	13	18	0	0	0	0	0	0	0	0	0	0	0	0	0	0	K02355
NODE_107168_length_212_cov_1.136095_g106118_i0	1	0	0	0	0	0	1	0	0	0	0	0	0	0	0	0	K00548
NODE_107169_length_212_cov_1.136095_g106119_i0	0	0	1	0	0	1	0	0	0	0	0	0	0	0	0	0	K02871
NODE_10717_length_501_cov_6.141921_g9724_i0	3	4	0	1	0	1	7	4	1	1	2	1	1	0	6	3	K19055
NODE_107173_length_212_cov_1.136095_g106123_i0	0	0	0	0	0	0	2	0	0	0	0	0	0	0	0	0	K07576
NODE_107191_length_212_cov_1.136095_g106141_i0	0	0	0	0	0	0	1	0	1	0	0	0	0	0	0	0	K04077
NODE_107224_length_212_cov_1.136095_g106174_i0	0	1	0	1	0	0	0	0	0	0	0	0	0	0	0	0	K07112
NODE_107227_length_212_cov_1.136095_g106177_i0	0	0	0	0	0	0	1	1	0	0	0	0	0	0	0	0	K02035
NODE_107231_length_212_cov_1.136095_g106181_i0	1	1	0	0	0	0	0	0	0	0	0	0	0	0	0	0	K03694
NODE_107242_length_212_cov_1.136095_g106192_i0	0	0	2	0	0	0	0	0	0	0	0	0	0	0	0	0	K04080
NODE_10725_length_501_cov_4.181223_g9732_i0	14	8	0	1	0	0	0	0	0	0	0	0	0	0	0	0	K03388
NODE_10725_length_501_cov_4.181223_g9732_i0	14	8	0	1	0	0	0	0	0	0	0	0	0	0	0	0	K03388
NODE_107262_length_212_cov_1.130178_g106212_i0	1	1	0	0	0	0	0	0	0	0	0	0	0	0	0	0	K04078
NODE_107264_length_212_cov_1.130178_g106214_i0	0	0	0	0	0	0	0	0	0	0	1	0	0	0	1	0	K02990
NODE_107269_length_212_cov_1.130178_g106219_i0	0	0	0	0	0	0	1	0	0	0	0	0	0	0	0	1	K21405
NODE_10727_length_501_cov_3.611354_g9734_i0	7	12	0	0	0	0	0	0	0	1	0	0	0	0	0	0	K02355
NODE_107270_length_212_cov_1.130178_g106220_i0	0	0	0	0	0	0	0	0	0	0	0	0	0	1	0	1	K03640
NODE_107274_length_212_cov_1.130178_g106224_i0	1	0	0	0	0	0	0	0	0	0	1	0	0	0	0	0	K02660
NODE_10729_length_501_cov_2.875546_g9736_i0	0	0	0	0	0	0	4	4	2	0	0	1	1	2	2	1	K02035
NODE_107293_length_212_cov_1.106509_g106243_i0	0	0	0	0	0	1	0	0	0	0	1	0	0	0	0	0	K03530
NODE_107296_length_212_cov_1.100592_g106246_i0	0	0	0	0	0	0	1	0	0	0	0	1	0	0	0	0	K02025
NODE_107306_length_212_cov_1.076923_g106256_i0	0	0	0	0	0	0	1	0	0	0	0	0	1	1	0	1	K00864
NODE_107308_length_212_cov_1.065089_g106258_i0	0	0	0	0	0	0	0	0	0	0	0	0	0	0	0	2	K00226
NODE_107309_length_212_cov_1.059172_g106259_i0	0	0	0	0	0	0	1	1	0	0	0	0	0	0	0	0	K04080
NODE_10731_length_501_cov_2.620087_g9738_i0	1	1	1	0	1	1	4	3	0	0	0	0	0	0	0	0	K15580
NODE_107312_length_212_cov_1.059172_g106262_i0	0	0	0	0	0	1	1	0	0	0	0	0	0	0	0	0	K01338
NODE_107314_length_212_cov_1.053254_g106264_i0	1	0	0	3	0	0	0	1	0	0	0	1	0	0	0	0	K11180
NODE_107318_length_212_cov_1.053254_g106268_i0	1	0	0	0	0	0	0	0	0	0	0	1	0	0	0	0	K03110
NODE_107322_length_212_cov_1.047337_g106272_i0	0	0	0	0	0	0	0	1	0	0	0	0	0	0	0	0	K11180
NODE_107329_length_212_cov_1.035503_g106279_i0	0	0	0	0	0	0	1	0	0	0	0	0	0	0	0	1	K02933
NODE_107330_length_212_cov_1.035503_g106280_i0	0	0	0	0	0	0	0	3	0	0	0	0	0	0	0	0	K10559
NODE_107332_length_212_cov_1.023669_g106282_i0	0	0	0	0	0	0	1	0	0	0	0	0	0	0	0	1	K10441
NODE_107333_length_212_cov_1.023669_g106283_i0	0	0	0	0	0	0	1	0	0	0	0	0	0	0	1	0	K10233
NODE_107335_length_212_cov_1.017751_g106285_i0	0	0	0	0	0	0	1	1	0	0	0	0	0	0	0	0	K11751
NODE_10734_length_501_cov_1.995633_g9741_i0	0	0	0	1	0	0	4	3	1	0	1	1	0	0	1	1	K13993
NODE_107344_length_212_cov_1.000000_g106294_i0	0	0	0	3	0	0	0	0	0	0	0	0	0	0	0	0	K03671
NODE_107345_length_212_cov_1.000000_g106295_i0	0	0	0	1	0	0	0	1	0	0	0	0	1	0	0	0	K00395
NODE_107349_length_212_cov_0.976331_g106299_i0	0	0	0	0	0	1	0	1	0	0	0	0	0	1	0	0	K09165
NODE_107351_length_212_cov_0.970414_g106301_i0	0	0	0	0	0	0	0	0	0	0	0	0	3	0	0	0	K15987
NODE_107352_length_212_cov_0.964497_g106302_i0	0	0	0	1	0	0	2	0	0	0	0	0	0	1	0	0	K00958
NODE_107356_length_212_cov_0.946746_g106306_i0	0	0	0	0	0	0	0	2	0	0	0	0	0	0	0	0	K02031:K02032
NODE_107358_length_212_cov_0.946746_g106308_i0	0	0	0	1	0	0	0	0	0	0	0	1	0	1	0	0	K01999
NODE_107361_length_212_cov_0.940828_g106311_i0	0	0	0	0	0	0	0	0	0	1	0	0	0	0	1	0	K02931
NODE_107374_length_212_cov_0.881657_g106324_i0	0	0	0	0	0	0	0	0	0	0	0	0	0	0	1	1	K02274
NODE_107386_length_212_cov_0.852071_g106336_i0	0	0	0	1	0	0	0	0	0	0	0	0	0	0	0	2	K02035
NODE_107394_length_212_cov_0.852071_g106344_i0	0	0	0	1	0	1	0	0	0	0	0	0	0	0	0	0	K02945
NODE_107397_length_212_cov_0.852071_g106347_i0	0	0	0	0	0	0	0	1	0	0	0	0	1	0	0	0	K04075
NODE_1074_length_1209_cov_4.320755_g874_i0	0	0	0	0	0	0	51	0	0	0	0	0	0	0	4	1	K01179
NODE_107401_length_212_cov_0.852071_g106351_i0	0	0	0	0	0	0	0	1	0	0	0	0	1	0	0	0	K02057
NODE_107405_length_212_cov_0.846154_g106355_i0	0	0	0	2	0	0	0	0	0	0	0	0	0	0	0	0	K00383
NODE_107408_length_212_cov_0.834320_g106358_i0	0	0	0	0	0	1	0	0	0	0	0	1	0	1	0	0	K00343
NODE_107567_length_211_cov_15.464286_g106517_i0	2	1	0	3	0	0	4	7	1	0	0	0	0	2	0	1	K02706
NODE_10762_length_500_cov_8.842451_g9769_i0	1	2	0	0	1	1	8	9	2	5	1	2	2	6	4	1	K02111
NODE_107688_length_211_cov_6.785714_g106638_i0	0	1	0	0	0	0	3	2	0	0	0	1	0	6	1	0	K03530
NODE_107704_length_211_cov_6.154762_g106654_i0	0	1	2	6	0	0	0	1	0	0	0	0	0	0	1	2	K02703
NODE_107710_length_211_cov_5.964286_g106660_i0	4	7	0	0	0	0	0	0	0	0	0	0	0	0	0	0	K02970
NODE_107725_length_211_cov_5.535714_g106675_i0	0	0	0	0	1	2	0	0	0	1	0	0	2	4	3	0	K10946
NODE_10778_length_500_cov_3.192560_g9785_i0	0	0	1	0	1	4	4	4	0	0	0	0	4	2	3	2	K10439
NODE_10779_length_500_cov_3.059081_g9786_i0	0	0	1	1	1	3	2	1	1	0	0	1	2	1	0	2	K02035
NODE_10781_length_500_cov_2.711160_g9788_i0	2	0	0	0	2	0	2	3	0	3	0	0	1	3	0	0	K00124
NODE_107834_length_211_cov_3.797619_g106784_i0	0	0	0	0	0	0	1	1	0	0	0	0	0	0	4	1	K00395
NODE_107839_length_211_cov_3.744048_g106789_i0	1	0	0	0	0	0	0	0	0	1	0	0	0	0	0	1	K02690
NODE_107853_length_211_cov_3.625000_g106803_i0	0	0	0	0	0	1	0	1	0	0	0	0	0	0	0	1	K01938
NODE_107872_length_211_cov_3.428571_g106822_i0	1	5	0	0	0	0	0	0	0	0	0	0	0	0	0	0	K01872
NODE_107949_length_211_cov_3.011905_g106899_i0	1	0	0	0	1	0	1	2	0	0	0	1	0	0	0	0	K06282
NODE_107952_length_211_cov_2.964286_g106902_i0	0	0	0	0	1	0	2	0	0	0	0	0	0	1	4	0	K00370
NODE_108008_length_211_cov_2.690476_g106958_i0	0	0	0	3	0	0	0	1	0	0	1	0	0	0	3	0	K02035
NODE_108017_length_211_cov_2.625000_g106967_i0	0	0	0	1	1	0	1	0	0	0	0	1	1	1	1	1	K02111
NODE_108021_length_211_cov_2.595238_g106971_i0	2	0	0	4	0	1	1	4	0	0	0	0	0	0	2	0	K00395
NODE_108031_length_211_cov_2.571429_g106981_i0	0	0	0	0	0	0	2	0	0	0	0	0	0	0	4	0	K00394
NODE_108038_length_211_cov_2.529762_g106988_i0	0	0	0	2	0	1	0	0	0	1	0	0	0	1	0	0	K14059
NODE_108039_length_211_cov_2.517857_g106989_i0	2	3	0	0	0	0	0	0	0	0	0	0	0	0	0	0	K00688
NODE_108070_length_211_cov_2.309524_g107020_i0	0	0	0	0	0	1	1	3	0	0	0	0	0	0	1	1	K01130
NODE_108081_length_211_cov_2.285714_g107031_i0	0	0	0	0	0	0	0	0	0	0	0	0	0	0	4	0	K02276
NODE_108085_length_211_cov_2.285714_g107035_i0	0	0	0	0	0	0	1	3	0	0	0	0	0	0	0	0	K03231
NODE_10809_length_499_cov_7.574561_g9816_i0	0	0	0	0	0	0	0	0	20	13	2	0	0	0	0	0	K02274
NODE_108093_length_211_cov_2.285714_g107043_i0	0	0	0	0	0	0	3	0	0	0	0	0	0	0	1	0	K10232
NODE_108108_length_211_cov_2.250000_g107058_i0	4	0	0	0	0	0	0	0	0	0	0	0	0	0	0	0	K13993
NODE_108113_length_211_cov_2.244048_g107063_i0	0	0	0	0	0	0	1	1	0	0	0	1	0	0	0	0	K07335
NODE_108118_length_211_cov_2.226190_g107068_i0	0	0	1	3	0	0	0	0	0	0	0	0	0	0	1	0	K04077
NODE_108127_length_211_cov_2.190476_g107077_i0	0	1	0	1	1	0	1	1	0	0	0	2	0	1	0	0	K00262
NODE_108129_length_211_cov_2.184524_g107079_i0	0	0	0	1	0	0	2	0	0	0	0	1	1	0	0	0	K16179
NODE_108135_length_211_cov_2.166667_g107085_i0	1	1	0	0	0	0	0	1	0	0	1	0	0	1	1	0	K01924
NODE_108154_length_211_cov_2.041667_g107104_i0	0	1	1	0	0	0	0	0	1	0	1	0	0	0	0	0	K02035
NODE_108156_length_211_cov_2.035714_g107106_i0	2	0	0	4	0	0	0	0	0	0	0	0	0	0	2	1	K00198
NODE_108167_length_211_cov_2.000000_g107117_i0	1	3	0	0	0	0	0	0	0	0	0	0	0	0	0	0	K07112
NODE_108171_length_211_cov_2.000000_g107121_i0	0	0	0	0	0	0	1	1	0	0	0	0	1	1	0	0	K07335
NODE_108186_length_211_cov_1.994048_g107136_i0	0	0	1	1	0	2	2	1	0	0	0	0	0	4	0	1	K00394
NODE_108201_length_211_cov_1.940476_g107151_i0	0	0	0	5	0	0	0	0	0	0	0	0	0	0	0	0	K03089
NODE_108203_length_211_cov_1.928571_g107153_i0	0	0	0	1	0	0	1	1	0	1	0	0	0	0	0	1	K17237
NODE_108207_length_211_cov_1.922619_g107157_i0	1	4	0	0	0	0	0	0	0	0	0	0	0	0	0	0	K03737
NODE_108212_length_211_cov_1.910714_g107162_i0	0	0	0	0	0	0	0	0	4	0	0	0	0	0	0	0	K04564
NODE_108228_length_211_cov_1.857143_g107178_i0	1	2	0	0	0	0	0	0	0	0	0	0	0	1	0	0	K02693
NODE_108232_length_211_cov_1.833333_g107182_i0	1	0	0	0	0	0	1	0	0	0	0	0	2	0	0	0	K01649
NODE_108265_length_211_cov_1.714286_g107215_i0	0	0	1	3	0	0	0	0	0	0	0	0	0	0	0	0	K03782
NODE_108268_length_211_cov_1.714286_g107218_i0	0	3	0	0	0	0	0	0	0	0	0	0	0	0	0	0	K01915
NODE_108276_length_211_cov_1.714286_g107226_i0	0	0	0	0	0	0	0	0	0	0	0	0	0	0	4	0	K02406
NODE_108280_length_211_cov_1.714286_g107230_i0	0	0	0	0	0	0	0	0	0	0	0	0	0	3	0	1	K02690
NODE_108298_length_211_cov_1.714286_g107248_i0	0	0	0	0	0	0	1	0	0	0	0	0	0	0	1	0	K07275
NODE_108319_length_211_cov_1.708333_g107269_i0	0	4	0	0	0	0	0	0	0	0	0	0	0	0	0	0	K02622
NODE_108321_length_211_cov_1.708333_g107271_i0	0	1	2	0	0	0	0	0	0	0	0	0	0	0	0	0	K02033
NODE_108326_length_211_cov_1.702381_g107276_i0	1	2	0	0	0	0	0	0	0	0	0	0	0	0	0	0	K00962
NODE_10833_length_499_cov_2.635965_g9840_i0	0	0	0	0	0	0	0	0	14	0	0	0	0	0	0	0	K03040
NODE_108330_length_211_cov_1.702381_g107280_i0	0	0	0	0	0	0	0	0	0	1	0	1	1	1	1	0	K00394
NODE_108334_length_211_cov_1.690476_g107284_i0	1	1	0	0	0	0	0	0	3	0	0	0	0	0	0	0	K00193
NODE_108335_length_211_cov_1.690476_g107285_i0	0	0	1	0	0	0	0	0	0	0	0	0	1	1	0	1	K09969
NODE_108341_length_211_cov_1.660714_g107291_i0	0	3	0	0	0	0	0	0	0	0	0	0	0	0	0	0	K03150
NODE_108342_length_211_cov_1.660714_g107292_i0	1	0	0	1	0	0	1	1	0	0	0	0	0	0	0	0	K03544
NODE_108358_length_211_cov_1.636905_g107308_i0	0	0	0	0	0	1	0	0	0	0	1	1	0	0	1	0	K10439
NODE_108359_length_211_cov_1.636905_g107309_i0	0	0	3	1	0	1	0	0	0	0	0	0	0	0	0	0	K02027
NODE_108372_length_211_cov_1.607143_g107322_i0	1	0	0	0	0	0	0	0	0	0	0	0	1	1	1	0	K01999
NODE_108375_length_211_cov_1.601190_g107325_i0	0	0	0	0	0	0	0	1	0	0	0	3	0	1	0	1	K07004
NODE_10838_length_499_cov_1.927632_g9845_i0	0	0	2	4	0	0	0	2	0	0	0	0	0	0	2	1	K02110
NODE_108409_length_211_cov_1.470238_g107359_i0	0	0	0	0	0	0	0	1	0	0	0	1	0	1	0	0	K17315
NODE_108414_length_211_cov_1.458333_g107364_i0	0	0	0	0	0	0	1	2	0	0	0	0	1	0	0	0	K13993
NODE_108419_length_211_cov_1.440476_g107369_i0	2	0	0	1	0	0	0	0	0	0	0	0	0	0	0	0	K04043
NODE_108435_length_211_cov_1.428571_g107385_i0	3	0	0	0	0	0	0	0	0	0	0	0	0	0	0	0	K08301
NODE_108452_length_211_cov_1.428571_g107402_i0	0	0	0	3	0	0	0	0	0	0	0	0	0	0	0	0	K03386
NODE_108462_length_211_cov_1.428571_g107412_i0	2	1	0	0	0	0	0	0	0	0	0	0	0	0	0	0	K02035
NODE_108463_length_211_cov_1.428571_g107413_i0	0	0	1	0	1	0	0	0	0	0	0	0	0	1	0	1	K02058
NODE_108477_length_211_cov_1.416667_g107427_i0	1	1	0	0	1	0	0	0	0	0	1	0	0	0	0	0	K13640
NODE_108484_length_211_cov_1.404762_g107434_i0	0	1	1	0	0	0	0	0	0	0	0	1	0	0	0	0	K02027
NODE_108493_length_211_cov_1.380952_g107443_i0	0	1	0	0	0	0	0	0	1	0	0	0	0	0	0	0	K06191
NODE_108496_length_211_cov_1.369048_g107446_i0	4	0	0	0	0	0	0	0	0	0	0	0	0	0	0	0	K02584
NODE_108501_length_211_cov_1.357143_g107451_i0	0	1	0	0	0	0	0	0	1	0	0	0	1	0	0	0	K00248
NODE_108503_length_211_cov_1.351190_g107453_i0	1	0	0	1	0	0	0	0	1	0	0	0	0	0	0	0	K07080
NODE_108505_length_211_cov_1.345238_g107455_i0	0	1	0	2	0	0	0	0	0	0	0	0	0	0	0	0	K16179
NODE_108509_length_211_cov_1.333333_g107459_i0	1	1	0	1	0	0	0	0	0	0	0	0	0	0	0	0	K02274
NODE_108514_length_211_cov_1.303571_g107464_i0	1	0	0	0	0	0	0	0	0	0	1	0	0	0	0	0	K04077
NODE_108531_length_211_cov_1.232143_g107481_i0	1	0	0	0	0	1	0	1	0	0	0	0	1	0	0	1	K02058
NODE_108539_length_211_cov_1.178571_g107489_i0	0	1	0	2	0	0	0	0	0	0	0	0	0	0	0	0	K04085
NODE_108544_length_211_cov_1.154762_g107494_i0	0	0	0	3	0	0	0	0	0	0	0	0	0	0	0	0	K03286
NODE_108546_length_211_cov_1.142857_g107496_i0	0	0	0	2	0	0	0	0	0	0	0	0	0	0	0	0	K13643
NODE_108554_length_211_cov_1.142857_g107504_i0	0	0	0	0	0	0	0	0	0	0	0	0	0	1	0	1	K03530
NODE_108561_length_211_cov_1.142857_g107511_i0	0	0	0	0	0	0	0	0	0	0	0	0	0	0	2	0	K02112
NODE_108565_length_211_cov_1.142857_g107515_i0	0	0	0	0	0	0	1	1	0	0	0	0	0	0	0	0	K00123
NODE_108566_length_211_cov_1.142857_g107516_i0	0	0	0	0	0	0	0	0	0	0	0	0	0	0	0	2	K01601
NODE_108568_length_211_cov_1.142857_g107518_i0	0	0	0	0	0	0	0	0	0	0	0	0	0	0	2	0	K13993
NODE_108576_length_211_cov_1.142857_g107526_i0	0	0	0	0	1	0	0	0	0	0	0	0	1	0	0	0	K03738
NODE_108588_length_211_cov_1.142857_g107538_i0	1	1	0	0	0	0	0	0	0	0	0	0	0	0	0	0	K01875
NODE_108598_length_211_cov_1.142857_g107548_i0	0	0	0	1	0	0	0	0	0	2	0	0	0	0	0	0	K03694
NODE_10860_length_498_cov_18.356044_g9867_i0	7	9	1	3	0	1	9	12	4	3	2	0	16	28	7	2	K13993
NODE_108602_length_211_cov_1.142857_g107552_i0	0	0	0	0	0	0	1	1	0	0	0	0	0	0	0	0	K14126
NODE_108608_length_211_cov_1.142857_g107558_i0	0	0	0	0	0	0	0	0	0	0	0	0	1	1	0	0	K06907
NODE_108614_length_211_cov_1.142857_g107564_i0	0	0	0	0	0	0	0	0	0	0	0	2	0	0	0	0	K10232
NODE_10862_length_498_cov_17.571429_g9869_i0	1	1	1	7	0	1	9	7	2	1	0	0	5	1	1	3	K13993
NODE_108621_length_211_cov_1.142857_g107571_i0	1	0	1	0	0	0	0	0	0	0	0	0	0	0	0	0	K10439
NODE_108625_length_211_cov_1.142857_g107575_i0	0	0	0	0	0	0	0	0	0	1	0	1	0	0	0	0	K03738
NODE_10863_length_498_cov_15.861538_g9870_i0	0	6	0	0	0	2	12	7	4	10	11	16	8	3	3	1	K13993
NODE_108642_length_211_cov_1.142857_g107592_i0	0	0	3	0	0	0	0	0	0	0	0	0	0	0	0	0	K15580
NODE_108644_length_211_cov_1.142857_g107594_i0	0	0	1	1	0	0	0	0	0	0	0	0	1	0	0	0	K13788
NODE_108658_length_211_cov_1.142857_g107608_i0	0	0	0	0	0	0	0	1	0	0	0	0	0	1	0	0	K03561
NODE_108663_length_211_cov_1.142857_g107613_i0	0	0	0	2	0	0	0	0	0	0	0	0	0	0	0	0	K02886
NODE_10867_length_498_cov_10.160440_g9874_i0	0	0	0	0	0	1	20	16	0	0	1	4	3	3	0	6	K13993
NODE_108670_length_211_cov_1.142857_g107620_i0	0	0	0	0	0	0	0	0	1	0	0	0	0	1	0	0	K09969
NODE_108671_length_211_cov_1.142857_g107621_i0	1	2	0	0	0	0	0	0	0	0	0	0	0	0	0	0	K02358
NODE_108674_length_211_cov_1.142857_g107624_i0	0	0	0	0	0	1	2	0	0	0	0	0	0	0	0	0	K03086
NODE_108679_length_211_cov_1.142857_g107629_i0	0	0	0	0	0	0	0	0	0	0	0	0	1	0	1	0	K01958
NODE_108690_length_211_cov_1.142857_g107640_i0	0	0	0	0	0	1	0	0	0	0	0	0	0	0	1	0	K03744
NODE_108695_length_211_cov_1.142857_g107645_i0	0	0	0	0	0	0	1	1	0	0	0	0	0	0	0	0	K02058
NODE_108696_length_211_cov_1.142857_g107646_i0	2	0	0	0	0	0	0	0	0	0	0	0	0	0	0	0	K03231
NODE_108705_length_211_cov_1.142857_g107655_i0	0	0	1	0	0	0	0	1	0	0	0	0	0	0	0	0	K00864
NODE_108711_length_211_cov_1.142857_g107661_i0	0	1	0	0	0	0	0	1	0	0	0	0	0	0	0	0	K01200
NODE_108713_length_211_cov_1.142857_g107663_i0	0	0	0	0	0	0	1	0	0	0	0	0	0	1	0	0	K00459
NODE_108733_length_211_cov_1.142857_g107683_i0	0	0	0	0	0	0	0	0	1	1	0	0	0	0	0	0	K01358
NODE_108753_length_211_cov_1.136905_g107703_i0	1	1	0	0	0	0	0	0	0	0	0	0	0	1	0	0	K11181
NODE_108761_length_211_cov_1.136905_g107711_i0	1	1	0	0	0	0	0	0	0	0	0	0	0	0	0	0	K04771
NODE_108765_length_211_cov_1.130952_g107715_i0	0	0	0	0	0	0	0	0	0	0	0	0	1	1	0	0	K04043
NODE_108768_length_211_cov_1.130952_g107718_i0	0	0	0	2	0	0	0	0	0	0	0	0	0	0	0	0	K13993
NODE_108774_length_211_cov_1.125000_g107724_i0	0	0	1	0	0	0	1	0	0	0	0	2	0	0	0	0	K07335
NODE_108777_length_211_cov_1.125000_g107727_i0	0	0	0	0	0	1	1	0	0	0	0	0	0	0	0	0	K06324
NODE_108824_length_211_cov_1.053571_g107774_i0	0	0	0	0	0	1	0	0	0	0	0	0	1	0	0	0	K07037
NODE_108826_length_211_cov_1.053571_g107776_i0	0	0	0	0	0	0	0	0	0	0	0	0	0	1	1	0	K10780
NODE_108827_length_211_cov_1.053571_g107777_i0	0	1	0	0	0	0	0	0	0	0	0	0	1	0	0	0	K18144
NODE_108831_length_211_cov_1.047619_g107781_i0	0	0	0	0	0	0	0	0	0	0	0	0	0	1	1	0	K01628
NODE_108832_length_211_cov_1.047619_g107782_i0	0	0	1	0	0	0	0	0	0	0	0	0	1	0	0	0	K10112
NODE_108835_length_211_cov_1.041667_g107785_i0	0	0	0	4	0	0	0	0	0	0	0	0	0	0	0	0	K01601
NODE_108843_length_211_cov_1.023810_g107793_i0	0	0	0	1	0	0	0	0	0	0	0	1	0	0	0	0	K03210
NODE_108847_length_211_cov_1.017857_g107797_i0	0	0	1	0	0	0	0	0	0	0	0	0	1	0	0	0	K01923
NODE_108850_length_211_cov_1.005952_g107800_i0	0	0	0	0	0	0	0	1	0	0	0	0	0	0	1	0	K01847
NODE_108861_length_211_cov_0.964286_g107811_i0	1	1	0	0	0	0	0	0	0	0	0	0	0	0	0	0	K03679
NODE_108867_length_211_cov_0.934524_g107817_i0	0	0	0	0	0	0	0	0	0	0	0	0	1	1	0	0	K01868
NODE_108868_length_211_cov_0.928571_g107818_i0	0	0	0	0	0	0	0	1	0	0	0	0	0	0	1	0	K00406
NODE_108870_length_211_cov_0.922619_g107820_i0	0	0	0	0	0	0	1	0	0	0	0	0	1	0	0	0	K14126
NODE_108884_length_211_cov_0.857143_g107834_i0	0	0	0	0	1	0	0	1	0	0	0	0	0	0	0	0	K00123
NODE_108888_length_211_cov_0.857143_g107838_i0	0	0	0	0	0	0	1	1	0	0	0	2	0	0	0	0	K15580
NODE_108889_length_211_cov_0.857143_g107839_i0	0	0	0	0	1	0	0	0	0	0	0	0	0	0	1	0	K03388
NODE_108894_length_211_cov_0.857143_g107844_i0	0	0	0	1	0	1	0	0	0	0	0	0	0	0	0	0	K07080
NODE_108897_length_211_cov_0.857143_g107847_i0	0	0	0	0	0	1	0	0	0	1	0	0	0	0	0	0	K02662
NODE_108905_length_211_cov_0.857143_g107855_i0	1	0	0	0	0	0	0	0	0	0	0	1	0	0	0	0	K03704
NODE_108906_length_211_cov_0.857143_g107856_i0	1	1	0	0	0	0	0	0	0	0	0	0	0	0	0	0	K02035
NODE_10891_length_498_cov_2.492308_g9898_i0	6	6	0	0	0	0	0	0	0	0	0	0	0	0	0	0	K01652
NODE_108914_length_211_cov_0.851190_g107864_i0	0	0	0	1	0	0	0	0	0	0	0	0	1	0	0	0	K00394
NODE_108915_length_211_cov_0.851190_g107865_i0	0	0	0	0	1	0	0	0	0	0	0	0	1	0	0	0	K02035
NODE_108916_length_211_cov_0.845238_g107866_i0	0	0	0	0	0	1	0	0	0	0	0	0	0	1	0	0	K01914
NODE_108924_length_211_cov_0.821429_g107874_i0	1	0	0	0	0	0	0	0	0	0	0	0	0	1	0	0	K13993
NODE_10907_length_497_cov_85.977974_g9912_i0	2	0	0	2	11	11	11	18	6	8	3	2	17	8	9	21	K13993
NODE_109104_length_210_cov_11.407186_g108054_i0	12	9	0	0	0	0	0	0	2	1	0	0	0	0	0	0	K02933
NODE_10920_length_497_cov_12.290749_g9925_i0	0	0	0	0	10	40	0	0	1	3	0	0	3	4	0	0	K02689
NODE_109204_length_210_cov_6.245509_g108154_i0	0	0	0	0	0	0	0	0	11	1	0	0	0	0	0	0	K00394
NODE_109214_length_210_cov_6.125749_g108164_i0	0	0	0	0	0	0	0	0	0	1	1	11	0	0	0	0	K03530
NODE_109244_length_210_cov_5.401198_g108194_i0	0	0	0	0	0	2	1	0	1	2	0	0	0	0	1	3	K13993
NODE_109247_length_210_cov_5.317365_g108197_i0	0	1	1	0	0	2	1	1	1	0	1	0	0	0	2	0	K04761
NODE_109256_length_210_cov_5.161677_g108206_i0	1	0	0	0	0	2	0	1	0	0	0	0	3	1	0	2	K01596
NODE_10926_length_497_cov_6.431718_g9930_i0	0	0	0	0	0	0	1	0	0	1	0	0	6	19	3	4	K02274
NODE_109334_length_210_cov_4.041916_g108284_i0	0	1	0	0	0	0	0	0	0	1	0	0	0	2	0	0	K02637
NODE_109375_length_210_cov_3.628743_g108325_i0	0	3	0	7	0	0	0	0	0	0	0	0	0	0	0	0	K00394
NODE_109402_length_210_cov_3.449102_g108352_i0	0	0	0	0	0	0	7	0	0	0	0	0	0	0	0	0	K03821
NODE_10941_length_497_cov_3.011013_g9945_i0	5	7	0	0	0	0	0	0	0	5	0	0	0	0	1	0	K02890
NODE_10941_length_497_cov_3.011013_g9945_i0	5	7	0	0	0	0	0	0	0	5	0	0	0	0	1	0	K02982
NODE_109416_length_210_cov_3.323353_g108366_i0	1	1	0	0	0	0	0	2	0	1	0	0	0	0	2	0	K02108
NODE_109438_length_210_cov_3.155689_g108388_i0	0	0	0	0	0	1	1	2	0	0	0	0	0	0	0	2	K10439
NODE_109448_length_210_cov_3.131737_g108398_i0	0	0	0	0	0	0	0	0	5	1	0	0	0	0	0	0	K02982
NODE_109482_length_210_cov_2.874251_g108432_i0	2	0	0	0	0	0	0	0	2	1	0	0	0	0	0	0	K07071
NODE_109506_length_210_cov_2.784431_g108456_i0	4	1	0	0	1	0	0	0	1	1	0	0	0	0	1	1	K03704
NODE_109531_length_210_cov_2.598802_g108481_i0	0	0	0	0	0	0	0	0	0	0	0	2	2	0	1	0	K00394
NODE_109549_length_210_cov_2.580838_g108499_i0	1	4	0	0	0	0	0	0	0	0	0	0	0	0	0	0	K01733
NODE_109550_length_210_cov_2.580838_g108500_i0	4	1	0	0	0	1	0	0	0	2	0	0	0	0	3	4	K02927
NODE_109570_length_210_cov_2.479042_g108520_i0	0	1	0	0	0	1	0	0	0	0	0	0	1	1	0	1	K02518
NODE_109575_length_210_cov_2.437126_g108525_i0	0	0	1	0	0	0	0	0	0	1	0	0	2	0	0	0	K02030
NODE_109578_length_210_cov_2.407186_g108528_i0	2	0	1	0	0	0	0	1	1	1	0	1	0	0	1	2	K02358
NODE_109602_length_210_cov_2.299401_g108552_i0	4	0	0	0	0	0	0	0	0	0	0	0	0	0	0	0	K21498
NODE_109603_length_210_cov_2.299401_g108553_i0	1	1	0	0	0	0	0	0	1	0	0	0	1	0	0	1	K13628
NODE_109616_length_210_cov_2.299401_g108566_i0	0	4	0	0	0	0	0	0	0	0	0	0	0	0	0	0	K03408
NODE_109618_length_210_cov_2.299401_g108568_i0	0	4	0	0	0	0	0	0	0	0	0	0	0	0	0	0	K16011
NODE_109644_length_210_cov_2.221557_g108594_i0	4	0	0	0	0	0	0	0	0	0	0	0	0	0	0	0	K00134
NODE_109647_length_210_cov_2.197605_g108597_i0	0	0	1	2	0	0	1	1	0	0	0	0	2	1	0	0	K17321
NODE_109651_length_210_cov_2.173653_g108601_i0	0	0	0	0	1	0	0	0	0	1	0	0	3	0	0	0	K05879
NODE_109654_length_210_cov_2.143713_g108604_i0	1	0	0	4	0	0	0	1	0	1	0	0	0	0	0	0	K02358
NODE_109659_length_210_cov_2.125749_g108609_i0	0	0	0	0	0	0	0	0	0	1	1	0	0	0	1	1	K13993
NODE_109698_length_210_cov_2.011976_g108648_i0	0	0	0	0	0	1	1	1	0	0	0	0	0	0	1	0	K13993
NODE_109709_length_210_cov_2.000000_g108659_i0	0	0	0	1	0	0	0	0	0	0	0	0	0	0	2	1	K02030
NODE_109718_length_210_cov_1.976048_g108668_i0	0	0	0	0	0	0	0	1	0	0	0	0	0	2	1	0	K07667
NODE_109728_length_210_cov_1.934132_g108678_i0	0	0	0	2	0	0	0	0	0	0	0	0	1	0	2	0	K17321
NODE_109748_length_210_cov_1.850299_g108698_i0	1	1	0	4	0	0	0	0	0	0	0	0	0	0	0	0	K01338
NODE_109762_length_210_cov_1.802395_g108712_i0	1	0	0	5	0	0	0	0	0	0	0	0	0	0	0	0	K01601
NODE_109765_length_210_cov_1.778443_g108715_i0	2	2	0	0	0	0	0	0	0	0	0	0	0	0	0	0	K01895
NODE_109769_length_210_cov_1.760479_g108719_i0	0	0	0	0	0	0	0	0	0	0	0	1	0	2	1	1	K03532
NODE_109774_length_210_cov_1.724551_g108724_i0	0	0	0	0	0	0	0	1	0	0	0	0	1	0	1	0	K06041
NODE_109787_length_210_cov_1.724551_g108737_i0	0	0	0	0	1	0	0	0	1	0	0	0	0	1	0	0	K01599
NODE_109788_length_210_cov_1.724551_g108738_i0	0	0	0	0	0	0	0	0	0	0	0	1	0	0	0	2	K01000
NODE_109797_length_210_cov_1.724551_g108747_i0	0	0	0	0	1	0	0	1	0	0	0	0	0	0	1	0	K05813
NODE_109811_length_210_cov_1.724551_g108761_i0	1	2	0	0	0	0	0	0	0	0	0	0	0	0	0	0	K13993
NODE_109813_length_210_cov_1.724551_g108763_i0	0	0	0	0	0	0	0	0	1	0	0	0	1	0	0	1	K02112
NODE_109828_length_210_cov_1.724551_g108778_i0	0	0	0	1	0	0	0	0	1	1	0	0	0	0	0	0	K13993
NODE_10983_length_496_cov_8.569536_g9987_i0	16	15	0	0	0	0	0	0	1	0	0	0	0	0	0	0	K02358
NODE_109836_length_210_cov_1.724551_g108786_i0	0	0	0	0	0	0	0	1	0	1	0	1	0	0	0	0	K02931
NODE_109846_length_210_cov_1.712575_g108796_i0	2	0	0	0	0	0	0	0	0	1	0	0	0	0	0	0	K02945
NODE_109853_length_210_cov_1.706587_g108803_i0	1	0	0	1	0	0	1	0	0	0	0	0	1	0	0	0	K01995
NODE_109871_length_210_cov_1.682635_g108821_i0	0	0	2	0	0	0	0	0	1	0	0	1	0	0	0	0	K01998
NODE_109877_length_210_cov_1.658683_g108827_i0	0	3	0	0	0	0	0	0	0	0	0	0	0	0	0	0	K11181
NODE_109881_length_210_cov_1.646707_g108831_i0	0	0	0	0	0	0	0	0	1	0	0	0	1	0	1	0	K01999
NODE_109887_length_210_cov_1.634731_g108837_i0	1	1	0	0	0	0	1	0	0	0	0	0	0	0	0	0	K03438
NODE_109904_length_210_cov_1.562874_g108854_i0	0	0	0	1	1	0	1	0	0	0	0	0	0	0	0	0	K15580
NODE_109909_length_210_cov_1.556886_g108859_i0	1	1	0	0	0	0	0	1	1	0	1	0	0	0	0	0	K00394
NODE_109912_length_210_cov_1.544910_g108862_i0	0	0	0	0	0	0	1	2	0	0	0	0	0	0	1	0	K02440
NODE_109914_length_210_cov_1.538922_g108864_i0	0	2	0	0	0	0	0	0	1	0	0	0	0	0	0	0	K04764
NODE_109935_length_210_cov_1.479042_g108885_i0	1	0	1	0	0	0	0	1	0	0	1	0	0	0	0	0	K02224
NODE_109937_length_210_cov_1.473054_g108887_i0	0	0	0	0	0	0	0	2	0	0	0	0	0	0	1	0	K02057
NODE_109939_length_210_cov_1.467066_g108889_i0	0	0	0	1	0	0	0	1	1	0	0	0	0	0	0	0	K01006
NODE_109959_length_210_cov_1.437126_g108909_i0	0	0	0	0	0	0	0	1	0	0	0	0	0	0	1	1	K02168
NODE_109967_length_210_cov_1.437126_g108917_i0	0	0	2	0	0	0	0	1	0	0	0	0	0	0	0	0	K02768:K08483:K11183
NODE_109968_length_210_cov_1.437126_g108918_i0	0	0	0	0	0	0	1	1	0	0	1	0	0	0	0	0	K02111
NODE_109972_length_210_cov_1.437126_g108922_i0	1	0	1	1	0	0	0	0	0	0	0	0	0	0	0	0	K02406
NODE_109974_length_210_cov_1.437126_g108924_i0	0	0	0	0	0	0	0	0	0	0	0	0	0	1	1	0	K02035
NODE_109982_length_210_cov_1.437126_g108932_i0	0	1	0	1	0	1	0	0	0	1	0	0	0	0	0	0	K19416
NODE_109993_length_210_cov_1.431138_g108943_i0	0	0	0	0	1	0	0	0	0	0	0	0	0	0	1	1	K02650
NODE_110000_length_210_cov_1.431138_g108950_i0	0	2	0	0	0	0	0	0	0	0	1	0	1	0	0	0	K07332
NODE_110014_length_210_cov_1.413174_g108964_i0	1	0	0	0	0	0	0	0	1	0	0	1	0	0	0	0	K10726
NODE_110016_length_210_cov_1.413174_g108966_i0	1	0	0	0	0	0	1	0	0	0	0	0	0	1	0	0	K03086
NODE_110022_length_210_cov_1.395210_g108972_i0	0	0	0	0	0	0	0	0	0	0	0	0	0	1	2	0	K01923
NODE_110027_length_210_cov_1.377246_g108977_i0	0	0	0	0	0	2	0	1	0	0	0	0	1	0	1	0	K07080
NODE_110041_length_210_cov_1.353293_g108991_i0	2	0	0	0	0	0	0	0	0	0	0	0	0	0	1	0	K01623
NODE_110045_length_210_cov_1.329341_g108995_i0	1	0	0	0	0	1	0	0	0	0	0	0	0	0	0	2	K11073
NODE_110048_length_210_cov_1.305389_g108998_i0	0	0	0	0	0	0	2	0	0	0	0	0	0	1	0	0	K03231
NODE_110049_length_210_cov_1.299401_g108999_i0	0	0	1	3	0	0	0	0	0	0	0	0	0	0	0	0	K02035
NODE_110055_length_210_cov_1.281437_g109005_i0	0	0	0	0	0	0	0	1	0	0	0	0	0	1	0	0	K02035
NODE_11006_length_496_cov_3.116998_g10010_i0	0	0	0	0	1	0	3	6	0	0	0	0	1	1	1	2	K02027
NODE_110064_length_210_cov_1.251497_g109014_i0	0	1	0	0	0	0	0	0	0	0	0	0	0	0	0	0	K00394
NODE_110069_length_210_cov_1.245509_g109019_i0	0	0	0	0	0	0	0	2	0	0	0	0	1	0	0	1	K02035
NODE_110070_length_210_cov_1.245509_g109020_i0	0	1	0	0	0	0	0	0	1	0	1	0	0	1	0	1	K02669
NODE_110085_length_210_cov_1.191617_g109035_i0	0	0	0	0	0	0	1	0	0	0	1	0	0	0	0	1	K01006
NODE_110089_length_210_cov_1.185629_g109039_i0	0	0	0	0	1	0	1	0	0	0	0	0	1	0	0	0	K02030
NODE_110107_length_210_cov_1.149701_g109057_i0	0	0	0	0	0	0	0	1	0	0	0	0	0	1	0	0	K03821
NODE_110111_length_210_cov_1.149701_g109061_i0	0	0	0	0	1	0	0	0	0	0	0	0	0	1	0	0	K14415
NODE_110120_length_210_cov_1.149701_g109070_i0	0	0	0	0	0	1	0	0	0	0	0	0	1	0	0	0	K02056
NODE_110127_length_210_cov_1.149701_g109077_i0	0	0	0	0	0	0	0	0	2	0	0	0	0	0	0	0	K02950
NODE_110142_length_210_cov_1.149701_g109092_i0	0	0	0	0	0	0	0	0	0	0	1	0	1	0	0	0	K03892
NODE_110143_length_210_cov_1.149701_g109093_i0	0	0	0	0	0	0	0	0	0	0	0	0	0	0	3	0	K01915
NODE_110156_length_210_cov_1.149701_g109106_i0	0	0	0	0	0	0	1	0	0	0	0	0	0	0	0	1	K00721
NODE_110165_length_210_cov_1.149701_g109115_i0	0	0	2	0	0	0	0	0	0	0	0	0	0	0	0	0	K00864
NODE_110187_length_210_cov_1.149701_g109137_i0	0	0	0	2	0	0	0	0	0	0	0	0	0	0	0	0	K07332
NODE_110205_length_210_cov_1.149701_g109155_i0	0	0	0	0	0	1	0	0	0	0	0	0	0	0	1	0	K01996
NODE_110209_length_210_cov_1.149701_g109159_i0	0	0	1	1	0	0	0	0	0	0	0	0	0	0	0	0	K00404
NODE_110210_length_210_cov_1.149701_g109160_i0	0	0	0	0	0	0	0	0	2	0	0	0	0	0	0	0	K11912
NODE_110213_length_210_cov_1.149701_g109163_i0	0	1	0	0	0	0	0	0	0	0	0	0	0	1	0	0	K00134
NODE_110218_length_210_cov_1.149701_g109168_i0	0	0	0	0	0	0	0	0	0	0	0	0	0	0	2	0	K00437
NODE_110225_length_210_cov_1.149701_g109175_i0	0	0	1	0	0	0	0	0	1	0	0	0	0	0	0	0	K02033
NODE_110227_length_210_cov_1.149701_g109177_i0	0	0	0	0	0	0	0	0	0	1	1	0	0	0	0	0	K15580
NODE_110235_length_210_cov_1.149701_g109185_i0	0	2	0	0	0	0	0	0	0	0	0	0	0	0	0	0	K04078
NODE_110237_length_210_cov_1.149701_g109187_i0	0	0	0	0	0	0	0	2	0	0	0	0	0	0	0	0	K02275
NODE_110241_length_210_cov_1.149701_g109191_i0	0	0	0	0	0	1	0	0	1	0	0	0	0	0	0	0	K01999
NODE_110245_length_210_cov_1.149701_g109195_i0	0	1	0	0	0	0	0	0	0	1	0	0	0	0	0	0	K01997:K01998
NODE_110248_length_210_cov_1.149701_g109198_i0	0	0	0	0	0	0	1	1	0	0	0	0	0	0	0	0	K03695
NODE_110250_length_210_cov_1.149701_g109200_i0	0	0	0	2	0	0	0	0	0	1	0	0	0	0	0	0	K04077
NODE_110254_length_210_cov_1.149701_g109204_i0	0	0	0	2	0	0	0	0	0	0	0	0	0	0	0	0	K08352
NODE_110255_length_210_cov_1.149701_g109205_i0	0	0	0	0	0	0	0	1	0	0	0	0	1	0	0	0	K04043
NODE_110258_length_210_cov_1.149701_g109208_i0	0	0	0	0	0	0	0	2	0	0	0	0	0	0	0	0	K03046
NODE_110265_length_210_cov_1.149701_g109215_i0	0	1	0	1	0	0	0	0	0	0	0	0	0	0	0	0	K02996
NODE_110267_length_210_cov_1.149701_g109217_i0	1	1	0	0	0	0	0	0	0	0	0	0	0	0	0	0	K04043
NODE_110269_length_210_cov_1.149701_g109219_i0	0	0	0	0	0	0	1	1	0	0	0	0	0	0	0	0	K02057
NODE_110283_length_210_cov_1.149701_g109233_i0	0	0	0	0	0	0	0	0	0	0	0	0	0	0	2	0	K00239
NODE_110285_length_210_cov_1.149701_g109235_i0	0	0	0	0	1	0	0	0	0	1	0	0	0	0	0	0	K02433
NODE_110291_length_210_cov_1.149701_g109241_i0	1	1	0	0	0	0	0	0	0	0	0	0	0	0	0	0	K15987
NODE_110293_length_210_cov_1.149701_g109243_i0	0	0	0	2	0	0	0	0	0	0	0	0	0	0	0	0	K08352
NODE_110301_length_210_cov_1.149701_g109251_i0	0	2	0	0	0	0	0	0	0	0	0	0	0	0	0	0	K03737
NODE_110302_length_210_cov_1.149701_g109252_i0	0	0	0	0	0	0	0	0	0	0	0	0	0	0	2	0	K03704
NODE_110303_length_210_cov_1.149701_g109253_i0	0	0	0	0	1	1	0	0	0	0	0	0	0	1	0	0	K02274
NODE_110313_length_210_cov_1.143713_g109263_i0	0	1	0	0	0	0	0	0	0	0	0	0	0	0	0	1	K02030
NODE_110316_length_210_cov_1.143713_g109266_i0	0	0	0	0	0	0	1	1	0	0	0	0	0	0	0	0	K02057
NODE_110319_length_210_cov_1.143713_g109269_i0	0	0	0	0	0	0	0	0	0	0	0	0	2	0	0	0	K01999
NODE_110327_length_210_cov_1.137725_g109277_i0	0	0	0	0	0	1	0	1	0	0	0	0	0	1	0	0	K11069
NODE_110332_length_210_cov_1.137725_g109282_i0	0	0	0	0	0	0	0	0	1	0	0	1	0	1	1	0	K02358
NODE_110335_length_210_cov_1.131737_g109285_i0	0	0	0	0	0	0	0	1	1	0	0	0	1	1	0	0	K11069
NODE_11034_length_495_cov_19.966814_g10038_i0	2	4	0	0	2	13	8	21	5	1	4	4	8	9	7	13	K13993
NODE_110340_length_210_cov_1.125749_g109290_i0	0	0	1	0	0	0	0	0	0	0	0	0	0	0	0	0	K00127
NODE_110346_length_210_cov_1.113772_g109296_i0	0	0	1	1	0	0	0	0	0	0	0	0	0	0	0	0	K00962
NODE_110350_length_210_cov_1.101796_g109300_i0	0	0	1	0	0	0	1	0	0	0	0	1	0	0	1	0	K02035
NODE_110356_length_210_cov_1.095808_g109306_i0	1	0	0	0	0	0	0	0	0	0	0	0	0	1	0	0	K07321
NODE_110363_length_210_cov_1.083832_g109313_i0	0	0	0	0	0	1	0	0	0	0	0	0	0	0	1	0	K01768
NODE_110366_length_210_cov_1.077844_g109316_i0	1	0	0	0	0	0	0	0	0	0	0	0	0	1	0	0	K11085
NODE_110372_length_210_cov_1.065868_g109322_i0	0	1	0	0	0	0	0	0	0	0	0	0	1	0	0	0	K11069
NODE_110380_length_210_cov_1.053892_g109330_i0	0	0	0	0	0	0	0	0	0	0	0	0	0	1	0	1	K02026
NODE_110384_length_210_cov_1.047904_g109334_i0	0	0	1	0	0	0	0	0	0	0	0	1	0	0	0	0	K05878
NODE_110392_length_210_cov_1.017964_g109342_i0	0	0	0	0	0	0	0	0	0	0	0	0	1	1	0	0	K07042
NODE_110395_length_210_cov_1.011976_g109345_i0	1	0	0	1	0	0	0	0	0	0	0	0	0	0	0	0	K00382
NODE_110402_length_210_cov_1.000000_g109352_i0	1	0	0	1	0	0	0	0	0	0	0	0	0	0	0	0	K02662
NODE_110403_length_210_cov_1.000000_g109353_i0	0	0	0	0	0	0	1	1	0	0	0	0	0	0	0	0	K03597
NODE_110404_length_210_cov_1.000000_g109354_i0	0	0	0	0	0	0	0	1	0	0	0	0	0	0	0	1	K00394
NODE_110405_length_210_cov_0.994012_g109355_i0	0	0	0	0	0	0	0	1	0	0	0	0	0	1	0	0	K00123
NODE_110406_length_210_cov_0.994012_g109356_i0	0	0	0	0	0	0	0	0	0	0	0	0	0	0	2	0	K14652
NODE_110411_length_210_cov_0.970060_g109361_i0	0	0	0	1	1	1	0	0	0	0	0	0	1	0	0	0	K02035
NODE_110418_length_210_cov_0.946108_g109368_i0	0	1	0	0	0	0	0	0	0	0	0	0	1	0	0	0	K02469
NODE_110425_length_210_cov_0.904192_g109375_i0	0	1	0	0	0	0	0	0	1	0	0	0	0	0	0	0	K11181
NODE_110426_length_210_cov_0.898204_g109376_i0	1	0	0	1	0	0	0	0	0	0	0	0	0	0	0	0	K03924
NODE_110427_length_210_cov_0.898204_g109377_i0	0	0	0	0	0	0	0	0	0	0	0	0	0	0	0	2	K03738
NODE_110433_length_210_cov_0.862275_g109383_i0	0	0	0	0	0	0	0	0	2	0	0	0	0	0	0	0	K02204
NODE_110437_length_210_cov_0.862275_g109387_i0	0	0	0	2	0	0	0	0	0	0	0	0	0	0	0	0	K16886
NODE_110448_length_210_cov_0.862275_g109398_i0	0	0	0	1	0	0	0	0	0	0	0	0	0	0	0	1	K21395
NODE_110449_length_210_cov_0.862275_g109399_i0	0	1	0	0	0	1	0	0	0	0	0	0	0	0	0	0	K02863
NODE_110454_length_210_cov_0.862275_g109404_i0	0	0	0	0	0	0	1	1	0	0	0	0	0	0	0	0	K00064
NODE_110461_length_210_cov_0.862275_g109411_i0	0	0	0	0	0	0	0	0	0	0	0	0	0	0	2	0	K02058
NODE_110462_length_210_cov_0.862275_g109412_i0	0	0	0	0	0	0	0	0	0	0	0	0	1	0	0	1	K02601
NODE_110465_length_210_cov_0.862275_g109415_i0	0	0	0	0	0	0	0	0	0	0	0	1	1	0	0	0	K21636
NODE_110466_length_210_cov_0.856287_g109416_i0	1	0	0	0	0	0	0	1	0	0	0	0	0	0	0	0	K03388
NODE_110470_length_210_cov_0.844311_g109420_i0	0	0	0	0	0	0	1	0	0	0	0	1	0	0	0	0	K00123
NODE_110474_length_210_cov_0.814371_g109424_i0	0	0	0	0	0	0	0	1	0	0	0	1	0	0	0	0	K10232
NODE_11050_length_495_cov_9.694690_g10054_i0	0	1	0	0	0	0	2	2	1	3	2	5	3	7	3	6	K13993
NODE_11060_length_495_cov_4.495575_g10064_i0	0	0	0	0	1	1	6	5	0	1	0	2	5	0	1	1	K07182
NODE_110685_length_209_cov_9.307229_g109635_i0	0	0	0	1	3	1	4	2	0	1	1	0	0	1	0	3	K13993
NODE_11071_length_495_cov_2.873894_g10075_i0	0	0	1	2	2	2	2	0	0	0	0	1	0	0	2	4	K14084
NODE_11071_length_495_cov_2.873894_g10075_i0	0	0	1	2	2	2	2	0	0	0	0	1	0	0	2	4	K16176
NODE_11074_length_495_cov_2.657080_g10078_i0	3	0	0	0	1	2	3	6	0	0	0	4	1	2	0	4	K01999
NODE_11075_length_495_cov_2.579646_g10079_i0	0	0	0	0	1	2	1	0	0	0	0	0	1	2	1	4	K00370
NODE_110765_length_209_cov_6.054217_g109715_i0	0	1	0	0	5	7	0	0	0	0	0	0	0	3	6	1	K00368
NODE_110809_length_209_cov_5.138554_g109759_i0	1	8	0	0	0	0	0	0	0	0	0	0	0	0	0	0	K03040
NODE_11081_length_494_cov_1088.749446_g10085_i0	22	149	2	17	82	139	530	810	86	167	59	92	205	129	171	341	K13993
NODE_11083_length_494_cov_872.649667_g10087_i0	4	18	0	1	28	47	110	157	24	43	8	33	72	47	48	87	K13993
NODE_11084_length_494_cov_629.337029_g10088_i0	8	44	1	7	30	38	159	181	23	49	21	23	62	43	48	112	K13993
NODE_11085_length_494_cov_595.037694_g10089_i0	31	61	12	33	20	16	170	100	80	53	94	292	59	57	25	122	K13993
NODE_110889_length_209_cov_4.066265_g109839_i0	0	1	0	0	1	0	2	0	0	0	0	0	0	2	1	0	K02637
NODE_110978_length_209_cov_3.222892_g109928_i0	0	0	0	2	0	1	1	0	0	0	0	1	2	0	0	1	K02115
NODE_111038_length_209_cov_2.867470_g109988_i0	3	3	0	0	0	0	0	0	0	0	0	0	0	0	0	0	K00058
NODE_111054_length_209_cov_2.746988_g110004_i0	1	0	1	0	0	0	2	1	0	0	0	0	0	0	0	0	K10200
NODE_111064_length_209_cov_2.644578_g110014_i0	0	1	1	0	0	0	0	2	0	0	0	0	1	0	0	0	K10441
NODE_111095_length_209_cov_2.566265_g110045_i0	0	0	1	0	0	0	0	0	1	0	0	3	0	0	0	0	K13993
NODE_111109_length_209_cov_2.463855_g110059_i0	0	0	1	1	0	0	0	0	0	0	0	0	1	1	1	0	K02055
NODE_11111_length_494_cov_11.640798_g10115_i0	3	7	1	0	2	1	14	16	2	3	3	5	3	3	3	4	K19055
NODE_111119_length_209_cov_2.379518_g110069_i0	2	1	1	0	0	0	0	0	0	0	0	0	0	0	0	0	K10232
NODE_11113_length_494_cov_10.527716_g10117_i0	0	0	0	0	0	52	0	0	0	0	0	0	0	0	0	0	K02986
NODE_111162_length_209_cov_2.313253_g110112_i0	1	3	0	0	0	0	0	0	0	0	0	0	0	0	0	0	K03046
NODE_111187_length_209_cov_2.253012_g110137_i0	2	0	0	0	0	1	0	0	0	0	0	0	1	2	1	0	K02689
NODE_111190_length_209_cov_2.253012_g110140_i0	0	0	2	1	0	0	0	1	0	2	1	0	1	1	0	1	K00394
NODE_111201_length_209_cov_2.228916_g110151_i0	0	1	0	0	0	0	2	0	0	0	0	0	0	1	0	0	K02111
NODE_111213_length_209_cov_2.186747_g110163_i0	2	1	0	1	0	0	0	0	0	0	0	0	0	0	0	0	K13993
NODE_111225_length_209_cov_2.150602_g110175_i0	3	1	0	0	0	0	0	0	0	0	0	0	0	0	0	0	K04771
NODE_111228_length_209_cov_2.132530_g110178_i0	0	0	0	0	0	0	0	0	0	1	1	3	0	0	0	0	K02650
NODE_111232_length_209_cov_2.120482_g110182_i0	0	1	0	0	0	0	0	1	0	0	1	0	0	1	0	0	K03738
NODE_111241_length_209_cov_2.066265_g110191_i0	0	0	0	0	1	0	2	0	0	0	0	0	1	0	0	0	K07138
NODE_111242_length_209_cov_2.060241_g110192_i0	1	0	0	1	0	0	2	1	0	0	0	0	0	0	1	0	K00059
NODE_111250_length_209_cov_2.030120_g110200_i0	0	0	0	0	0	0	0	3	0	0	0	0	0	1	0	0	K12234
NODE_111263_length_209_cov_2.024096_g110213_i0	0	0	0	0	0	0	0	0	0	0	0	0	0	0	0	2	K00986
NODE_111269_length_209_cov_2.024096_g110219_i0	2	1	0	0	0	0	0	0	0	0	0	0	0	0	0	0	K00395
NODE_111295_length_209_cov_1.915663_g110245_i0	0	0	0	0	0	0	0	0	0	0	0	0	0	1	1	2	K03594
NODE_1113_length_1191_cov_22.877178_g902_i0	140	145	0	0	0	0	0	0	0	0	0	0	0	0	0	0	K02358
NODE_11130_length_494_cov_4.623060_g10134_i0	0	0	0	1	1	0	1	3	1	1	0	3	6	2	5	3	K00986
NODE_111310_length_209_cov_1.861446_g110260_i0	1	3	0	0	0	0	0	0	0	0	0	0	0	0	0	0	K00768
NODE_111313_length_209_cov_1.855422_g110263_i0	0	1	0	0	1	1	0	0	0	1	0	0	0	0	2	0	K00123
NODE_111316_length_209_cov_1.855422_g110266_i0	0	0	0	0	0	0	0	0	0	0	0	0	3	1	0	1	K02946
NODE_111333_length_209_cov_1.765060_g110283_i0	0	0	3	0	0	1	2	1	0	1	0	2	1	0	0	1	K10112
NODE_111340_length_209_cov_1.734940_g110290_i0	0	0	0	0	1	0	0	0	0	0	0	0	1	0	1	0	K10227
NODE_111346_length_209_cov_1.734940_g110296_i0	0	0	0	0	0	0	0	0	0	0	0	0	2	0	1	0	K00208
NODE_111347_length_209_cov_1.734940_g110297_i0	0	0	1	0	0	0	0	1	1	1	0	0	0	0	0	0	K00384
NODE_111368_length_209_cov_1.734940_g110318_i0	0	0	0	0	0	3	0	0	0	0	0	0	0	0	0	0	K01187
NODE_111377_length_209_cov_1.734940_g110327_i0	1	3	0	0	0	0	0	0	0	0	0	0	0	0	0	0	K01778
NODE_111383_length_209_cov_1.734940_g110333_i0	0	0	0	3	0	0	0	0	0	0	0	0	0	0	0	0	K11181
NODE_111393_length_209_cov_1.734940_g110343_i0	0	0	0	0	0	0	0	0	0	0	0	0	0	0	3	0	K02982
NODE_111415_length_209_cov_1.716867_g110365_i0	1	0	0	0	0	1	0	0	0	0	1	0	0	0	0	0	K08296
NODE_111418_length_209_cov_1.716867_g110368_i0	2	1	0	0	0	0	0	0	0	0	0	0	0	0	0	0	K01626
NODE_111429_length_209_cov_1.704819_g110379_i0	1	0	0	0	0	0	0	0	0	0	1	1	0	0	0	0	K02433
NODE_111434_length_209_cov_1.692771_g110384_i0	0	0	0	4	0	0	0	0	0	0	0	0	0	0	0	0	K03782
NODE_11144_length_494_cov_2.658537_g10148_i0	0	1	0	0	0	1	6	11	0	1	1	1	0	2	0	0	K05692
NODE_111440_length_209_cov_1.674699_g110390_i0	2	2	0	0	0	0	0	0	0	0	0	0	0	0	0	0	K07175
NODE_111442_length_209_cov_1.668675_g110392_i0	0	0	0	0	0	0	0	0	0	0	0	0	0	1	2	4	K01006
NODE_11145_length_494_cov_2.649667_g10149_i0	0	0	0	0	1	0	0	3	0	0	0	1	2	3	2	1	K13993
NODE_111452_length_209_cov_1.650602_g110402_i0	0	0	0	0	0	0	0	0	0	0	0	0	0	0	3	0	K20274
NODE_111459_length_209_cov_1.632530_g110409_i0	0	0	0	1	0	0	0	1	0	0	0	0	1	0	0	0	K15724
NODE_111471_length_209_cov_1.602410_g110421_i0	2	0	0	0	0	0	0	0	0	0	0	1	0	0	0	0	K13993
NODE_111476_length_209_cov_1.590361_g110426_i0	1	0	2	0	0	0	0	0	0	0	0	0	0	0	0	0	K00873
NODE_111495_length_209_cov_1.524096_g110445_i0	0	0	1	0	0	0	0	0	0	0	0	0	0	2	0	0	K07025
NODE_111501_length_209_cov_1.493976_g110451_i0	2	0	0	0	0	1	0	0	0	0	0	0	0	0	0	0	K01999
NODE_111503_length_209_cov_1.487952_g110453_i0	0	1	0	2	0	0	0	0	0	0	0	0	0	0	0	0	K00404
NODE_111505_length_209_cov_1.481928_g110455_i0	0	0	0	0	0	0	1	2	0	0	0	0	0	0	0	0	K02027
NODE_111507_length_209_cov_1.481928_g110457_i0	0	0	1	0	0	0	1	1	1	0	0	0	1	0	0	1	K07335
NODE_111511_length_209_cov_1.457831_g110461_i0	0	0	0	0	0	0	1	0	0	0	0	0	0	0	0	2	K04069
NODE_111521_length_209_cov_1.445783_g110471_i0	0	0	0	0	0	0	0	0	0	0	0	0	0	2	0	1	K00395
NODE_111522_length_209_cov_1.445783_g110472_i0	0	2	0	2	0	0	0	0	0	0	1	0	0	0	0	0	K02358
NODE_111532_length_209_cov_1.445783_g110482_i0	1	0	0	0	1	1	0	0	0	0	0	0	0	0	0	0	K03231
NODE_111549_length_209_cov_1.445783_g110499_i0	0	0	0	2	0	0	1	0	0	0	0	0	0	0	0	0	K03672
NODE_111552_length_209_cov_1.445783_g110502_i0	0	0	0	0	0	0	0	0	0	0	0	0	0	0	3	0	K02358
NODE_111559_length_209_cov_1.439759_g110509_i0	1	0	0	0	0	0	1	0	0	0	0	0	0	0	0	0	K00124
NODE_111566_length_209_cov_1.427711_g110516_i0	1	0	0	0	0	0	1	0	0	0	0	0	0	1	0	0	K00864
NODE_111567_length_209_cov_1.427711_g110517_i0	1	0	0	3	0	0	0	0	0	0	0	0	0	0	0	0	K11181
NODE_111573_length_209_cov_1.409639_g110523_i0	1	0	1	0	0	0	0	0	1	0	0	0	0	0	0	1	K02035
NODE_111579_length_209_cov_1.385542_g110529_i0	0	0	1	2	0	0	0	0	0	0	0	0	0	0	0	0	K00394
NODE_111582_length_209_cov_1.385542_g110532_i0	0	1	0	0	0	0	0	1	0	0	0	0	0	1	0	0	K00958
NODE_111598_length_209_cov_1.331325_g110548_i0	0	0	2	1	0	0	0	0	0	0	0	0	1	0	0	0	K05878
NODE_111605_length_209_cov_1.301205_g110555_i0	0	0	1	1	0	0	1	0	0	0	0	1	0	0	0	0	K02035
NODE_111620_length_209_cov_1.210843_g110570_i0	1	1	0	0	0	0	0	0	0	0	0	0	0	0	0	1	K04764
NODE_111623_length_209_cov_1.198795_g110573_i0	0	0	0	0	0	1	1	0	0	0	0	0	1	1	1	2	K01895
NODE_111627_length_209_cov_1.180723_g110577_i0	0	0	0	1	0	0	1	1	0	0	0	0	0	0	0	0	K02027
NODE_111628_length_209_cov_1.180723_g110578_i0	0	0	0	0	0	0	0	0	0	0	0	0	0	1	1	0	K03738
NODE_111633_length_209_cov_1.156627_g110583_i0	0	0	1	1	0	0	0	0	0	0	0	0	0	0	0	0	K01684
NODE_111636_length_209_cov_1.156627_g110586_i0	0	0	0	0	0	0	1	0	0	0	0	0	0	0	1	0	K03408
NODE_111643_length_209_cov_1.156627_g110593_i0	0	0	0	0	0	0	0	0	2	0	0	0	0	0	0	0	K01091
NODE_111650_length_209_cov_1.156627_g110600_i0	0	0	0	0	0	0	0	0	0	0	0	3	0	0	0	0	K11903
NODE_111655_length_209_cov_1.156627_g110605_i0	0	0	0	1	0	0	0	1	0	0	0	0	0	0	0	0	K02886
NODE_111658_length_209_cov_1.156627_g110608_i0	0	0	0	0	0	2	0	0	0	0	0	0	0	0	0	0	K01637
NODE_111660_length_209_cov_1.156627_g110610_i0	1	1	0	0	0	0	0	0	0	0	0	0	0	0	0	0	K21307
NODE_111663_length_209_cov_1.156627_g110613_i0	1	1	0	0	0	0	0	0	0	0	0	0	0	0	0	0	K02657
NODE_111664_length_209_cov_1.156627_g110614_i0	1	2	0	0	0	0	0	0	0	0	0	0	0	0	0	0	K13525
NODE_111666_length_209_cov_1.156627_g110616_i0	0	0	0	0	0	1	1	0	0	0	0	0	0	0	0	0	K02011
NODE_111668_length_209_cov_1.156627_g110618_i0	0	0	1	0	0	0	0	0	0	0	1	0	0	0	2	0	K00394
NODE_111669_length_209_cov_1.156627_g110619_i0	0	0	0	0	0	0	1	0	1	0	0	0	0	0	0	0	K02056
NODE_111676_length_209_cov_1.156627_g110626_i0	1	0	1	0	0	0	0	0	0	0	0	0	0	0	0	0	K09989
NODE_111682_length_209_cov_1.156627_g110632_i0	0	0	0	0	0	1	0	0	0	0	0	1	0	0	0	0	K03517
NODE_111687_length_209_cov_1.156627_g110637_i0	0	3	0	0	0	0	0	0	0	0	0	0	0	0	0	0	K02965
NODE_111694_length_209_cov_1.156627_g110644_i0	0	0	0	0	0	1	0	0	0	0	0	0	0	0	1	0	K00150
NODE_111699_length_209_cov_1.156627_g110649_i0	0	0	0	0	0	0	0	2	0	0	0	0	0	0	0	0	K01953
NODE_111701_length_209_cov_1.156627_g110651_i0	0	0	0	0	0	0	2	0	0	0	0	0	0	0	0	0	K01130
NODE_111712_length_209_cov_1.156627_g110662_i0	0	0	0	1	0	0	0	0	0	0	0	1	0	0	0	0	K02035
NODE_111729_length_209_cov_1.156627_g110679_i0	0	0	0	0	0	0	0	0	0	0	0	0	1	0	0	1	K00986
NODE_111735_length_209_cov_1.156627_g110685_i0	0	0	1	1	0	0	0	0	0	0	0	0	0	0	0	0	K06940
NODE_111739_length_209_cov_1.156627_g110689_i0	0	0	0	3	0	0	0	0	0	0	0	0	0	0	0	0	K01638
NODE_111748_length_209_cov_1.156627_g110698_i0	0	1	1	0	0	0	0	0	0	0	0	0	0	0	0	0	K00958
NODE_111749_length_209_cov_1.156627_g110699_i0	1	0	0	0	0	0	1	0	0	0	0	0	0	0	0	0	K04078
NODE_111753_length_209_cov_1.156627_g110703_i0	0	0	0	0	0	0	0	0	1	0	0	1	0	0	0	0	K00978
NODE_111755_length_209_cov_1.156627_g110705_i0	0	0	0	0	0	0	0	0	0	0	0	0	0	0	0	2	K00266
NODE_111756_length_209_cov_1.156627_g110706_i0	0	0	0	0	0	0	0	0	1	1	0	0	0	0	0	0	K01006
NODE_111759_length_209_cov_1.156627_g110709_i0	0	0	0	0	0	0	0	2	0	0	0	0	0	0	0	0	K01999
NODE_111765_length_209_cov_1.156627_g110715_i0	0	2	0	0	0	0	0	0	0	0	0	0	0	0	0	0	K05808
NODE_111771_length_209_cov_1.156627_g110721_i0	0	0	0	0	0	0	0	0	1	0	0	0	0	1	0	0	K03389
NODE_111775_length_209_cov_1.156627_g110725_i0	0	0	0	0	0	1	0	0	0	0	0	0	1	0	0	0	K01868
NODE_111783_length_209_cov_1.156627_g110733_i0	0	0	0	0	0	0	0	1	0	0	0	0	0	0	0	1	K01130
NODE_111794_length_209_cov_1.156627_g110744_i0	0	0	0	0	0	0	1	1	0	0	0	0	0	0	0	0	K01647
NODE_111798_length_209_cov_1.156627_g110748_i0	0	0	0	1	0	0	0	0	0	0	0	0	0	1	0	0	K03704
NODE_111801_length_209_cov_1.156627_g110751_i0	0	0	0	0	0	0	0	0	0	0	0	0	0	0	2	0	K02950
NODE_111810_length_209_cov_1.156627_g110760_i0	0	0	0	0	0	0	0	0	0	0	0	0	0	2	0	0	K00428
NODE_111813_length_209_cov_1.156627_g110763_i0	0	0	0	0	0	0	0	0	1	0	1	0	0	0	0	0	K03738
NODE_111817_length_209_cov_1.156627_g110767_i0	0	0	2	0	0	0	0	0	0	0	0	0	0	0	0	0	K02035
NODE_111820_length_209_cov_1.156627_g110770_i0	0	0	0	0	0	0	0	0	0	0	2	0	0	0	0	0	K17315
NODE_111825_length_209_cov_1.156627_g110775_i0	0	0	0	2	0	0	0	0	0	0	0	0	0	0	0	0	K09700
NODE_111827_length_209_cov_1.156627_g110777_i0	0	0	0	1	0	0	0	0	0	0	0	0	0	0	1	0	K00123
NODE_111829_length_209_cov_1.156627_g110779_i0	0	0	0	0	0	0	0	0	1	0	0	0	1	0	0	0	K02933
NODE_111833_length_209_cov_1.156627_g110783_i0	0	0	1	0	0	0	0	0	0	0	0	0	0	1	0	0	K01895
NODE_111835_length_209_cov_1.150602_g110785_i0	0	0	0	0	0	0	0	0	1	0	0	1	0	0	1	0	K02056
NODE_111844_length_209_cov_1.150602_g110794_i0	0	0	0	0	0	0	0	0	2	0	0	0	0	0	0	0	K01902
NODE_111853_length_209_cov_1.144578_g110803_i0	0	0	0	1	0	0	0	1	0	0	0	0	0	1	0	0	K01338
NODE_111863_length_209_cov_1.144578_g110813_i0	0	0	1	1	0	0	0	0	0	0	0	0	0	0	0	0	K20038
NODE_111864_length_209_cov_1.144578_g110814_i0	0	0	0	0	0	0	0	1	0	0	0	0	0	0	1	1	K02033
NODE_111873_length_209_cov_1.138554_g110823_i0	0	0	0	0	0	0	2	0	0	0	0	0	0	0	0	0	K02035
NODE_111881_length_209_cov_1.132530_g110831_i0	1	0	0	0	0	0	0	1	0	0	0	0	0	0	0	0	K10022
NODE_111907_length_209_cov_1.096386_g110857_i0	0	0	0	0	0	0	0	0	0	0	0	2	0	0	0	0	K16886
NODE_111910_length_209_cov_1.096386_g110860_i0	0	0	0	0	0	1	0	1	0	0	0	0	0	0	0	0	K01736
NODE_111917_length_209_cov_1.072289_g110867_i0	0	1	0	0	0	0	0	0	0	0	0	1	0	0	0	0	K04078
NODE_111918_length_209_cov_1.066265_g110868_i0	0	0	0	1	0	0	0	0	0	0	1	0	0	0	0	0	K02035
NODE_111919_length_209_cov_1.060241_g110869_i0	0	0	0	0	0	0	0	1	0	0	0	0	1	0	0	0	K10022
NODE_111922_length_209_cov_1.060241_g110872_i0	3	0	1	1	0	0	0	0	0	0	0	0	0	0	0	0	K03695
NODE_111925_length_209_cov_1.054217_g110875_i0	0	0	0	1	0	0	1	0	0	0	0	0	0	1	0	0	K02035
NODE_111926_length_209_cov_1.048193_g110876_i0	0	1	1	0	0	0	0	0	0	1	0	0	0	0	0	0	K03738
NODE_111927_length_209_cov_1.048193_g110877_i0	0	0	0	3	0	0	0	0	0	0	0	0	0	0	0	0	K01997
NODE_111929_length_209_cov_1.048193_g110879_i0	0	0	0	0	0	0	0	0	0	1	0	1	0	0	0	0	K03704
NODE_11193_length_493_cov_4.897778_g10195_i0	3	0	1	6	1	2	3	5	0	1	0	2	3	1	3	1	K00395
NODE_111931_length_209_cov_1.042169_g110881_i0	0	0	1	0	0	0	0	0	0	0	0	0	0	1	0	0	K02338
NODE_111933_length_209_cov_1.036145_g110883_i0	1	0	0	2	0	0	1	0	1	0	0	0	0	0	0	0	K11180
NODE_111937_length_209_cov_1.030120_g110887_i0	0	0	0	1	0	0	1	0	0	0	0	0	0	0	0	0	K03605
NODE_111945_length_209_cov_1.018072_g110895_i0	1	0	0	1	0	0	0	0	0	0	0	0	0	0	0	0	K03628
NODE_111960_length_209_cov_0.975904_g110910_i0	1	0	0	0	0	0	0	0	0	0	0	1	0	0	0	0	K05878
NODE_111965_length_209_cov_0.969880_g110915_i0	0	1	0	0	0	1	0	0	0	2	0	0	0	1	1	1	K02358
NODE_111967_length_209_cov_0.969880_g110917_i0	0	0	0	0	0	0	2	0	0	0	0	0	0	0	0	0	K02035
NODE_11197_length_493_cov_3.882222_g10199_i0	0	0	1	0	3	2	2	8	0	1	0	0	3	3	4	2	K17241
NODE_111971_length_209_cov_0.957831_g110921_i0	0	0	0	0	1	0	1	1	0	0	0	0	0	0	0	0	K03086
NODE_111972_length_209_cov_0.957831_g110922_i0	0	0	2	0	0	0	0	0	0	0	0	0	0	0	0	0	K01474
NODE_111978_length_209_cov_0.939759_g110928_i0	0	0	2	0	0	0	0	0	0	0	0	0	0	0	0	0	K02283
NODE_111979_length_209_cov_0.939759_g110929_i0	2	0	0	0	0	0	0	0	0	0	0	0	0	0	0	0	K03307
NODE_111980_length_209_cov_0.933735_g110930_i0	0	0	0	1	0	0	0	1	0	0	0	0	0	0	0	0	K01601
NODE_111983_length_209_cov_0.921687_g110933_i0	0	0	0	0	0	0	0	0	0	0	1	0	1	0	0	0	K01647
NODE_111984_length_209_cov_0.921687_g110934_i0	1	0	0	1	0	0	0	0	0	0	0	0	0	0	0	0	K03389
NODE_111986_length_209_cov_0.909639_g110936_i0	0	0	1	0	0	0	1	0	0	0	0	0	0	0	0	0	K06894
NODE_111990_length_209_cov_0.891566_g110940_i0	0	0	0	0	0	0	0	0	1	0	0	0	0	0	2	1	K05878
NODE_111992_length_209_cov_0.873494_g110942_i0	0	0	0	0	0	0	0	1	0	0	0	0	0	0	1	0	K02027
NODE_111994_length_209_cov_0.867470_g110944_i0	1	1	0	0	0	0	0	0	0	0	0	0	0	0	0	0	K13993
NODE_112_length_2819_cov_33.842579_g96_i0	314	302	0	1	1	0	3	0	0	1	0	1	2	1	0	1	K00395
NODE_112_length_2819_cov_33.842579_g96_i0	314	302	0	1	1	0	3	0	0	1	0	1	2	1	0	1	K00394
NODE_112000_length_209_cov_0.867470_g110950_i0	1	0	1	0	0	0	0	0	0	0	0	0	0	0	0	0	K01886
NODE_112001_length_209_cov_0.867470_g110951_i0	0	0	0	2	0	0	0	0	0	0	0	0	0	0	0	0	K01999
NODE_112003_length_209_cov_0.867470_g110953_i0	0	0	0	0	1	0	0	0	0	1	0	0	0	0	0	0	K03798
NODE_112005_length_209_cov_0.867470_g110955_i0	0	1	0	0	0	0	0	0	0	0	1	0	0	0	0	0	K06907
NODE_112015_length_209_cov_0.867470_g110965_i0	0	0	1	0	0	0	0	0	0	0	0	1	0	0	0	0	K07710
NODE_112020_length_209_cov_0.867470_g110970_i0	0	0	0	1	0	0	0	1	0	0	0	0	0	0	0	0	K01999
NODE_112024_length_209_cov_0.867470_g110974_i0	0	0	1	0	0	0	1	0	0	0	0	0	0	0	0	0	K06001
NODE_112034_length_209_cov_0.867470_g110984_i0	1	0	0	1	0	0	0	0	0	0	0	1	0	0	0	0	K02027
NODE_112037_length_209_cov_0.855422_g110987_i0	1	0	0	2	0	0	0	0	0	0	0	0	0	0	0	0	K00394
NODE_112039_length_209_cov_0.849398_g110989_i0	0	0	0	0	1	0	0	0	0	0	0	0	1	0	0	0	K01872
NODE_112045_length_209_cov_0.813253_g110995_i0	0	0	0	0	0	0	0	1	0	0	0	0	1	0	0	0	K02027
NODE_112046_length_209_cov_0.789157_g110996_i0	0	0	0	0	0	0	1	0	0	0	0	0	0	0	1	0	K03315
NODE_11207_length_493_cov_1.626667_g10209_i0	0	1	0	0	1	1	1	2	0	0	0	0	1	0	3	2	K00958
NODE_112216_length_208_cov_11.818182_g111166_i0	1	1	0	2	0	1	3	2	0	0	0	0	1	0	0	0	K01601
NODE_11233_length_492_cov_7.948775_g10235_i0	24	25	0	0	0	0	0	0	1	0	0	0	0	0	0	0	K08738
NODE_11234_length_492_cov_7.692650_g10236_i0	0	0	2	3	2	2	8	6	1	0	1	0	8	6	4	2	K11751
NODE_112425_length_208_cov_4.606061_g111375_i0	2	2	0	0	0	1	0	0	0	3	0	0	0	0	0	0	K02720
NODE_11243_length_492_cov_3.556793_g10244_i0	0	0	2	2	2	3	6	3	1	0	1	0	6	2	0	1	K00123
NODE_11246_length_492_cov_3.409800_g10247_i0	0	0	3	2	2	1	2	1	1	0	1	3	2	2	2	1	K07053
NODE_11246_length_492_cov_3.409800_g10247_i0	0	0	3	2	2	1	2	1	1	0	1	3	2	2	2	1	K06416
NODE_112493_length_208_cov_3.824242_g111443_i0	0	1	0	1	1	1	1	0	0	0	0	0	1	2	1	0	K02406
NODE_112561_length_208_cov_3.369697_g111511_i0	3	4	0	0	0	0	0	0	0	0	0	0	0	0	0	0	K03388
NODE_112621_length_208_cov_2.957576_g111571_i0	0	2	1	2	0	1	1	1	0	0	0	0	0	0	1	0	K11069
NODE_112624_length_208_cov_2.933333_g111574_i0	0	0	0	1	0	0	0	0	0	0	0	0	0	0	0	0	K02035
NODE_112627_length_208_cov_2.909091_g111577_i0	1	2	0	0	0	1	0	0	0	1	0	0	0	0	0	0	K02933
NODE_112634_length_208_cov_2.909091_g111584_i0	0	0	0	0	0	0	0	0	4	1	0	0	0	0	0	0	K11180
NODE_112639_length_208_cov_2.903030_g111589_i0	0	0	0	0	0	0	5	0	0	0	0	0	0	0	0	0	K02358
NODE_112659_length_208_cov_2.842424_g111609_i0	3	2	0	0	0	0	0	0	0	0	0	0	0	0	0	0	K06207
NODE_112663_length_208_cov_2.812121_g111613_i0	5	0	0	0	0	0	0	0	0	0	0	0	0	0	0	0	K04043
NODE_112672_length_208_cov_2.757576_g111622_i0	0	0	0	0	1	0	1	0	0	0	0	0	0	0	3	0	K02035
NODE_112689_length_208_cov_2.666667_g111639_i0	1	0	3	0	0	1	0	1	0	0	0	0	2	1	0	1	K03738
NODE_112701_length_208_cov_2.636364_g111651_i0	1	1	1	0	0	0	2	0	0	0	0	0	0	0	0	0	K10232
NODE_112709_length_208_cov_2.618182_g111659_i0	0	0	0	0	0	0	1	0	0	0	0	0	0	0	3	0	K02994
NODE_112720_length_208_cov_2.600000_g111670_i0	0	0	0	3	0	0	0	0	0	1	1	2	0	0	0	0	K04080
NODE_112745_length_208_cov_2.490909_g111695_i0	1	1	0	1	0	0	0	0	0	0	0	1	2	0	0	0	K09165
NODE_112775_length_208_cov_2.327273_g111725_i0	0	0	0	0	0	0	4	0	0	0	0	0	0	0	0	0	K01689
NODE_112781_length_208_cov_2.327273_g111731_i0	4	0	0	0	0	0	0	0	0	0	0	0	0	0	0	0	K02112
NODE_112791_length_208_cov_2.327273_g111741_i0	0	0	0	0	1	0	0	0	0	0	0	0	1	0	2	0	K03086
NODE_112793_length_208_cov_2.327273_g111743_i0	3	1	0	0	0	0	0	0	0	0	0	0	0	0	0	0	K00948
NODE_112795_length_208_cov_2.327273_g111745_i0	0	0	0	0	0	0	2	1	0	0	0	0	0	1	0	1	K02027
NODE_112797_length_208_cov_2.327273_g111747_i0	3	1	0	0	0	0	0	0	0	0	0	0	0	0	0	0	K01923
NODE_112802_length_208_cov_2.315152_g111752_i0	0	0	0	0	1	0	2	0	0	0	0	0	1	0	0	0	K02035
NODE_112807_length_208_cov_2.303030_g111757_i0	0	0	2	0	0	0	0	0	0	0	0	1	0	0	0	2	K02035
NODE_112814_length_208_cov_2.278788_g111764_i0	1	0	0	0	0	0	2	3	0	0	0	0	0	1	1	0	K01478
NODE_112815_length_208_cov_2.278788_g111765_i0	0	3	0	0	0	1	0	0	0	0	0	0	0	0	0	0	K00342
NODE_112832_length_208_cov_2.224242_g111782_i0	3	1	0	1	0	0	0	0	0	0	0	0	0	1	0	0	K15864
NODE_112835_length_208_cov_2.218182_g111785_i0	0	0	0	0	0	0	1	1	0	0	0	0	0	1	1	0	K11180
NODE_112837_length_208_cov_2.206061_g111787_i0	0	0	0	2	0	0	0	1	0	1	1	0	1	1	1	1	K02035
NODE_112839_length_208_cov_2.187879_g111789_i0	2	1	0	0	0	0	0	1	0	0	0	0	0	0	0	0	K02276
NODE_112853_length_208_cov_2.133333_g111803_i0	0	0	0	0	0	0	1	1	0	0	0	0	0	0	0	4	K03388
NODE_112855_length_208_cov_2.115152_g111805_i0	0	0	0	1	1	0	2	0	0	0	0	0	0	0	0	0	K13993
NODE_112856_length_208_cov_2.115152_g111806_i0	0	0	0	0	0	1	1	1	0	1	0	0	0	0	0	1	K10232
NODE_112864_length_208_cov_2.090909_g111814_i0	0	0	0	1	0	1	0	3	0	0	0	0	0	0	0	1	K00341
NODE_112869_length_208_cov_2.072727_g111819_i0	0	3	0	1	0	0	0	0	0	0	0	0	0	0	0	0	K15987
NODE_112875_length_208_cov_2.054545_g111825_i0	0	0	1	0	0	1	0	1	0	0	0	0	0	0	0	0	K01130
NODE_112885_length_208_cov_2.036364_g111835_i0	0	0	0	1	0	0	0	0	0	0	0	4	0	0	0	0	K02406
NODE_11290_length_491_cov_19.444196_g10291_i0	27	31	4	4	2	1	5	1	2	4	3	8	2	3	2	2	K04080
NODE_112906_length_208_cov_2.036364_g111856_i0	3	1	0	0	0	0	0	0	0	0	0	0	0	0	0	0	K03569
NODE_112920_length_208_cov_1.993939_g111870_i0	0	0	0	0	0	0	1	0	0	0	1	2	0	0	0	0	K00288
NODE_112937_length_208_cov_1.903030_g111887_i0	0	0	0	0	0	1	0	2	0	0	0	0	0	0	1	0	K02035
NODE_112942_length_208_cov_1.878788_g111892_i0	0	0	0	0	0	0	4	0	0	0	0	0	0	0	0	0	K00688
NODE_112949_length_208_cov_1.842424_g111899_i0	0	0	0	0	1	1	1	0	0	0	0	0	1	1	0	0	K01996
NODE_112950_length_208_cov_1.842424_g111900_i0	1	1	1	0	0	0	0	0	1	0	0	3	0	0	0	0	K00394
NODE_112952_length_208_cov_1.824242_g111902_i0	0	0	0	0	0	0	0	0	0	0	0	0	0	0	0	1	K00864
NODE_112956_length_208_cov_1.806061_g111906_i0	0	0	0	0	0	1	0	2	0	1	0	0	1	0	0	1	K14138
NODE_112960_length_208_cov_1.769697_g111910_i0	0	0	0	0	0	3	0	0	0	0	0	0	0	0	0	0	K02114
NODE_112962_length_208_cov_1.757576_g111912_i0	1	1	0	0	0	1	1	0	0	0	0	0	0	0	0	0	K02988
NODE_112986_length_208_cov_1.745455_g111936_i0	0	1	0	1	0	0	0	0	0	1	0	0	0	0	0	0	K00855
NODE_113007_length_208_cov_1.745455_g111957_i0	0	0	0	0	0	1	0	1	0	0	1	0	0	0	0	0	K03530
NODE_113021_length_208_cov_1.745455_g111971_i0	1	0	0	1	0	0	0	0	0	0	0	1	0	0	0	0	K02994
NODE_113027_length_208_cov_1.745455_g111977_i0	0	0	0	0	0	0	0	0	0	0	0	0	0	1	0	2	K05396
NODE_11303_length_491_cov_8.857143_g10304_i0	9	6	2	2	1	1	2	7	1	0	6	9	2	3	1	3	K13993
NODE_113062_length_208_cov_1.709091_g112012_i0	0	0	1	0	0	0	1	0	0	0	0	0	0	0	1	0	K00648
NODE_11307_length_491_cov_6.397321_g10308_i0	0	0	0	0	1	2	3	6	0	3	1	3	3	2	1	9	K13993
NODE_113081_length_208_cov_1.660606_g112031_i0	0	0	0	0	0	0	2	0	0	0	0	0	0	0	1	0	K11181
NODE_113108_length_208_cov_1.600000_g112058_i0	0	0	0	0	0	0	0	0	0	2	0	0	0	3	1	0	K02704
NODE_113120_length_208_cov_1.551515_g112070_i0	0	0	0	0	0	0	1	0	0	0	0	1	1	1	0	1	K02035
NODE_113123_length_208_cov_1.545455_g112073_i0	0	0	3	0	0	0	0	0	0	0	0	1	0	0	0	0	K02406
NODE_113146_length_208_cov_1.496970_g112096_i0	0	1	0	0	0	1	0	1	0	0	1	1	0	0	0	0	K03695
NODE_113148_length_208_cov_1.490909_g112098_i0	0	0	2	0	0	0	0	0	0	0	0	0	1	0	0	0	K01999
NODE_11315_length_491_cov_3.636161_g10316_i0	1	1	3	1	1	0	3	7	1	1	1	1	1	1	2	1	K10439
NODE_113161_length_208_cov_1.454545_g112111_i0	0	0	0	0	0	0	0	2	0	0	0	0	0	1	0	0	K00573
NODE_113169_length_208_cov_1.454545_g112119_i0	0	0	0	0	0	0	0	3	0	0	0	0	0	0	1	0	K07335
NODE_11318_length_491_cov_3.214286_g10319_i0	0	0	2	2	0	2	10	4	0	1	0	0	2	1	0	2	K02481
NODE_113182_length_208_cov_1.454545_g112132_i0	0	0	0	0	0	0	1	0	0	0	0	1	0	0	0	1	K16176
NODE_113197_length_208_cov_1.442424_g112147_i0	0	0	0	0	0	0	0	0	0	0	0	0	1	0	2	0	K00626
NODE_113199_length_208_cov_1.436364_g112149_i0	1	1	1	1	0	0	0	0	0	0	0	0	0	0	0	0	K15987
NODE_113215_length_208_cov_1.400000_g112165_i0	3	0	0	0	0	0	0	0	0	0	0	0	0	0	0	0	K02886
NODE_113229_length_208_cov_1.357576_g112179_i0	1	0	0	0	0	0	2	0	0	0	0	0	0	0	1	0	K11069
NODE_113243_length_208_cov_1.309091_g112193_i0	0	0	3	0	0	0	0	0	0	0	0	0	0	0	0	0	K02034
NODE_113250_length_208_cov_1.290909_g112200_i0	0	0	0	0	0	0	0	0	0	0	0	0	1	1	0	1	K00074
NODE_113257_length_208_cov_1.278788_g112207_i0	0	0	0	0	0	0	0	2	0	0	0	0	0	0	0	0	K17321
NODE_113269_length_208_cov_1.212121_g112219_i0	2	1	0	0	0	0	0	0	0	0	0	0	0	0	0	0	K04077
NODE_113270_length_208_cov_1.206061_g112220_i0	1	0	0	0	0	1	0	0	0	0	0	0	0	1	0	0	K04077
NODE_113273_length_208_cov_1.193939_g112223_i0	0	0	0	0	0	0	0	1	0	0	0	0	0	0	1	0	K10234
NODE_113279_length_208_cov_1.163636_g112229_i0	0	0	0	0	0	0	0	0	0	0	0	0	1	0	1	0	K02355
NODE_113280_length_208_cov_1.163636_g112230_i0	0	0	1	0	0	0	0	2	0	0	0	0	0	0	0	0	K00648
NODE_113284_length_208_cov_1.163636_g112234_i0	0	0	0	0	1	1	0	0	0	0	0	0	0	0	0	0	K02356
NODE_113287_length_208_cov_1.163636_g112237_i0	0	0	0	0	0	1	0	0	0	0	0	0	0	0	0	1	K05591
NODE_113295_length_208_cov_1.163636_g112245_i0	0	0	0	1	0	0	0	0	0	0	0	0	0	0	0	1	K02968
NODE_113305_length_208_cov_1.163636_g112255_i0	0	0	0	0	0	0	0	0	0	0	0	0	0	2	0	0	K04077
NODE_113306_length_208_cov_1.163636_g112256_i0	0	0	0	0	0	0	0	1	0	0	0	0	0	0	0	1	K01689
NODE_113312_length_208_cov_1.163636_g112262_i0	0	0	0	0	1	1	0	0	0	0	0	0	0	0	0	0	K06324
NODE_113321_length_208_cov_1.163636_g112271_i0	2	0	0	0	0	0	0	0	0	0	0	0	0	0	0	0	K13993
NODE_113324_length_208_cov_1.163636_g112274_i0	2	0	0	0	0	0	0	0	0	0	0	0	0	0	0	0	K02406
NODE_113327_length_208_cov_1.163636_g112277_i0	0	0	0	0	0	0	2	0	0	0	0	0	0	0	0	0	K02876
NODE_113328_length_208_cov_1.163636_g112278_i0	2	0	0	0	0	0	0	0	0	0	0	0	0	0	0	0	K02111
NODE_113330_length_208_cov_1.163636_g112280_i0	0	0	1	0	0	0	0	0	1	0	0	0	0	0	0	0	K10546
NODE_113335_length_208_cov_1.163636_g112285_i0	1	1	0	0	0	0	0	0	0	0	0	0	0	0	0	0	K04043
NODE_113337_length_208_cov_1.163636_g112287_i0	0	0	0	0	0	0	0	1	0	1	0	0	0	0	0	0	K11181
NODE_113343_length_208_cov_1.163636_g112293_i0	0	1	0	0	0	0	0	0	0	0	0	0	0	0	1	0	K03696
NODE_113345_length_208_cov_1.163636_g112295_i0	0	0	0	0	0	0	0	1	0	0	0	0	0	0	1	1	K00128
NODE_113352_length_208_cov_1.163636_g112302_i0	0	0	0	0	0	0	0	0	0	1	0	0	1	0	0	0	K01652
NODE_113356_length_208_cov_1.163636_g112306_i0	0	0	0	1	0	0	0	0	0	0	0	0	0	1	0	0	K00864
NODE_113360_length_208_cov_1.163636_g112310_i0	0	0	2	0	0	0	0	0	0	0	0	0	0	0	0	0	K03601
NODE_113369_length_208_cov_1.163636_g112319_i0	0	0	0	0	0	1	0	1	0	0	0	0	0	0	0	0	K13993
NODE_113377_length_208_cov_1.163636_g112327_i0	0	0	0	0	0	0	0	0	0	0	0	0	0	0	2	0	K02931
NODE_113382_length_208_cov_1.163636_g112332_i0	0	0	0	0	0	0	0	0	0	0	1	0	0	0	0	1	K02012
NODE_113387_length_208_cov_1.163636_g112337_i0	0	0	0	0	0	0	0	1	0	0	0	0	0	1	1	0	K19055
NODE_113388_length_208_cov_1.163636_g112338_i0	0	0	0	0	0	0	0	2	0	0	0	0	0	0	0	0	K01966
NODE_113392_length_208_cov_1.163636_g112342_i0	1	1	0	0	0	0	0	0	0	0	0	0	0	0	0	0	K02067
NODE_113402_length_208_cov_1.163636_g112352_i0	3	0	0	0	0	0	0	0	0	0	0	0	0	0	0	0	K03797
NODE_113403_length_208_cov_1.163636_g112353_i0	0	0	0	1	0	0	0	0	0	0	0	0	0	0	1	0	K01596
NODE_113409_length_208_cov_1.163636_g112359_i0	1	0	1	0	0	0	0	0	0	0	0	0	0	0	0	0	K04043
NODE_11341_length_490_cov_16.313199_g10342_i0	15	10	15	10	0	3	7	8	2	1	4	9	0	4	4	6	K13993
NODE_113414_length_208_cov_1.163636_g112364_i0	0	0	0	0	0	0	0	0	0	0	0	0	0	2	0	0	K00789
NODE_113421_length_208_cov_1.163636_g112371_i0	0	0	0	0	1	0	0	1	0	0	0	0	0	0	0	0	K06001
NODE_113424_length_208_cov_1.163636_g112374_i0	0	0	0	2	0	0	0	0	0	0	0	0	0	0	0	0	K04487
NODE_11343_length_490_cov_12.147651_g10344_i0	3	10	2	2	0	0	17	5	2	1	2	9	1	0	0	2	K13993
NODE_113439_length_208_cov_1.163636_g112389_i0	0	2	0	0	0	0	0	0	0	0	0	0	0	0	0	0	K01338
NODE_113453_length_208_cov_1.163636_g112403_i0	2	0	0	0	0	0	0	0	0	0	0	0	0	0	0	0	K01647
NODE_113461_length_208_cov_1.163636_g112411_i0	0	0	2	0	0	0	0	0	0	0	0	0	0	0	0	0	K02035
NODE_113462_length_208_cov_1.163636_g112412_i0	1	1	0	0	0	0	0	0	0	0	0	0	0	0	0	0	K01890
NODE_113483_length_208_cov_1.163636_g112433_i0	1	1	0	0	0	0	0	0	0	0	0	0	0	0	0	0	K02879
NODE_113487_length_208_cov_1.163636_g112437_i0	2	0	0	0	0	0	0	0	0	0	0	0	0	0	0	0	K03234
NODE_113498_length_208_cov_1.157576_g112448_i0	2	0	0	0	0	0	0	0	0	0	0	0	0	0	0	0	K01872
NODE_113504_length_208_cov_1.157576_g112454_i0	0	0	0	0	0	0	1	0	0	0	0	0	0	0	1	0	K05916
NODE_113514_length_208_cov_1.151515_g112464_i0	0	0	0	0	0	1	1	0	0	0	0	0	0	0	0	0	K11900
NODE_113520_length_208_cov_1.151515_g112470_i0	2	0	0	0	0	0	0	0	0	0	0	0	0	0	0	0	K03181
NODE_113530_length_208_cov_1.133333_g112480_i0	0	0	0	0	0	0	0	0	0	1	0	1	0	0	0	0	K00926
NODE_113531_length_208_cov_1.133333_g112481_i0	0	0	0	0	0	1	0	1	0	0	0	0	0	0	0	0	K01194
NODE_11354_length_490_cov_5.706935_g10355_i0	1	2	0	0	2	1	3	9	1	0	4	3	1	2	0	0	K13993
NODE_113540_length_208_cov_1.121212_g112490_i0	0	0	0	0	0	0	1	0	0	0	1	0	0	0	0	0	K01998
NODE_113543_length_208_cov_1.121212_g112493_i0	0	0	0	0	0	0	0	0	0	0	0	1	0	1	0	0	K03671
NODE_113545_length_208_cov_1.115152_g112495_i0	0	1	0	0	0	0	0	0	0	0	0	1	0	0	0	0	K01938
NODE_113555_length_208_cov_1.109091_g112505_i0	0	0	0	0	0	0	0	0	0	0	0	0	0	0	0	2	K00184
NODE_113556_length_208_cov_1.103030_g112506_i0	0	0	1	1	0	0	0	0	0	0	0	0	0	0	0	0	K15580
NODE_113561_length_208_cov_1.090909_g112511_i0	0	0	0	0	0	0	1	0	0	0	0	0	1	0	0	0	K09165
NODE_113563_length_208_cov_1.084848_g112513_i0	1	0	0	0	0	0	0	0	0	0	0	0	0	0	1	0	K02078
NODE_113567_length_208_cov_1.084848_g112517_i0	0	0	0	0	0	1	0	1	0	0	0	0	0	0	0	0	K02035
NODE_113569_length_208_cov_1.078788_g112519_i0	0	0	0	0	0	0	0	0	0	1	0	1	0	0	0	0	K00197
NODE_113575_length_208_cov_1.072727_g112525_i0	0	0	0	0	1	0	1	0	0	1	0	0	0	0	0	0	K02030
NODE_113580_length_208_cov_1.066667_g112530_i0	1	0	0	0	0	0	0	0	0	0	0	0	0	1	0	0	K05813
NODE_113591_length_208_cov_1.042424_g112541_i0	1	0	0	0	0	0	0	1	0	0	0	0	1	0	0	0	K01711
NODE_113595_length_208_cov_1.036364_g112545_i0	0	0	0	0	0	0	0	1	0	0	0	0	0	1	0	0	K02775
NODE_113597_length_208_cov_1.036364_g112547_i0	0	0	0	0	0	0	0	1	0	0	0	0	1	0	0	0	K02871
NODE_113600_length_208_cov_1.024242_g112550_i0	0	0	0	0	0	0	0	1	0	0	0	0	0	1	0	0	K12543
NODE_113601_length_208_cov_1.024242_g112551_i0	0	0	0	0	0	0	0	0	0	0	1	0	0	1	0	0	K03594
NODE_113602_length_208_cov_1.024242_g112552_i0	0	1	0	0	0	0	0	0	0	1	0	0	0	0	0	1	K01814
NODE_113608_length_208_cov_0.987879_g112558_i0	0	0	0	0	0	1	1	0	0	0	0	0	0	1	0	0	K19055
NODE_11361_length_490_cov_4.044743_g10362_i0	0	2	1	0	1	1	1	3	0	0	1	1	6	0	1	3	K01113
NODE_113612_length_208_cov_0.981818_g112562_i0	0	0	0	1	0	0	0	0	1	0	0	0	0	0	0	0	K00198
NODE_11362_length_490_cov_3.948546_g10363_i0	3	17	0	1	0	0	0	0	0	0	0	0	0	0	0	0	K00958
NODE_113622_length_208_cov_0.921212_g112572_i0	0	0	0	0	0	0	0	1	0	0	0	1	0	0	0	1	K03531
NODE_113628_length_208_cov_0.909091_g112578_i0	1	1	0	0	0	0	0	0	0	0	0	0	0	0	0	0	K00332
NODE_113629_length_208_cov_0.903030_g112579_i0	0	0	1	0	0	0	0	0	0	0	0	0	1	0	0	0	K00123
NODE_113631_length_208_cov_0.896970_g112581_i0	0	1	0	0	0	0	1	0	0	0	0	0	0	0	0	0	K01338
NODE_113633_length_208_cov_0.884848_g112583_i0	0	0	0	1	0	0	1	0	0	0	0	0	0	0	0	0	K02035
NODE_113635_length_208_cov_0.872727_g112585_i0	0	1	0	1	0	0	0	0	0	0	0	0	0	0	0	0	K01952
NODE_113637_length_208_cov_0.872727_g112587_i0	0	0	0	0	0	0	0	0	0	0	0	0	1	0	0	1	K02027
NODE_113639_length_208_cov_0.872727_g112589_i0	0	0	0	0	0	0	0	0	0	0	0	0	1	0	0	1	K00962
NODE_113644_length_208_cov_0.872727_g112594_i0	0	0	0	1	0	0	0	0	0	0	0	0	1	0	0	0	K03802
NODE_113651_length_208_cov_0.872727_g112601_i0	0	0	0	0	0	0	0	1	0	0	0	0	0	1	0	0	K06903
NODE_113652_length_208_cov_0.872727_g112602_i0	0	0	1	0	0	0	0	0	0	0	0	1	0	0	0	0	K02035
NODE_113655_length_208_cov_0.872727_g112605_i0	0	0	0	0	0	0	0	0	0	0	0	0	0	1	0	1	K02906
NODE_113657_length_208_cov_0.872727_g112607_i0	0	0	0	0	0	0	0	0	0	0	1	0	0	0	0	1	K00986
NODE_113664_length_208_cov_0.872727_g112614_i0	0	0	0	0	1	0	0	0	0	0	0	0	0	0	0	0	K09969
NODE_113669_length_208_cov_0.872727_g112619_i0	2	0	0	0	0	0	0	0	0	0	0	0	0	0	0	0	K02982
NODE_113677_length_208_cov_0.866667_g112627_i0	0	0	0	2	0	0	0	0	0	0	0	0	0	0	0	0	K04759
NODE_113683_length_208_cov_0.842424_g112633_i0	0	0	2	0	0	0	0	0	0	0	0	0	0	0	0	0	K02035
NODE_113686_length_208_cov_0.793939_g112636_i0	0	0	0	0	0	0	1	0	0	0	0	0	0	0	0	1	K10233
NODE_11370_length_490_cov_2.695749_g10371_i0	0	0	0	1	1	1	2	5	0	0	0	1	4	0	3	1	K02035
NODE_11392_length_489_cov_27.013453_g10392_i0	2	0	0	0	15	23	7	23	1	6	1	1	13	10	13	17	K03386
NODE_113956_length_207_cov_7.957317_g112906_i0	0	0	0	0	1	2	2	2	0	1	0	0	0	2	3	3	K17229
NODE_114_length_2805_cov_19.070601_g98_i0	0	0	0	0	0	587	0	0	0	0	0	0	0	0	0	0	K03234
NODE_114004_length_207_cov_6.695122_g112954_i0	1	0	0	10	0	0	1	1	0	0	2	1	0	1	1	1	K03088
NODE_114008_length_207_cov_6.457317_g112958_i0	0	0	1	0	1	1	2	5	2	0	2	4	4	1	1	1	K15023
NODE_114024_length_207_cov_6.030488_g112974_i0	0	0	0	0	1	0	2	2	0	0	0	0	2	3	0	1	K01995
NODE_11403_length_489_cov_8.470852_g10402_i0	0	1	0	0	0	1	10	17	0	0	0	0	1	2	3	5	K13993
NODE_114031_length_207_cov_5.847561_g112981_i0	3	4	0	0	0	1	0	0	1	1	0	0	1	0	0	0	K02274
NODE_114035_length_207_cov_5.798780_g112985_i0	0	0	0	0	3	2	1	0	0	0	0	0	2	2	2	0	K00368
NODE_114038_length_207_cov_5.737805_g112988_i0	0	0	0	0	0	2	2	5	0	0	0	0	1	0	1	1	K02035
NODE_11404_length_489_cov_8.271300_g10403_i0	0	0	0	0	0	0	4	3	0	0	0	1	0	3	4	1	K01599
NODE_114109_length_207_cov_4.573171_g113059_i0	1	0	0	0	0	0	1	1	0	1	0	0	1	3	2	1	K02650
NODE_114150_length_207_cov_4.024390_g113100_i0	3	6	0	0	0	0	0	0	0	0	0	0	0	0	0	0	K00027
NODE_114172_length_207_cov_3.762195_g113122_i0	0	0	2	18	0	0	1	0	0	0	0	0	0	0	0	1	K01601
NODE_114193_length_207_cov_3.512195_g113143_i0	6	2	0	0	0	0	0	0	0	0	0	0	0	0	0	0	K01915
NODE_1142_length_1180_cov_5.264732_g930_i0	45	25	9	13	0	0	1	2	0	3	0	4	3	2	3	3	K00394
NODE_11421_length_489_cov_3.573991_g10420_i0	9	9	0	0	0	0	0	0	0	0	0	0	0	0	0	0	K01491
NODE_114212_length_207_cov_3.378049_g113162_i0	0	1	1	5	0	0	2	4	0	1	0	0	0	2	0	1	K01601
NODE_114215_length_207_cov_3.323171_g113165_i0	4	0	0	1	0	1	0	1	0	0	0	0	0	0	0	1	K03088
NODE_11422_length_489_cov_3.349776_g10421_i0	0	0	0	2	0	0	4	4	0	0	0	0	2	5	2	2	K11688
NODE_11425_length_489_cov_2.901345_g10424_i0	0	0	1	0	1	2	5	8	0	1	0	0	1	0	0	3	K01999
NODE_114250_length_207_cov_3.152439_g113200_i0	4	2	0	0	0	0	0	0	0	0	0	0	0	0	0	0	K01690
NODE_114255_length_207_cov_3.103659_g113205_i0	5	0	0	0	0	0	0	0	0	0	0	0	0	0	0	0	K04043
NODE_114272_length_207_cov_2.939024_g113222_i0	1	4	0	0	0	0	0	0	0	1	0	0	2	0	0	0	K03704
NODE_114281_length_207_cov_2.926829_g113231_i0	0	0	0	0	1	1	1	2	0	0	0	0	0	0	0	0	K02440
NODE_114289_length_207_cov_2.920732_g113239_i0	2	2	0	0	0	0	0	0	0	0	0	0	0	0	0	0	K03040
NODE_11430_length_489_cov_2.535874_g10429_i0	0	1	3	1	1	0	2	3	2	0	0	3	1	0	0	1	K02035
NODE_114318_length_207_cov_2.792683_g113268_i0	11	5	1	2	2	0	0	0	0	0	0	1	1	2	1	3	K04077
NODE_114322_length_207_cov_2.756098_g113272_i0	1	0	0	0	0	0	1	0	1	1	0	0	0	0	0	0	K02110
NODE_114340_length_207_cov_2.652439_g113290_i0	1	0	0	2	0	0	1	0	0	1	0	1	0	0	0	0	K14083
NODE_114348_length_207_cov_2.634146_g113298_i0	0	0	1	5	0	0	1	0	0	0	0	0	0	0	0	0	K19416
NODE_114355_length_207_cov_2.628049_g113305_i0	0	0	0	0	1	0	0	0	0	0	0	0	0	5	0	0	K05378
NODE_114377_length_207_cov_2.500000_g113327_i0	0	0	0	0	0	0	0	1	1	0	0	0	0	2	1	0	K11069
NODE_114388_length_207_cov_2.451220_g113338_i0	0	0	0	0	0	0	2	0	0	0	0	0	0	1	2	0	K11181
NODE_114398_length_207_cov_2.365854_g113348_i0	0	0	0	0	1	0	0	1	0	0	0	0	1	1	2	0	K08100
NODE_114406_length_207_cov_2.341463_g113356_i0	0	0	0	0	0	0	0	0	0	0	0	0	0	0	3	0	K04077
NODE_114416_length_207_cov_2.341463_g113366_i0	1	0	2	1	0	0	0	0	0	0	0	0	0	0	0	0	K13993
NODE_114423_length_207_cov_2.341463_g113373_i0	0	0	0	1	0	0	0	0	0	0	0	1	2	0	1	0	K00055
NODE_114437_length_207_cov_2.341463_g113387_i0	0	0	0	0	0	0	0	3	0	0	0	0	0	0	1	0	K21572
NODE_114444_length_207_cov_2.329268_g113394_i0	2	1	0	0	0	0	0	0	1	0	0	0	0	0	0	0	K00134
NODE_114457_length_207_cov_2.310976_g113407_i0	0	0	0	0	0	1	0	2	0	0	0	0	0	1	0	0	K00986
NODE_114467_length_207_cov_2.268293_g113417_i0	1	0	0	1	0	0	0	0	0	0	0	1	2	0	1	0	K02058
NODE_114477_length_207_cov_2.243902_g113427_i0	0	0	0	0	0	0	0	1	0	0	0	0	1	1	2	0	K10232
NODE_114491_length_207_cov_2.164634_g113441_i0	0	0	2	2	0	0	1	0	0	1	0	0	0	0	0	1	K01895
NODE_114499_length_207_cov_2.146341_g113449_i0	1	0	0	3	0	0	0	0	0	1	0	0	0	0	0	0	K02358
NODE_11450_length_488_cov_97.402247_g10449_i0	6	8	1	19	6	5	11	13	1	7	1	2	8	17	2	3	K02703
NODE_114500_length_207_cov_2.134146_g113450_i0	1	0	0	1	0	0	1	1	0	0	0	0	0	0	0	0	K01923
NODE_114511_length_207_cov_2.079268_g113461_i0	0	0	0	0	0	0	1	0	0	1	0	0	2	0	0	0	K07722
NODE_114543_length_207_cov_2.036585_g113493_i0	0	0	0	0	0	0	0	0	0	1	0	0	0	4	0	0	K02635
NODE_114546_length_207_cov_2.030488_g113496_i0	0	0	0	0	0	0	3	1	0	0	0	0	0	0	0	0	K00986
NODE_114554_length_207_cov_2.012195_g113504_i0	0	5	0	0	0	0	0	0	0	0	0	0	0	0	0	0	K06890
NODE_114562_length_207_cov_2.000000_g113512_i0	1	0	1	0	0	0	0	0	0	0	0	0	0	0	0	0	K10232
NODE_114563_length_207_cov_2.000000_g113513_i0	0	0	0	0	0	0	0	2	1	0	0	0	0	0	0	1	K00123
NODE_114576_length_207_cov_1.957317_g113526_i0	0	0	0	1	1	0	1	0	0	0	0	0	1	0	0	2	K00394
NODE_114581_length_207_cov_1.945122_g113531_i0	0	0	0	0	1	1	0	0	0	0	0	1	0	0	0	1	K00864
NODE_114592_length_207_cov_1.908537_g113542_i0	2	0	0	2	0	0	0	0	0	0	0	1	0	0	0	0	K02887
NODE_114600_length_207_cov_1.890244_g113550_i0	0	0	0	0	0	0	0	0	0	0	0	0	1	0	1	2	K02057
NODE_114601_length_207_cov_1.884146_g113551_i0	1	1	0	0	0	0	0	0	0	0	0	0	0	1	0	0	K03696
NODE_114606_length_207_cov_1.859756_g113556_i0	0	0	0	0	0	0	0	0	0	0	0	1	0	0	0	2	K06149
NODE_114611_length_207_cov_1.835366_g113561_i0	0	0	0	0	1	0	0	1	0	0	0	0	0	0	1	1	K14645
NODE_114645_length_207_cov_1.756098_g113595_i0	0	1	0	1	0	0	0	0	0	0	0	0	0	0	1	0	K17223
NODE_114666_length_207_cov_1.756098_g113616_i0	3	0	0	0	0	0	0	0	0	0	0	0	0	0	0	0	K04043
NODE_114674_length_207_cov_1.756098_g113624_i0	2	1	0	0	0	0	0	0	0	0	0	0	0	0	0	0	K16885
NODE_114684_length_207_cov_1.750000_g113634_i0	0	0	0	0	0	3	0	0	0	0	0	0	0	0	0	0	K00024
NODE_114695_length_207_cov_1.731707_g113645_i0	0	1	0	0	0	1	0	0	0	0	0	0	0	1	0	0	K00197
NODE_114697_length_207_cov_1.731707_g113647_i0	0	0	0	2	0	0	0	0	0	1	0	0	0	0	0	0	K13993
NODE_114703_length_207_cov_1.719512_g113653_i0	3	0	0	0	0	0	0	0	0	0	0	0	0	0	0	0	K02003
NODE_114705_length_207_cov_1.719512_g113655_i0	1	2	0	0	0	0	0	0	0	0	0	0	0	0	0	0	K00287
NODE_114706_length_207_cov_1.719512_g113656_i0	1	0	0	0	0	0	0	1	0	0	0	0	0	0	0	0	K03929
NODE_114715_length_207_cov_1.701220_g113665_i0	0	0	0	0	0	1	1	0	0	0	0	0	0	1	0	2	K03530
NODE_114716_length_207_cov_1.695122_g113666_i0	0	3	0	0	0	0	0	0	0	0	0	0	0	0	0	0	K15023
NODE_114722_length_207_cov_1.670732_g113672_i0	0	1	0	0	0	0	0	0	0	0	0	1	1	0	0	0	K07466
NODE_114723_length_207_cov_1.664634_g113673_i0	1	0	1	0	0	0	0	0	0	0	0	2	0	0	0	0	K01179
NODE_114725_length_207_cov_1.658537_g113675_i0	0	0	0	0	0	0	1	0	0	0	0	0	0	2	0	0	K01610
NODE_114728_length_207_cov_1.658537_g113678_i0	1	0	1	2	0	0	0	0	0	0	0	0	0	0	0	0	K00873
NODE_114743_length_207_cov_1.628049_g113693_i0	0	0	0	0	1	0	0	0	0	0	0	0	1	2	0	0	K03530
NODE_114744_length_207_cov_1.621951_g113694_i0	0	0	0	0	1	0	0	0	0	0	0	0	1	0	0	2	K05788
NODE_114747_length_207_cov_1.609756_g113697_i0	0	0	0	0	0	1	0	0	0	0	0	0	0	0	2	1	K06907
NODE_114749_length_207_cov_1.609756_g113699_i0	1	1	0	0	0	0	0	0	0	0	0	0	0	0	0	0	K02931
NODE_11475_length_488_cov_17.714607_g10474_i0	1	1	0	0	2	3	9	4	1	0	7	15	3	4	1	8	K13993
[truncated: 79,428 more rows]

## Sheet: non-RNA_proteins_table
Table S4. zOTU and transcript tables for the active bacterial community in sediments. For further information on the Sample ID see Table S1. The number of the rRNA reads refers to the number of rRNA transcripts detected with SortMeRNA which could be mapped on the V2-V3 region of the 16S rRNA reads obtained from the amplicon approach.
[truncated: 3,801 more rows]
