# Supplementary material for: Legacy Metal Contaminants and Excess Nutrients in Low Flow Estuarine Embayments Alter Composition and Function of Benthic Bacterial Communities
Source: Front Microbiol. 2021 Oct 8;12:661177. doi: 10.3389/fmicb.2021.661177 (PMC8531495; doi:10.3389/fmicb.2021.661177)
Supplement: Supplementary file 1 [file Data_Sheet_1.zip › Table 5.XLSX]

## Sheet: rRNA
Table S5. Significantly associated bacterial zOTUs with distance (active community).
Target	Source	Weight	SILVA taxonomy
0m	UNI32698	0.421186	Proteobacteria;Deltaproteobacteria;Desulfobacterales;Desulfobulbaceae;Candidatus_Electrothrix;Candidatus_Electrothrix_aarhusiensis
0m	UNI20335	0.440899	Proteobacteria;Deltaproteobacteria;Desulfobacterales;Desulfobulbaceae;Candidatus_Electrothrix;uncultured_bacterium
0m	UNI39253	0.439516	Proteobacteria;Deltaproteobacteria;Desulfobacterales;Desulfobulbaceae;Candidatus_Electrothrix;uncultured_bacterium
0m	UNI39472	0.439362	Proteobacteria;Deltaproteobacteria;Desulfobacterales;Desulfobulbaceae;Candidatus_Electrothrix;uncultured_bacterium
0m	UNI35771	0.624988	Proteobacteria;Gammaproteobacteria;Chromatiales;Sedimenticolaceae;uncultured_bacterium
0m	UNI40547	0.572453	Proteobacteria;Gammaproteobacteria;Chromatiales;Sedimenticolaceae;uncultured_bacterium
0m	UNI36495	0.793457	Proteobacteria;Gammaproteobacteria;Thiotrichales;Thiotrichaceae;uncultured;uncultured_gamma_proteobacterium
1000m	UNI37860	0.868983	Gemmatimonadetes;BD2-11_terrestrial_group;uncultured_bacterium
1000m	UNI38705	0.870335	Gemmatimonadetes;BD2-11_terrestrial_group;uncultured_bacterium
1000m	UNI36981	0.895587	Planctomycetes;OM190;uncultured_bacterium
1000m	UNI40267	0.671212	Planctomycetes;Pla3_lineage;uncultured_planctomycete
1000m	UNI39074	0.54197	Proteobacteria;Deltaproteobacteria;Desulfuromonadales;Geobacteraceae;Geothermobacter;unidentified_marine_bacterioplankton
1000m	UNI38068	0.688159	Proteobacteria;Gammaproteobacteria;Ectothiorhodospirales;Thioalkalispiraceae;Thiohalophilus;uncultured_bacterium

## Sheet: DNA
Table S5. Significantly associated bacterial zOTUs with distance (entire community).
Target	Source	Weight	SILVA taxonomy
0m	UNI1041	0.540941	Bacteroidetes;Bacteroidia;Flavobacteriales;Flavobacteriaceae;Actibacter;uncultured_Bacteroidetes_bacterium
0m	UNI1145	0.528024	Bacteroidetes;Bacteroidia;Flavobacteriales;Flavobacteriaceae;Actibacter;uncultured_Bacteroidetes_bacterium
0m	UNI1195	0.586431	Bacteroidetes;Bacteroidia;Flavobacteriales;Flavobacteriaceae;Lutimonas;Lutimonas_vermicola
0m	UNI1493	0.656946	Bacteroidetes;Bacteroidia;Flavobacteriales;Flavobacteriaceae;Lutimonas;Lutimonas_vermicola
0m	UNI250	0.689097	Chloroflexi;Anaerolineae;Anaerolineales;Anaerolineaceae;uncultured;uncultured_Anaerolineaceae_bacterium
0m	UNI568	0.684385	Chloroflexi;Anaerolineae;Anaerolineales;Anaerolineaceae;uncultured;uncultured_Anaerolineaceae_bacterium
0m	UNI1034	0.526936	Chloroflexi;Anaerolineae;Anaerolineales;Anaerolineaceae;uncultured;uncultured_Chloroflexi_bacterium
0m	UNI1574	0.704747	Chloroflexi;Anaerolineae;Anaerolineales;Anaerolineaceae;uncultured;uncultured_Chloroflexi_bacterium
0m	UNI2215	0.783187	Chloroflexi;Anaerolineae;Anaerolineales;Anaerolineaceae;uncultured;uncultured_Chloroflexi_bacterium
0m	UNI1382	0.817218	Chloroflexi;Anaerolineae;uncultured;uncultured_bacterium
0m	UNI1443	0.685669	Chloroflexi;Anaerolineae;uncultured;uncultured_bacterium
0m	UNI1558	0.806994	Chloroflexi;Anaerolineae;uncultured;uncultured_bacterium
0m	UNI1579	0.817902	Chloroflexi;Anaerolineae;uncultured;uncultured_bacterium
0m	UNI1656	0.702627	Chloroflexi;Anaerolineae;uncultured;uncultured_bacterium
0m	UNI2213	0.808571	Chloroflexi;Anaerolineae;uncultured;uncultured_bacterium
0m	UNI10552	0.808909	Chloroflexi;Dehalococcoidia;FS117-23B-02;uncultured_prokaryote
0m	UNI11720	0.731614	Chloroflexi;Dehalococcoidia;FS117-23B-02;uncultured_prokaryote
0m	UNI19049	0.756903	Chloroflexi;Dehalococcoidia;FS117-23B-02;uncultured_prokaryote
0m	UNI175	0.837153	Epsilonbacteraeota;Campylobacteria;Campylobacterales;Sulfurovaceae;Sulfurovum;uncultured_bacterium
0m	UNI266	0.875719	Epsilonbacteraeota;Campylobacteria;Campylobacterales;Sulfurovaceae;Sulfurovum;uncultured_bacterium
0m	UNI338	0.891475	Epsilonbacteraeota;Campylobacteria;Campylobacterales;Sulfurovaceae;Sulfurovum;uncultured_bacterium
0m	UNI1486	0.670091	Epsilonbacteraeota;Campylobacteria;Campylobacterales;Sulfurovaceae;Sulfurovum;uncultured_Sulfurovum_sp.
0m	UNI667	0.614826	Epsilonbacteraeota;Campylobacteria;Campylobacterales;Sulfurovaceae;Sulfurovum;uncultured_Sulfurovum_sp.
0m	UNI986	0.670948	Epsilonbacteraeota;Campylobacteria;Campylobacterales;Sulfurovaceae;Sulfurovum;uncultured_Sulfurovum_sp.
0m	UNI2064	0.530902	Proteobacteria;Deltaproteobacteria;Desulfobacterales;Desulfobacteraceae;Desulfosarcina;uncultured_delta_proteobacterium
0m	UNI2151	0.640471	Proteobacteria;Deltaproteobacteria;Desulfobacterales;Desulfobacteraceae;Desulfosarcina;uncultured_delta_proteobacterium
0m	UNI2476	0.498254	Proteobacteria;Deltaproteobacteria;Desulfobacterales;Desulfobacteraceae;Desulfosarcina;uncultured_delta_proteobacterium
0m	UNI6302	0.896469	Proteobacteria;Deltaproteobacteria;Desulfobacterales;Desulfobacteraceae;uncultured;uncultured_delta_proteobacterium
0m	UNI399	0.757121	Proteobacteria;Gammaproteobacteria;Chromatiales;Chromatiaceae;Candidatus_Thiobios;uncultured_sediment_bacterium
0m	UNI594	0.729061	Proteobacteria;Gammaproteobacteria;Chromatiales;Chromatiaceae;Candidatus_Thiobios;uncultured_sediment_bacterium
0m	UNI3071	0.849368	Proteobacteria;Gammaproteobacteria;Chromatiales;Sedimenticolaceae;uncultured;uncultured_bacterium
0m	UNI3386	0.913429	Proteobacteria;Gammaproteobacteria;Chromatiales;Sedimenticolaceae;uncultured;uncultured_bacterium
0m	UNI452	0.785875	Proteobacteria;Gammaproteobacteria;Chromatiales;Sedimenticolaceae;uncultured;uncultured_gamma_proteobacterium
0m	UNI376	0.727238	Proteobacteria;Gammaproteobacteria;Thiotrichales;Thiotrichaceae;uncultured;uncultured_bacterium
0m	UNI512	0.711499	Proteobacteria;Gammaproteobacteria;Thiotrichales;Thiotrichaceae;uncultured;uncultured_bacterium
0m	UNI1012	0.665738	Proteobacteria;Gammaproteobacteria;Thiotrichales;Thiotrichaceae;uncultured;uncultured_gamma_proteobacterium
0m	UNI1711	0.725446	Proteobacteria;Gammaproteobacteria;Thiotrichales;Thiotrichaceae;uncultured;uncultured_gamma_proteobacterium
0m	UNI2599	0.901318	Proteobacteria;Gammaproteobacteria;Thiotrichales;Thiotrichaceae;uncultured;uncultured_gamma_proteobacterium
0m	UNI454	0.727886	Proteobacteria;Gammaproteobacteria;Thiotrichales;Thiotrichaceae;uncultured;uncultured_gamma_proteobacterium
0m	UNI689	0.75213	Proteobacteria;Gammaproteobacteria;Thiotrichales;Thiotrichaceae;uncultured;uncultured_gamma_proteobacterium
1000m	UNI288	0.769479	Actinobacteria;Acidimicrobiia;Actinomarinales;uncultured;uncultured_actinobacterium
1000m	UNI308	0.828167	Actinobacteria;Acidimicrobiia;Actinomarinales;uncultured;uncultured_actinobacterium
1000m	UNI149	0.473768	Bacteroidetes;Bacteroidia;Flavobacteriales;Flavobacteriaceae;Actibacter;uncultured_Bacteroidetes_bacterium
1000m	UNI110	0.621117	Chloroflexi;Anaerolineae;Anaerolineales;Anaerolineaceae;uncultured;uncultured_bacterium
1000m	UNI13	0.73224	Chloroflexi;Anaerolineae;Anaerolineales;Anaerolineaceae;uncultured;uncultured_bacterium
1000m	UNI15	0.768399	Chloroflexi;Anaerolineae;Anaerolineales;Anaerolineaceae;uncultured;uncultured_bacterium
1000m	UNI158	0.691643	Chloroflexi;Anaerolineae;Anaerolineales;Anaerolineaceae;uncultured;uncultured_bacterium
1000m	UNI171	0.785112	Chloroflexi;Anaerolineae;Anaerolineales;Anaerolineaceae;uncultured;uncultured_bacterium
1000m	UNI19	0.711744	Chloroflexi;Anaerolineae;Anaerolineales;Anaerolineaceae;uncultured;uncultured_bacterium
1000m	UNI29	0.775571	Chloroflexi;Anaerolineae;Anaerolineales;Anaerolineaceae;uncultured;uncultured_bacterium
1000m	UNI331	0.722637	Chloroflexi;Anaerolineae;Anaerolineales;Anaerolineaceae;uncultured;uncultured_bacterium
1000m	UNI38	0.76701	Chloroflexi;Anaerolineae;Anaerolineales;Anaerolineaceae;uncultured;uncultured_bacterium
1000m	UNI41	0.67591	Chloroflexi;Anaerolineae;Anaerolineales;Anaerolineaceae;uncultured;uncultured_bacterium
1000m	UNI5	0.781195	Chloroflexi;Anaerolineae;Anaerolineales;Anaerolineaceae;uncultured;uncultured_bacterium
1000m	UNI57	0.477383	Chloroflexi;Anaerolineae;Anaerolineales;Anaerolineaceae;uncultured;uncultured_bacterium
1000m	UNI1141	0.656725	Chloroflexi;Anaerolineae;Anaerolineales;Anaerolineaceae;uncultured;uncultured_Chloroflexi_bacterium
1000m	UNI2008	0.814103	Chloroflexi;Anaerolineae;Ardenticatenales;uncultured;uncultured_bacterium
1000m	UNI3880	0.857601	Chloroflexi;Anaerolineae;Ardenticatenales;uncultured;uncultured_bacterium
1000m	UNI2843	0.821671	Chloroflexi;Anaerolineae;Ardenticatenales;uncultured;uncultured_Chloroflexi_bacterium
1000m	UNI101	0.598255	Proteobacteria;Deltaproteobacteria;Desulfobacterales;Desulfobulbaceae;uncultured;uncultured_bacterium
1000m	UNI106	0.79737	Proteobacteria;Deltaproteobacteria;Desulfobacterales;Desulfobulbaceae;uncultured;uncultured_bacterium
1000m	UNI127	0.861427	Proteobacteria;Deltaproteobacteria;Desulfobacterales;Desulfobulbaceae;uncultured;uncultured_bacterium
1000m	UNI151	0.814006	Proteobacteria;Deltaproteobacteria;Desulfobacterales;Desulfobulbaceae;uncultured;uncultured_bacterium
1000m	UNI1691	0.55773	Proteobacteria;Deltaproteobacteria;Desulfobacterales;Desulfobulbaceae;uncultured;uncultured_bacterium
1000m	UNI1951	0.588135	Proteobacteria;Deltaproteobacteria;Desulfobacterales;Desulfobulbaceae;uncultured;uncultured_bacterium
1000m	UNI2004	0.589735	Proteobacteria;Deltaproteobacteria;Desulfobacterales;Desulfobulbaceae;uncultured;uncultured_bacterium
1000m	UNI258	0.575315	Proteobacteria;Deltaproteobacteria;Desulfobacterales;Desulfobulbaceae;uncultured;uncultured_bacterium
1000m	UNI26	0.511194	Proteobacteria;Deltaproteobacteria;Desulfobacterales;Desulfobulbaceae;uncultured;uncultured_bacterium
1000m	UNI27	0.72219	Proteobacteria;Deltaproteobacteria;Desulfobacterales;Desulfobulbaceae;uncultured;uncultured_bacterium
1000m	UNI36	0.583603	Proteobacteria;Deltaproteobacteria;Desulfobacterales;Desulfobulbaceae;uncultured;uncultured_bacterium
1000m	UNI378	0.586773	Proteobacteria;Deltaproteobacteria;Desulfobacterales;Desulfobulbaceae;uncultured;uncultured_bacterium
1000m	UNI466	0.661085	Proteobacteria;Deltaproteobacteria;Desulfobacterales;Desulfobulbaceae;uncultured;uncultured_bacterium
1000m	UNI574	0.818939	Proteobacteria;Deltaproteobacteria;Desulfobacterales;Desulfobulbaceae;uncultured;uncultured_bacterium
1000m	UNI589	0.885865	Proteobacteria;Deltaproteobacteria;Desulfobacterales;Desulfobulbaceae;uncultured;uncultured_bacterium
1000m	UNI6	0.634049	Proteobacteria;Deltaproteobacteria;Desulfobacterales;Desulfobulbaceae;uncultured;uncultured_bacterium
1000m	UNI807	0.887312	Proteobacteria;Deltaproteobacteria;Desulfobacterales;Desulfobulbaceae;uncultured;uncultured_bacterium
1000m	UNI9	0.73703	Proteobacteria;Deltaproteobacteria;Desulfobacterales;Desulfobulbaceae;uncultured;uncultured_bacterium
1000m	UNI17	0.771247	Proteobacteria;Deltaproteobacteria;Desulfobacterales;Desulfobulbaceae;uncultured;uncultured_delta_proteobacterium
1000m	UNI2	0.759227	Proteobacteria;Deltaproteobacteria;Desulfobacterales;Desulfobulbaceae;uncultured;uncultured_delta_proteobacterium
1000m	UNI4	0.648486	Proteobacteria;Deltaproteobacteria;Desulfobacterales;Desulfobulbaceae;uncultured;uncultured_delta_proteobacterium
1000m	UNI105	0.793611	Proteobacteria;Gammaproteobacteria;Cellvibrionales;Halieaceae;Halioglobus;uncultured_bacterium
1000m	UNI32	0.803023	Proteobacteria;Gammaproteobacteria;Cellvibrionales;Halieaceae;Halioglobus;uncultured_bacterium
1000m	UNI64	0.870491	Proteobacteria;Gammaproteobacteria;Cellvibrionales;Halieaceae;Halioglobus;uncultured_bacterium
1000m	UNI236	0.825526	Proteobacteria;Gammaproteobacteria;Ectothiorhodospirales;Ectothiorhodospiraceae;Thiogranum;uncultured_bacterium
1000m	UNI478	0.64317	Proteobacteria;Gammaproteobacteria;Ectothiorhodospirales;Ectothiorhodospiraceae;Thiogranum;uncultured_bacterium
1000m	UNI710	0.51556	Proteobacteria;Gammaproteobacteria;Ectothiorhodospirales;Ectothiorhodospiraceae;Thiogranum;uncultured_bacterium
1000m	UNI483	0.739314	Proteobacteria;Gammaproteobacteria;Ectothiorhodospirales;Ectothiorhodospiraceae;Thiogranum;uncultured_gamma_proteobacterium
1000m	UNI18	0.793921	Proteobacteria;Gammaproteobacteria;Steroidobacterales;Woeseiaceae;Woeseia;uncultured_bacterium
1000m	UNI226	0.665459	Proteobacteria;Gammaproteobacteria;Steroidobacterales;Woeseiaceae;Woeseia;uncultured_bacterium
1000m	UNI246	0.898184	Proteobacteria;Gammaproteobacteria;Steroidobacterales;Woeseiaceae;Woeseia;uncultured_bacterium
1000m	UNI249	0.61303	Proteobacteria;Gammaproteobacteria;Steroidobacterales;Woeseiaceae;Woeseia;uncultured_bacterium
1000m	UNI3	0.781357	Proteobacteria;Gammaproteobacteria;Steroidobacterales;Woeseiaceae;Woeseia;uncultured_bacterium
1000m	UNI322	0.717925	Proteobacteria;Gammaproteobacteria;Steroidobacterales;Woeseiaceae;Woeseia;uncultured_bacterium
1000m	UNI35	0.881069	Proteobacteria;Gammaproteobacteria;Steroidobacterales;Woeseiaceae;Woeseia;uncultured_bacterium
1000m	UNI411	0.946453	Proteobacteria;Gammaproteobacteria;Steroidobacterales;Woeseiaceae;Woeseia;uncultured_bacterium
1000m	UNI460	0.621137	Proteobacteria;Gammaproteobacteria;Steroidobacterales;Woeseiaceae;Woeseia;uncultured_bacterium
1000m	UNI577	0.869328	Proteobacteria;Gammaproteobacteria;Steroidobacterales;Woeseiaceae;Woeseia;uncultured_bacterium
1000m	UNI613	0.780141	Proteobacteria;Gammaproteobacteria;Steroidobacterales;Woeseiaceae;Woeseia;uncultured_bacterium
1000m	UNI647	0.596107	Proteobacteria;Gammaproteobacteria;Steroidobacterales;Woeseiaceae;Woeseia;uncultured_bacterium
1000m	UNI801	0.811533	Proteobacteria;Gammaproteobacteria;Steroidobacterales;Woeseiaceae;Woeseia;uncultured_bacterium
1000m	UNI815	0.627228	Proteobacteria;Gammaproteobacteria;Steroidobacterales;Woeseiaceae;Woeseia;uncultured_bacterium
1000m	UNI24	0.694578	Proteobacteria;Gammaproteobacteria;uncultured;uncultured_bacterium
1000m	UNI65	0.840365	Proteobacteria;Gammaproteobacteria;uncultured;uncultured_bacterium
1000m	UNI88	0.756158	Proteobacteria;Gammaproteobacteria;uncultured;uncultured_bacterium
