# Supplementary material for: Legacy Metal Contaminants and Excess Nutrients in Low Flow Estuarine Embayments Alter Composition and Function of Benthic Bacterial Communities
Source: Front Microbiol. 2021 Oct 8;12:661177. doi: 10.3389/fmicb.2021.661177 (PMC8531495; doi:10.3389/fmicb.2021.661177)
Supplement: Supplementary file 1 [file Data_Sheet_1.zip › Table 6.XLSX]

## Sheet: EntireCommunity
Table S6. Statistical results for the overall effect of retention type and distance on selected environmental properties and alpha and beta diversity measures. Data were analysed with sampling time and/or location (nested in retention type) as random effects and retention type as well as distance as fixed factors. Univariate measures were analysed with linear mixed models and significance levels …
	Fixed factors						Random factors
	Retention type		Distance		Retention type * Distance		Location		Sampling time
Environmental properties	F	p	F	p	F	p	LRT	p	LRT	p
Water temperature	0.003	0.9867	0.0023	0.99	0.01	0.99	0	1	NT	NT
Water salinity	3.267	0.21	0.04	0.96	0.05	0.95	0.18	0.67	NT	NT
Co (ug/g)	0.18	0.71	3.51	0.03*	6.4	0.003**	10.48	0.001**	0.13	0.72
Cr (ug/g)	0.17	0.72	2.95	0.06	6.06	0.002**	37.64	< 0.001***	6.47	0.01*
Cu (ug/g)	16.31	0.056	5.37	0.006**	10.01	< 0.001***	3.03	0.08	1.3	0.25
Ni (ug/g)	1.02	0.42	6.54	0.002**	9.46	< 0.001***	12.28	< 0.001***	1.65	0.2
Zn (ug/g)	4.05	0.18	9.14	< 0.001***	11.62	< 0.001***	10.92	< 0.001***	1.74	0.19
TN (%)	11.32	0.001**	3.59	0.03*	6.7	0.002**	0	1	0	1
TOC (%)	2.7	0.24	3.06	0.05	8.88	< 0.001***	0	0.99	0.01	0.94
Silt content (% <63um)	0	0.99	5.68	0.004**	6.13	0.003**	11.45	< 0.001***	0	1
Alpha diversity measures	F	p	F	p	F	p	LRT	p	LRT	p
Richness	0.34	0.62	0.43	0.66	12.3	< 0.001***	17.99	< 0.001***	14.01	< 0.001***
Diversity	2.27	0.27	1.33	0.27	8.02	< 0.001***	5.2	0.02*	11.23	< 0.001***
Faith’s PD	1.12	0.4	0.57	0.57	9.73	< 0.001***	13.47	< 0.001***	5.54	0.02*
Beta diversity measures	Pseudo-F	p	Pseudo-F	p	Pseudo-F	p	Pseudo-F	p	Pseudo-F	p
Community composition	1.81	0.09	8.76	< 0.001***	5.17	< 0.001***	12.77	< 0.001***	2.23	< 0.001***

## Sheet: pairwiseComp
Table S6. Pairwise comparison of the bacterial community composition among distances for channels and embayments.
	Channels			Embayments
	t-value	p value		t-value	p value
0m vs 200m	2.15	0.0002		2.68	0.0001
0m vs 1000m	2.06	0.0002		4.1	0.0001
200m vs 1000m	1.87	0.0008		2.74	0.0001
