# Supplementary material for: Legacy Metal Contaminants and Excess Nutrients in Low Flow Estuarine Embayments Alter Composition and Function of Benthic Bacterial Communities
Source: Front Microbiol. 2021 Oct 8;12:661177. doi: 10.3389/fmicb.2021.661177 (PMC8531495; doi:10.3389/fmicb.2021.661177)
Supplement: Supplementary file 1 [file Data_Sheet_1.zip › Table 7.XLSX]

## Sheet: LMER
Table S7. Statistical results for the overall effect of retention type and distance on abundant bacterial families. Data were analysed with sampling time and/or location (nested in retention type) as random effects and retention type as well as distance as fixed factors. Univariate measures were analysed with linear mixed models and significance levels for fixed factors are based on F-values, cal…
	Fixed factors						Random factors
	Retention type		Distance		Retention type * Distance		Location		Sampling time
	F	p	F	p	F	p	LRT	p	LRT	p
Actinobacteria;Actinomarinales;uncultured	2.1047	0.2839	13.156	1.053e-05	30.9545	7.957e-11	60.316	8.078e-15	2.443	0.118
Bacteroidetes;Flavobacteriales;Flavobacteriaceae	1.3291	0.368142	8.2124	0.0005485	2.1658	0.12095	5.1078	0.0238184	12.4287	0.0004228
Chloroflexi;Anaerolineae; uncultured	0.0313	0.875906	5.1063	0.007977	10.6511	7.204e-05	39.702	2.958e-10	0	1
Chloroflexi;Anaerolineales;Anaerolineaceae	0.0088	9.339	2.0189	0.1391	1.3784	0.2576	17.568	2.773e-05	0	0.9974
Chloroflexi;Ardenticatenales;uncultured	19.875	0.04682	29.035	2.452e-10	26.461	1.164e-09	2.7279	0.0986089	10.8941	0.0009647
Chloroflexi;Anaerolineae;SBR1031	0.1787	0.713608	8.0424	0.0006327	7.3799	0.0011084	13.411	0.0002501	0.099	0.75298
Epsilonbacteraeota;Campylobacterales;Sulfurovaceae	7.3185	0.1138	91.9386	2.2e-16	47.7664	1.249e-14	24.8331	6.251e-07	0.1826	0.6691
Alphaproteobacteria;Rhodobacterales;Rhodobacteraceae	0.7127	0.4009	2.2348	0.1131	1.1775	0.3129	0	1	2.7623	0.09651
Deltaproteobacteria;Desulfobacterales;Desulfobacteraceae	1.1497	0.3959	16.6199	8.088e-07	0.675	0.5119	11.1073	0.0008599	0.1574	0.691594
Deltaproteobacteria;Desulfobacterales;Desulfobulbaceae	0.163	0.7255	0.8535	0.4295	13.7124	6.897e-06	62.781	2.31e-15	2.476	0.1156
Deltaproteobacteria;Syntrophobacterales;Syntrophobacteraceae	0.1662	0.723045	3.0954	0.050393	6.3517	0.002686	27.532	1.545e-07	3.078	0.07936
Gammaproteobacteria;B2M28	0.2187	0.68606	0.7988	0.453233	4.9763	0.009042	27.7326	1.393e-07	2.2079	0.1373
Gammaproteobacteria;Cellvibrionales;Halieaceae	0.001	0.9777	0.2858	0.7522	1.7842	0.1742	0.0154	0.90113	8.3941	0.003764
Gammaproteobacteria;Chromatiales;Sedimenticolaceae	2.7357	0.2399	112.174	2.2e-16	32.6623	2.996e-11	58.23	2.332e-14	0.129	0.7192
Gammaproteobacteria;Ectothiorhodospirales;Ectothiorhodospiraceae	3.205	0.2153	17.314	4.926e-07	14.441	3.989e-06	4.5824	0.032301	8.3107	0.003941
Gammaproteobacteria;Ectothiorhodospirales;Thioalkalispiraceae	6.0172	0.13365	1.2638	0.28784	6.9365	0.00162	10.0702	0.001507	3.9759	0.046155
Gammaproteobacteria;Incertae Sedis; Unknown Family	0.0359	0.8672	0.6948	0.502	0.2225	0.801	26.466	2.681e-07	11.941	0.0005492
Gammaproteobacteria;Steroidobacterales;Woeseiaceae	3.0698	0.2219	12.2145	2.174e-05	1.5327	0.2219	0.6157	0.432642	11.9601	0.0005435
Gammaproteobacteria;Thiotrichales;Thiotrichaceae	3.6397	0.19665	42.7542	1.416e-13	3.4496	0.03277	16.2894	5.437e-05	1.3669	0.2423
Gammaproteobacteria;uncultured	5.8461	0.13681	10.2167	0.0001056	12.451	1.809e-05	2.0705	0.15017	8.9875	0.002718

## Sheet: pairwise
Table S7 cont. Pairwise comparison of the abundant bacterial families among distances for channels and embayments.
	Actinomarinales		Flavobacteriales		Anaerolineae		Ardenticatenales		SBR1031		Sulfurovaceae		Desulfobacteraceae		Desulfobulbaceae		Syntrophobacteraceae		B2M28		Sedimenticolaceae		Ectothiorhodospiraceae		Thioalkalispiraceae		Woeseiaceae		Thiotrichaceae		Gammaproteobacteria
Comparison	t-value	Pr(>|t|)	t-value	Pr(>|t|)	t-value	Pr(>|t|)	t-value	Pr(>|t|)	t-value	Pr(>|t|)	t-value	Pr(>|t|)	t-value	Pr(>|t|)	t-value	Pr(>|t|)	t-value	Pr(>|t|)	t-value	Pr(>|t|)	t-value	Pr(>|t|)	t-value	Pr(>|t|)	t-value	Pr(>|t|)	t-value	Pr(>|t|)	t-value	Pr(>|t|)	t-value	Pr(>|t|)
0m vs 200m			2.8252	0.0058869									4.7779	7.333e-06													-4.1427	8.07e-05
0m vs 1000m			3.929	0.0001731									5.1833	1.451e-06													-4.4059	3.055e-05
200m vs 1000m			1.1038	0.272796									0.4054	0.686169													-0.2632	0.793005
Embayment 0m vs Channel 0m	1.573	0.247569			-0.1313	0.906319	6.7492	0.001441	1.8203	0.173494	-5.2154	0.02267			0.4856	0.67235	1.1979	0.33628	0.3592	0.748816	-2.797	0.09863	4.1339	0.015543	3.3996	0.042406			-1.3523	0.279987	3.0517	0.0274
Embayment 0m vs Embayment 200m	-0.1867	0.852342			-1.2714	0.20692	-1.9668	0.052473	-3.6582	0.0004396	9.7283	1.816e-15			-4.505	2.101e-05	-4.1186	8.806e-05	-1.4424	0.15287	7.6203	3.268e-11	-2.7016	0.008329	-0.9033	0.368935			2.1562	0.0338911	-0.4463	0.656528
Embayment 0m vs Embayment 1000m	-6.7789	1.504e-09			3.676	0.0004069	-9.8882	8.634e-16	-4.6427	1.241e-05	16.3741	0			-2.1426	0.035	-2.297	0.02408	-1.1449	0.255446	16.1592	0	-7.5775	3.98e-11	-3.5934	0.000546			6.6478	2.706e-09	-5.8935	7.401e-08
Embayment 0m vs Channel 200m	-2.6883	0.106309			0.7869	0.505371	-5.9646	0.002432	-1.036	0.381785	6.0999	0.01582			0.1702	0.87957	-0.8907	0.45363	0.7139	0.538741	3.7805	0.05602	-2.9468	0.044003	-3.0292	0.056272			3.7035	0.0419935	-4.1366	0.008524
Embayment 0m vs Channel 1000m	-1.6402	0.233732			0.3156	0.779096	-6.6431	0.001542	-2.2773	0.114166	6.1731	0.01539			-0.0108	0.99232	-1.3706	0.28511	0.0676	0.951369	3.9917	0.05037	-4.1515	0.015329	-2.5821	0.081544			4.1932	0.0313838	-3.3074	0.020465
Embayment 200m vs Embayment 1000m	-6.5922	3.468e-09			4.9474	3.582e-06	-7.9214	8.144e-12	-0.9845	0.327669	6.6459	2.73e-09			2.3624	0.02044	1.8216	0.07204	0.2974	0.766858	8.5389	4.631e-13	-4.8759	4.987e-06	-2.6902	0.008596			4.4916	2.211e-05	-5.4473	4.892e-07
Embayment 200m vs Channel 0m	1.5294	0.257111			-0.5116	0.654554	5.3321	0.003868	0.0725	0.947082	-1.5778	0.23319			-0.5419	0.63893	-0.2718	0.80753	-0.1538	0.889836	-0.9693	0.42798	2.3783	0.078474	2.9246	0.061189			-0.3931	0.72366	2.7154	0.040848
Embayment 200m vs Channel 200m	2.6447	0.109429			-1.1673	0.351397	4.5476	0.007318	-0.7118	0.531645	-2.4624	0.11053			-1.1976	0.34657	-0.579	0.61258	-1.2268	0.327149	-1.9528	0.18041	1.1911	0.301652	2.5541	0.083553			-2.7443	0.0814972	3.8003	0.012005
Embayment 200m vs Channel 1000m	-1.5966	0.242611			0.6959	0.551099	-5.226	0.004199	-0.5296	0.635763	2.5356	0.10457			1.0167	0.41	0.0991	0.92877	0.5806	0.611744	2.1641	0.15325	-2.3959	0.077022	-2.1071	0.12562			3.234	0.0571239	-2.971	0.030106
Embayment 1000m vs Channel 0m	-0.0128	0.990891			0.9683	0.424737	-0.3755	0.723848	-0.3978	0.719307	0.9071	0.44508			-0.0031	0.9978	0.3782	0.7363	-0.048	0.965442	1.0786	0.38623	-0.7903	0.475053	1.5098	0.228142			1.605	0.218473	-1.3901	0.221721
Embayment 1000m vs Channel 200m	1.1025	0.378078			0.3127	0.78104	-1.16	0.302156	-1.1822	0.328319	0.0226	0.98368			-0.6588	0.57364	0.071	0.94891	-1.121	0.362379	0.0951	0.93229	-1.9775	0.121704	1.1394	0.337199			-0.7462	0.516132	-0.3053	0.77216
Embayment 1000m vs Channel 1000m	0.0544	0.961226			0.784	0.506778	-0.4816	0.651924	0.0592	0.956788	-0.0507	0.96346			-0.4779	0.67702	0.5509	0.62895	-0.4748	0.67494	-0.1161	0.91745	-0.7728	0.484255	0.6923	0.53845			-1.2358	0.314693	-1.1345	0.306753
Channel 0m vs Channel 200m	-4.7676	7.634e-06			2.1918	0.0310341	1.0889	0.279282	1.6416	0.104363	2.3656	0.02028			2.8753	0.0051	0.861	0.39167	3.0172	0.003366	4.1006	9.395e-05	1.8268	0.071241	0.7044	0.483104			5.2852	9.564e-07	-1.4395	0.153693
Channel 0m vs Channel 1000m	-0.2873	0.774596			0.6162	0.539384	0.1473	0.883251	-0.9566	0.341482	2.5615	0.01219			2.0818	0.04037	-0.4839	0.62969	1.2	0.233471	4.9815	3.276e-06	-0.027	0.978492	1.5545	0.123782			6.3859	8.662e-09	-0.3392	0.735267
Channel 200m vs Channel 1000m	4.4803	2.308e-05			-1.5756	0.118695	-0.9416	0.349069	-2.5982	0.011044	0.196	0.84511			-0.7935	0.42971	-1.3449	0.18224	-1.8172	0.072716	0.8809	0.38086	-1.8538	0.067232	0.8501	0.397666			1.1007	0.274142	1.1002	0.274342
