# Supplementary material for: Legacy Metal Contaminants and Excess Nutrients in Low Flow Estuarine Embayments Alter Composition and Function of Benthic Bacterial Communities
Source: Front Microbiol. 2021 Oct 8;12:661177. doi: 10.3389/fmicb.2021.661177 (PMC8531495; doi:10.3389/fmicb.2021.661177)
Supplement: Supplementary file 1 [file Data_Sheet_1.zip › Table 8.XLSX]

## Sheet: DISTLM
Table S8. Results of the DISTLM analysis of bacterial community composition (zOTUs) against environmental predictors.
Embayments
SEQUENTIAL TESTS
Variable	R^2	SS(trace)	Pseudo-F	P	Prop.	Cumul.	res.df
Co	0.076848	1911.9	3.746	0.001	0.076848	0.076848	45
Cr	0.17131	2350.2	5.0157	0.001	0.094465	0.17131	44
Cu	0.25446	2068.6	4.7956	0.001	0.083147	0.25446	43
Ni	0.27859	600.35	1.4049	0.093	0.024132	0.27859	42
Zn	0.31341	866.34	2.0795	0.018	0.034823	0.31341	41
%TN	0.35978	1153.6	2.8972	0.001	0.04637	0.35978	40
%TOC	0.40041	1010.8	2.6427	0.001	0.040629	0.40041	39
Silt content	0.4171	415.04	1.0876	0.296	0.016683	0.4171	38
Channels
SEQUENTIAL TESTS
Variable	R^2	SS(trace)	Pseudo-F	P	Prop.	Cumul.	res.df
Co	0.13912	3729	7.4337	0.001	0.13912	0.13912	46
Cr	0.20117	1663.2	3.4954	0.001	0.06205	0.20117	45
Cu	0.24568	1193.1	2.5963	0.003	0.04451	0.24568	44
Ni	0.26877	618.84	1.3576	0.123	0.023087	0.26877	43
Zn	0.28723	494.98	1.0881	0.326	0.018466	0.28723	42
%TN	0.30681	524.7	1.1578	0.234	0.019575	0.30681	41
%TOC	0.34552	1037.6	2.3659	0.004	0.038711	0.34552	40
Silt content	0.39138	1229.3	2.9388	0.001	0.045862	0.39138	39
