# Supplementary material for: Legacy Metal Contaminants and Excess Nutrients in Low Flow Estuarine Embayments Alter Composition and Function of Benthic Bacterial Communities
Source: Front Microbiol. 2021 Oct 8;12:661177. doi: 10.3389/fmicb.2021.661177 (PMC8531495; doi:10.3389/fmicb.2021.661177)
Supplement: Supplementary file 1 [file Data_Sheet_1.zip › Table 9.XLSX]

## Sheet: LMER
Table S9. Statistical results for the overall effect of retention type and distance on abundant bacterial genera. Data were analysed with sampling time and/or location (nested in retention type) as random effects and retention type as well as distance as fixed factors. Univariate measures were analysed with linear mixed models and significance levels for fixed factors are based on F-values, calcu…
	Amplicons				rRNA
	Fixed factors		Random factors		Fixed factors		Random factors
	Distance		Location		Distance		Location
	F	p	LRT	p	F	p	LRT	p
Actinobacteria;uncultured Actinomarinales	33.155	6.621e-05	0.030048	0.8624	2.5346	0.1337	-5.6843e-14	1
Bacteroidetes;Flavobacteriaceae;Actibacter	0.0915	0.7668	0	1	5.8429	0.03107	0.61138	0.4343
Bacteroidetes;Flavobacteriaceae;Lutimonas	1.5605	0.2321	2.8422e-14	1	0.0034	0.9542	0	1
Chloroflexi;Anaerolineae;SBR1031	9.035	0.009442	0	1	0.4458	0.5152	-5.6843e-14	1
Chloroflexi;uncultured Anaerolineaceae	0	0.9959	0	1	0.01	0.9219	-5.6843e-14	1
Chloroflexi;uncultured Anaerolineae	19.315	0.0007245	0.16327	0.6862	1.8474	0.1972	0.12771	0.7208
Chloroflexi;uncultured Ardenticatenales	62.951	2.448e-06	0.057871	0.8099	7.3254	0.01704	0	1
Epsilonbacteraeota;Sulfurovaceae; Sulfurovum	142.37	1.006e-08	0	1	18.22	0.0007796	0	1
Plantomycetes;OM190	70.35	7.863e-07	0	1	2.0771	0.1715	0	1
Deltaproteobacteria;Desulfarculaceae;Desulfatiglans	1.0529	0.3222	0	1	2.3834	0.1449	-5.6843e-14	1
Deltaproteobacteria;Desulfobacteraceae;Desulfosarcina	32.591	5.401e-05	0	1	9.7987	0.007375	0	1
Deltaproteobacteria;Desulfobacteraceae;Sva0081 sediment group	0.037	0.8503	0	1	0.6865	0.4213	-5.6843e-14	1
Deltaproteobacteria;uncultured Desulfobulbaceae	5.1152	0.0415	0.0011645	0.9728	0.1324	0.7214	-5.6843e-14	1
Deltaproteobacteria;uncultured Syntrophobacteraceae	0.2106	0.6539	0.56246	0.4533	0.0235	0.8804	0	1
Gammaproteobacteria;uncultured Arenicellaceae	21.364	0.0003955	0	1	4.5071	0.05207	0	1
Gammaproteobacteria;B2M28	0.1943	0.6661	0	1	0.1406	0.7133	0	1
Gammaproteobacteria;Chromatiaceae;Candidatus thiobios	29.536	8.795e-05	2.8422e-14	1	9.2112	0.008911	0	1
Gammaproteobacteria;Ectothiorhodospiraceae;Thiogranum	67.275	1.7e-06	0.1564	0.6925	7.3852	0.006576	0.12424	0.7245
Gammaproteobacteria;Halieaceae;Halioglobus	1.0161	0.3306	0	1	2.8709	0.114	0.030529	0.8613
Gammaproteobacteria;Sedimenticolaceae;Sedimenticola	163.54	9.706e-09	0.32339	0.5696	7.0895	0.01857	0	1
Gammaproteobacteria;uncultured Sedimenticolaceae	234.35	1.074e-09	4.4132	0.03566	8.1724	0.01263	0	1
Gammaproteobacteria;Thioalkalispiraceae;Thiohalophilus	17.022	0.001194	12.765	0.0003531	0.8981	0.3606	2.7025	0.1002
Gammaproteobacteria;uncultured Thiotrichaceae	16.966	0.001209	0.37768	0.5388	2.0488	0.1523	0.0011446	0.973
Gammaproteobacteria;uncultured	20.605	0.0004631	2.8422e-14	1	0.139	0.7148	0	1
Gammaproteobacteria;unknown family;uncultured	2.5222	0.1346	0	1	0.5179	0.4836	0	1
Gammaproteobacteria;Woeseiaceae;Woeseia	14.96	0.001941	0.68784	0.4069	1.9808	0.1811	0	1
